# Supplementary material for: Reduced Expression of Oligodendrocyte Linage-Enriched Transcripts During the Endoplasmic Reticulum Stress/Integrated Stress Response
Source: ASN Neuro. 2024 Jul 16;16(1):2371162. doi: 10.1080/17590914.2024.2371162 (PMC11262469; doi:10.1080/17590914.2024.2371162)
Supplement: Supplemental Material [file TASN_A_2371162_SM1836.xlsx]

## Sheet: Table S1A
Table S1B. Differentially expressed genes in adult rat spinal cord OPCs treated for 2 h with 0.2 mM thapsigargin (TG)
Gene symbol	ENSEMBL GENE ID	Control-2h	TG-2h	log2FC(TG-2h/Control-2h)	p_value	q_value
Ccl7	ENSRNOG00000000239	0	0.729023	Inf	5e-05	0.00112281
Enkur	ENSRNOG00000018631	0	1.72519	Inf	5e-05	0.00112281
Rbm24	ENSRNOG00000046547	0	1.82525	Inf	5e-05	0.00112281
Rxfp3	ENSRNOG00000023126	0	10.5357	Inf	5e-05	0.00112281
Nr4a3	ENSRNOG00000005964	0.225595	12.0689	5.74142	5e-05	0.00112281
Rgs16	ENSRNOG00000027024	0.192513	8.86996	5.5259	5e-05	0.00112281
Atf3	ENSRNOG00000003745	1.71887	61.2232	5.15455	5e-05	0.00112281
Klf4	ENSRNOG00000016299	0.166442	4.26081	4.67804	5e-05	0.00112281
Egr3	ENSRNOG00000017828	0.359405	8.25028	4.52076	5e-05	0.00112281
Fosb	ENSRNOG00000046667	0.189774	4.32899	4.51167	5e-05	0.00112281
Il16	ENSRNOG00000011680	0.0643077	1.27989	4.31488	5e-05	0.00112281
Lyz2	ENSRNOG00000005825	0.115824	2.16887	4.22693	0.00095	0.0119732
Chac1	ENSRNOG00000014387	2.59452	44.2886	4.0934	5e-05	0.00112281
Bmp2	ENSRNOG00000021276	1.23965	20.5358	4.05014	5e-05	0.00112281
Gdnf	ENSRNOG00000012819	0.0836359	1.31995	3.98022	0.00015	0.00283577
Nr4a2	ENSRNOG00000005600	3.23294	47.4053	3.87413	5e-05	0.00112281
Nr4a1	ENSRNOG00000007607	30.9805	438.91	3.8245	5e-05	0.00112281
Adamts19	ENSRNOG00000019577	0.0681277	0.812911	3.57678	5e-05	0.00112281
Ccl2	ENSRNOG00000007159	0.964912	11.5133	3.57676	5e-05	0.00112281
Junb	ENSRNOG00000042838	3.69826	40.441	3.4509	5e-05	0.00112281
Clec10a	ENSRNOG00000018715	0.134537	1.27695	3.24662	0.00055	0.00787246
Erich2	ENSRNOG00000056087	0.110821	0.920723	3.05453	0.00155	0.0174817
Atg16l2	ENSRNOG00000019413	1.42918	11.7101	3.03449	5e-05	0.00112281
Egr2	ENSRNOG00000000640	0.257018	2.0815	3.01768	5e-05	0.00112281
Ctrb1	ENSRNOG00000019068	65.2766	524.696	3.00685	5e-05	0.00112281
Csrnp1	ENSRNOG00000033433	2.70156	20.3659	2.91429	5e-05	0.00112281
Hist1h1a	ENSRNOG00000017175	86.2886	647.58	2.90782	5e-05	0.00112281
Fhl2	ENSRNOG00000016866	0.181644	1.29544	2.83426	0.00115	0.0138275
C1ql3	ENSRNOG00000017459	3.18812	22.6939	2.83153	5e-05	0.00112281
Fosl2	ENSRNOG00000052357	2.1064	14.6635	2.79938	5e-05	0.00112281
Brd2	ENSRNOG00000000461	0.157778	1.09231	2.79142	5e-05	0.00112281
Postn	ENSRNOG00000012660	0.128957	0.881163	2.77252	5e-05	0.00112281
Osr2	ENSRNOG00000011136	1.08699	7.36548	2.76044	5e-05	0.00112281
Rcan2	ENSRNOG00000010350	2.96125	19.987	2.75478	5e-05	0.00112281
Jun	ENSRNOG00000026293	45.7367	306.099	2.74257	5e-05	0.00112281
Arrdc3	ENSRNOG00000045649	11.4986	75.6841	2.71854	5e-05	0.00112281
Cyp26b1	ENSRNOG00000015076	1.35233	8.8804	2.71518	5e-05	0.00112281
Lrrc73	ENSRNOG00000039856	0.646609	4.15224	2.68292	5e-05	0.00112281
Akap3	ENSRNOG00000059227	0.115005	0.737746	2.68142	5e-05	0.00112281
Foxc1	ENSRNOG00000017800	0.232519	1.48869	2.67863	5e-05	0.00112281
Serpine1	ENSRNOG00000001414	1.06271	6.78724	2.67507	5e-05	0.00112281
Myadml2	ENSRNOG00000036681	0.231612	1.46645	2.66255	0.00085	0.0109774
Gadd45b	ENSRNOG00000019822	3.02338	18.9171	2.64546	5e-05	0.00112281
Sfrp4	ENSRNOG00000054957	3.28156	20.0123	2.60843	5e-05	0.00112281
Adamts1	ENSRNOG00000001607	9.25127	56.2702	2.60465	5e-05	0.00112281
Nog	ENSRNOG00000023683	1.94699	11.4388	2.55463	5e-05	0.00112281
Txnip	ENSRNOG00000021201	26.2104	153.766	2.55252	5e-05	0.00112281
Nfil3	ENSRNOG00000011668	8.31391	48.1982	2.53538	5e-05	0.00112281
Tmem196	ENSRNOG00000037435	2.67614	15.282	2.51361	5e-05	0.00112281
Tnfaip3	ENSRNOG00000049517	0.479364	2.72848	2.50891	5e-05	0.00112281
Pter	ENSRNOG00000017328	0.886112	5.03939	2.50769	5e-05	0.00112281
Cdc42ep3	ENSRNOG00000032136	10.0686	57.0968	2.50355	5e-05	0.00112281
Fos	ENSRNOG00000008015	26.4334	149.356	2.49832	5e-05	0.00112281
Dusp1	ENSRNOG00000003977	9.26111	52.2091	2.49504	5e-05	0.00112281
Rxrg	ENSRNOG00000004537	0.341193	1.92273	2.49449	0.00025	0.00421808
Slitrk6	ENSRNOG00000022337	1.25749	7.04109	2.48525	5e-05	0.00112281
Clk4	ENSRNOG00000003714	8.55069	47.3434	2.46905	5e-05	0.00112281
Col12a1	ENSRNOG00000058470	0.169219	0.932703	2.46252	5e-05	0.00112281
Ahnak	ENSRNOG00000057569	0.409199	2.21957	2.43941	5e-05	0.00112281
Arrdc4	ENSRNOG00000010775	4.56566	24.4766	2.42251	5e-05	0.00112281
Cebpb	ENSRNOG00000057347	0.67472	3.59388	2.41318	5e-05	0.00112281
Tgfbi	ENSRNOG00000012216	0.244202	1.29161	2.40303	0.0002	0.00352118
Has2	ENSRNOG00000004854	0.186562	0.986346	2.40244	5e-05	0.00112281
Ptprn2	ENSRNOG00000005003	0.891061	4.64554	2.38225	5e-05	0.00112281
Hist2h2ac	ENSRNOG00000030736	91.6465	476.61	2.37866	5e-05	0.00112281
Gadd45g	ENSRNOG00000013090	9.06251	46.3126	2.35342	5e-05	0.00112281
Rgs2	ENSRNOG00000003687	0.981366	5.00787	2.35133	0.00085	0.0109774
Pdia5	ENSRNOG00000032327	0.251918	1.23421	2.29256	0.00265	0.0257075
Syt4	ENSRNOG00000017333	1.06291	5.20337	2.29143	5e-05	0.00112281
Synpo	ENSRNOG00000019181	0.727844	3.55342	2.28751	5e-05	0.00112281
Fam167a	ENSRNOG00000011316	0.372973	1.80248	2.27284	5e-05	0.00112281
Neurod4	ENSRNOG00000008449	0.296608	1.42687	2.26622	5e-05	0.00112281
Stx1a	ENSRNOG00000029165	1.6225	7.72277	2.2509	5e-05	0.00112281
Pbx4	ENSRNOG00000010736	1.96389	9.3172	2.24618	5e-05	0.00112281
Klf10	ENSRNOG00000006118	10.1815	48.1911	2.24282	5e-05	0.00112281
Kcnj2	ENSRNOG00000004720	0.16096	0.751665	2.22338	0.0012	0.0142244
Trib3	ENSRNOG00000007319	3.32217	15.303	2.20362	5e-05	0.00112281
Id3	ENSRNOG00000026124	200.64	910.492	2.18204	5e-05	0.00112281
Irx5	ENSRNOG00000011180	21.4064	97.105	2.1815	5e-05	0.00112281
Mok	ENSRNOG00000007850	0.953209	4.24674	2.15549	5e-05	0.00112281
Fgfr2	ENSRNOG00000016374	2.7548	12.2156	2.14871	5e-05	0.00112281
Hnrnpc	ENSRNOG00000050800	1.09256	4.81834	2.14083	5e-05	0.00112281
Myof	ENSRNOG00000016117	1.08263	4.74424	2.13163	5e-05	0.00112281
Apold1	ENSRNOG00000007830	11.9993	52.044	2.11678	5e-05	0.00112281
Ier2	ENSRNOG00000054344	22.9787	99.3464	2.11217	5e-05	0.00112281
Sik1	ENSRNOG00000001189	2.29222	9.90869	2.11195	5e-05	0.00112281
Sbsn	ENSRNOG00000021015	4.95629	21.3793	2.10888	5e-05	0.00112281
Fzd10	ENSRNOG00000022784	0.420001	1.80373	2.10252	5e-05	0.00112281
Styk1	ENSRNOG00000010347	0.144533	0.617028	2.09394	0.0001	0.00202142
Hdac9	ENSRNOG00000004158	1.68698	7.17181	2.08789	5e-05	0.00112281
Trim46	ENSRNOG00000055433	1.641	6.92795	2.07786	0.00085	0.0109774
Smpdl3a	ENSRNOG00000000815	0.288843	1.21168	2.06865	0.00135	0.0156913
Tmem198	ENSRNOG00000020061	8.50932	35.2402	2.05011	5e-05	0.00112281
Spry1	ENSRNOG00000025371	6.36065	26.3091	2.04832	5e-05	0.00112281
Hist1h4m	ENSRNOG00000045840	2795.03	11439.6	2.0331	5e-05	0.00112281
Cyr61	ENSRNOG00000014350	0.890111	3.62911	2.02756	5e-05	0.00112281
Efcab7	ENSRNOG00000009782	6.99047	28.266	2.01561	0.0009	0.0114931
Slc25a25	ENSRNOG00000014338	10.9882	44.3937	2.0144	5e-05	0.00112281
Klf6	ENSRNOG00000016885	18.0392	71.9808	1.99647	5e-05	0.00112281
Lrriq3	ENSRNOG00000009555	0.210906	0.823731	1.96557	0.00435	0.0366234
Dlx5	ENSRNOG00000010905	0.657967	2.56868	1.96494	0.0003	0.0048655
Nfkb2	ENSRNOG00000019311	1.61814	6.30981	1.96326	5e-05	0.00112281
Hist2h2be	ENSRNOG00000045753	2.89686	11.2941	1.963	5e-05	0.00112281
Akr1c19	ENSRNOG00000038319	2.0283	7.83007	1.94875	5e-05	0.00112281
Mmp11	ENSRNOG00000054959	5.0629	19.5209	1.94699	5e-05	0.00112281
Napb	ENSRNOG00000004753	3.13553	12.0372	1.94072	5e-05	0.00112281
Btg2	ENSRNOG00000003300	1.57657	6.04431	1.93879	5e-05	0.00112281
Map3k14	ENSRNOG00000003278	1.64416	6.28407	1.93435	5e-05	0.00112281
Tsc22d3	ENSRNOG00000056135	5.158	19.6642	1.93069	5e-05	0.00112281
Kif26b	ENSRNOG00000028624	1.27544	4.83944	1.92384	5e-05	0.00112281
Egr1	ENSRNOG00000019422	2.76669	10.4962	1.92363	5e-05	0.00112281
Helz2	ENSRNOG00000013267	0.320141	1.21366	1.92258	5e-05	0.00112281
Jdp2	ENSRNOG00000008224	6.11493	23.1283	1.91925	5e-05	0.00112281
Pim3	ENSRNOG00000029698	151.151	569.837	1.91456	5e-05	0.00112281
Klhdc8b	ENSRNOG00000047867	2.06977	7.78127	1.91054	5e-05	0.00112281
Rfx2	ENSRNOG00000045846	0.383198	1.4308	1.90066	0.0001	0.00202142
Ankrd16	ENSRNOG00000028168	4.46376	16.6423	1.89852	5e-05	0.00112281
Sdcbp2	ENSRNOG00000009528	0.270606	1.00724	1.89613	0.00275	0.0264527
Atp2b4	ENSRNOG00000003031	1.7518	6.51596	1.89514	5e-05	0.00112281
Pou4f3	ENSRNOG00000018842	0.475593	1.76838	1.89463	0.00035	0.00552648
Trit1	ENSRNOG00000014274	9.86991	36.6574	1.89299	5e-05	0.00112281
Klf5	ENSRNOG00000008785	0.894451	3.31013	1.88781	5e-05	0.00112281
Plk3	ENSRNOG00000018484	1.87905	6.93663	1.88423	0.00035	0.00552648
Iqcc	ENSRNOG00000048553	2.64409	9.72464	1.87887	5e-05	0.00112281
Ceacam18	ENSRNOG00000022701	0.511738	1.87843	1.87605	0.0006	0.00841542
Zfp819	ENSRNOG00000030160	0.619076	2.26011	1.8682	0.0001	0.00202142
Pcyt2	ENSRNOG00000036684	30.1626	108.766	1.8504	5e-05	0.00112281
Mef2b	ENSRNOG00000020400	0.517175	1.84278	1.83316	0.00015	0.00283577
Hist1h2ac	ENSRNOG00000059748	121.311	431.507	1.83067	5e-05	0.00112281
Hp	ENSRNOG00000014964	1.45836	5.16908	1.82556	5e-05	0.00112281
Ier5l	ENSRNOG00000024846	11.2044	39.6658	1.82382	5e-05	0.00112281
Rassf1	ENSRNOG00000021548	7.81237	27.4673	1.81389	5e-05	0.00112281
Slc7a14	ENSRNOG00000028097	0.215696	0.752315	1.80234	0.0031	0.0288896
Btn2a2	ENSRNOG00000038877	0.865117	3.00046	1.79421	0.0001	0.00202142
Ccdc130	ENSRNOG00000008319	4.57823	15.8471	1.79136	5e-05	0.00112281
Irx3	ENSRNOG00000011533	4.21648	14.5598	1.78788	5e-05	0.00112281
Tspyl5	ENSRNOG00000006278	0.714799	2.46229	1.78439	5e-05	0.00112281
Herpud1	ENSRNOG00000018796	32.7043	112.444	1.78166	5e-05	0.00112281
Pnma1	ENSRNOG00000010553	0.384823	1.31694	1.77492	0.00145	0.0165321
Fam161b	ENSRNOG00000011112	0.506833	1.72625	1.76806	0.00045	0.00672482
Id4	ENSRNOG00000016099	32.9671	112.129	1.76606	5e-05	0.00112281
Nhlrc1	ENSRNOG00000026286	0.536631	1.80883	1.75305	0.003	0.0282513
Hdac4	ENSRNOG00000020372	4.38787	14.6705	1.74132	5e-05	0.00112281
Fam53b	ENSRNOG00000061348	4.68041	15.6414	1.74066	5e-05	0.00112281
Trmt13	ENSRNOG00000015140	4.71245	15.7408	1.73996	0.00025	0.00421808
Hist1h4b	ENSRNOG00000045978	52.1764	173.948	1.73719	5e-05	0.00112281
Pde3a	ENSRNOG00000025042	0.522523	1.73455	1.73099	0.00015	0.00283577
Zfp952	ENSRNOG00000029416	4.76137	15.7896	1.72953	5e-05	0.00112281
Actn2	ENSRNOG00000017833	0.517881	1.71499	1.7275	0.0003	0.0048655
Gad1	ENSRNOG00000000007	0.249049	0.823051	1.72455	0.00125	0.0146647
Fgd3	ENSRNOG00000016225	1.52324	5.01803	1.71998	5e-05	0.00112281
Cby3	ENSRNOG00000003395	0.277467	0.913182	1.71859	0.0046	0.0382409
Zfp3	ENSRNOG00000005009	2.47797	8.15177	1.71796	5e-05	0.00112281
Fam46a	ENSRNOG00000010240	4.67457	15.3717	1.71737	5e-05	0.00112281
Hist1h2ao	ENSRNOG00000048215	257.695	846.158	1.71526	5e-05	0.00112281
Zfp202	ENSRNOG00000058932	2.10508	6.91183	1.71519	5e-05	0.00112281
Epha4	ENSRNOG00000013213	0.28072	0.920491	1.71327	0.0002	0.00352118
Dusp12	ENSRNOG00000003100	9.21992	30.2195	1.71265	5e-05	0.00112281
Slc1a4	ENSRNOG00000005248	16.8171	55.0053	1.70964	5e-05	0.00112281
Pnpla3	ENSRNOG00000022268	6.81987	22.2956	1.70894	5e-05	0.00112281
Clmn	ENSRNOG00000011044	1.27145	4.1368	1.70204	5e-05	0.00112281
Hist1h2ak	ENSRNOG00000052594	389.813	1266.66	1.70018	5e-05	0.00112281
Itfg2	ENSRNOG00000006264	5.44174	17.6776	1.69978	5e-05	0.00112281
Hist2h4	ENSRNOG00000048735	500.105	1624.48	1.69967	5e-05	0.00112281
Nfkbiz	ENSRNOG00000031163	0.491386	1.59396	1.69769	0.0003	0.0048655
Stard13	ENSRNOG00000001090	11.3014	36.5805	1.69457	5e-05	0.00112281
Tspyl2	ENSRNOG00000061782	10.2833	33.1485	1.68865	5e-05	0.00112281
Zfp13	ENSRNOG00000003455	6.17117	19.8717	1.6871	5e-05	0.00112281
Speg	ENSRNOG00000019850	1.28196	4.11503	1.68255	0.0002	0.00352118
Zfp579	ENSRNOG00000016608	3.0264	9.69702	1.67994	5e-05	0.00112281
Zfp458	ENSRNOG00000017986	0.533659	1.69078	1.6637	0.0001	0.00202142
Trim47	ENSRNOG00000008215	10.7066	33.4244	1.6424	5e-05	0.00112281
Hist1h1d	ENSRNOG00000047459	1246.21	3886.34	1.64087	5e-05	0.00112281
Xbp1	ENSRNOG00000010298	31.7683	98.9885	1.63967	5e-05	0.00112281
Met	ENSRNOG00000052745	0.478712	1.49092	1.63898	0.00205	0.0213912
Traf2	ENSRNOG00000006238	12.2701	38.1928	1.63816	5e-05	0.00112281
Dhrs3	ENSRNOG00000015736	20.8896	64.8665	1.63469	5e-05	0.00112281
Sdf2l1	ENSRNOG00000001859	36.1676	112.231	1.63371	5e-05	0.00112281
2021-03-03	ENSRNOG00000023013	4.54986	14.1018	1.63199	5e-05	0.00112281
Celf3	ENSRNOG00000020875	2.99507	9.27305	1.63045	5e-05	0.00112281
Slc9a8	ENSRNOG00000008354	5.91627	18.3131	1.63012	5e-05	0.00112281
Stc2	ENSRNOG00000020729	1.71262	5.29018	1.62711	0.0012	0.0142244
Plcd3	ENSRNOG00000003033	1.10171	3.40259	1.62689	5e-05	0.00112281
Col27a1	ENSRNOG00000007657	7.12385	21.993	1.62632	5e-05	0.00112281
Epc1	ENSRNOG00000014834	11.7251	36.1794	1.62557	5e-05	0.00112281
Trmt1l	ENSRNOG00000002580	3.81668	11.7744	1.62526	5e-05	0.00112281
Mthfsd	ENSRNOG00000046443	1.89019	5.82139	1.62284	5e-05	0.00112281
Zfp869	ENSRNOG00000033351	6.96185	21.3918	1.61951	5e-05	0.00112281
Gadd45a	ENSRNOG00000005615	6.19736	19.0038	1.61656	5e-05	0.00112281
Isl2	ENSRNOG00000015336	3.17992	9.72624	1.61289	0.0001	0.00202142
Prickle1	ENSRNOG00000022772	7.40332	22.6358	1.61236	5e-05	0.00112281
Trappc3l	ENSRNOG00000031290	0.283979	0.865567	1.60786	0.0045	0.0374841
Pwwp2b	ENSRNOG00000036649	3.11931	9.50582	1.60758	5e-05	0.00112281
Pwwp2b	ENSRNOG00000036649	3.11931	9.50582	1.60758	5e-05	0.00112281
Kcnj9	ENSRNOG00000007645	0.325012	0.987919	1.6039	0.00295	0.0279271
Hist1h2bk	ENSRNOG00000055512	997.559	3029.3	1.60251	5e-05	0.00112281
Zfp691	ENSRNOG00000007398	3.52633	10.6982	1.60113	5e-05	0.00112281
Ogfod2	ENSRNOG00000001081	1.66674	5.04889	1.59894	0.0002	0.00352118
Coq10b	ENSRNOG00000014456	9.33601	28.276	1.5987	5e-05	0.00112281
Slitrk1	ENSRNOG00000009209	4.36124	13.1822	1.59578	5e-05	0.00112281
Mmaa	ENSRNOG00000011618	2.09808	6.31927	1.59069	5e-05	0.00112281
Adamts6	ENSRNOG00000012655	0.816773	2.45469	1.58753	5e-05	0.00112281
Mettl17	ENSRNOG00000025512	6.85953	20.5555	1.58334	5e-05	0.00112281
Cct6b	ENSRNOG00000007523	0.795529	2.37795	1.57973	0.001	0.0124781
Nedd9	ENSRNOG00000014548	0.427707	1.27827	1.5795	0.0002	0.00352118
Pard6a	ENSRNOG00000017746	5.51819	16.3486	1.5669	5e-05	0.00112281
Nfkbil1	ENSRNOG00000000839	9.78854	28.9877	1.56628	5e-05	0.00112281
Id1	ENSRNOG00000021750	86.3229	253.467	1.55398	5e-05	0.00112281
Plxnb1	ENSRNOG00000029510	11.8976	34.8888	1.55209	5e-05	0.00112281
Proser2	ENSRNOG00000045553	0.575886	1.68754	1.55107	0.00055	0.00787246
Dmrta2	ENSRNOG00000008105	0.429185	1.25686	1.55016	0.00265	0.0257075
Hist1h2bh	ENSRNOG00000058187	508.249	1477.68	1.53973	5e-05	0.00112281
Cebpd	ENSRNOG00000050869	6.3131	18.3455	1.539	5e-05	0.00112281
Kcna3	ENSRNOG00000062002	0.861883	2.50361	1.53845	0.0021	0.0217144
Alg12	ENSRNOG00000004591	13.6938	39.563	1.53063	5e-05	0.00112281
Chrm4	ENSRNOG00000017556	0.324795	0.935072	1.52555	0.003	0.0282513
Hinfp	ENSRNOG00000009499	6.17984	17.7471	1.52194	5e-05	0.00112281
Plekha6	ENSRNOG00000002907	0.993817	2.85013	1.51997	0.0001	0.00202142
Zfp52	ENSRNOG00000042826	1.83968	5.27288	1.51914	5e-05	0.00112281
Rwdd3	ENSRNOG00000029893	4.32175	12.3797	1.51829	5e-05	0.00112281
Ccdc62	ENSRNOG00000038002	1.7774	5.07142	1.51262	5e-05	0.00112281
Zfp316	ENSRNOG00000001094	3.32621	9.44726	1.50602	5e-05	0.00112281
Kcnh8	ENSRNOG00000058626	0.410964	1.16032	1.49744	0.0017	0.0186539
Trmt44	ENSRNOG00000008898	4.07495	11.4972	1.49643	5e-05	0.00112281
Dusp4	ENSRNOG00000011921	2.83042	7.94022	1.48816	0.00065	0.00889798
Lypd6	ENSRNOG00000038980	2.78803	7.81982	1.48789	5e-05	0.00112281
Igsf11	ENSRNOG00000001525	3.31251	9.28069	1.48631	5e-05	0.00112281
Hist2h3c2	ENSRNOG00000053081	2634.8	7376.83	1.48531	5e-05	0.00112281
Hist2h3c2	ENSRNOG00000049198	2634.8	7376.83	1.48531	5e-05	0.00112281
Hist2h3c2	ENSRNOG00000060366	2634.8	7376.83	1.48531	5e-05	0.00112281
Hist2h3c2	ENSRNOG00000050478	2634.8	7376.83	1.48531	5e-05	0.00112281
Hist2h3c2	ENSRNOG00000061185	2634.8	7376.83	1.48531	5e-05	0.00112281
Traf1	ENSRNOG00000048914	0.346951	0.96712	1.47896	0.0038	0.0336637
Zfp157	ENSRNOG00000001323	13.3381	37.1166	1.47651	5e-05	0.00112281
Nkd2	ENSRNOG00000016103	2.8379	7.8863	1.47452	5e-05	0.00112281
Cox18	ENSRNOG00000003052	6.23399	17.2958	1.47219	5e-05	0.00112281
Cd46	ENSRNOG00000007917	0.822303	2.27871	1.47048	0.002	0.0209916
Rpp25l	ENSRNOG00000059653	8.01127	22.1585	1.46776	5e-05	0.00112281
Alkbh1	ENSRNOG00000012264	6.38364	17.622	1.46493	0.00115	0.0138275
Grhl1	ENSRNOG00000054989	0.714743	1.97294	1.46485	5e-05	0.00112281
Emp1	ENSRNOG00000008676	11.6362	32.0847	1.46327	5e-05	0.00112281
Pmvk	ENSRNOG00000020696	36.2417	99.6533	1.45927	5e-05	0.00112281
Odf3l1	ENSRNOG00000027109	8.16944	22.4404	1.45779	5e-05	0.00112281
Nuak1	ENSRNOG00000008061	1.33712	3.64583	1.44712	0.00015	0.00283577
Leng1	ENSRNOG00000061893	3.19365	8.69112	1.44433	0.0011	0.0133543
Akr1c12	ENSRNOG00000033010	4.37717	11.894	1.44217	5e-05	0.00112281
Arrdc2	ENSRNOG00000019009	2.82523	7.6698	1.44082	5e-05	0.00112281
Arrdc2	ENSRNOG00000019009	2.82523	7.6698	1.44082	5e-05	0.00112281
Dusp16	ENSRNOG00000006628	9.4207	25.5558	1.43974	5e-05	0.00112281
Usp36	ENSRNOG00000028255	15.7723	42.7321	1.43793	5e-05	0.00112281
Hist1h2aa	ENSRNOG00000048122	172.923	468.416	1.43766	5e-05	0.00112281
Cbx8	ENSRNOG00000048113	16.2321	43.9359	1.43655	5e-05	0.00112281
Dqx1	ENSRNOG00000008062	0.637247	1.71821	1.43099	0.00025	0.00421808
Ptrh1	ENSRNOG00000049034	3.97448	10.6989	1.42862	0.0009	0.0114931
Adamts14	ENSRNOG00000000563	0.330009	0.888274	1.4285	0.0048	0.039382
Dennd3	ENSRNOG00000010794	2.44384	6.5761	1.42808	5e-05	0.00112281
Gorab	ENSRNOG00000003861	8.06335	21.6017	1.42169	5e-05	0.00112281
Rfx1	ENSRNOG00000006049	2.97087	7.92674	1.41584	5e-05	0.00112281
Rab36	ENSRNOG00000001311	5.52573	14.7227	1.41381	5e-05	0.00112281
Prkab2	ENSRNOG00000018166	2.6809	7.12746	1.41067	5e-05	0.00112281
Zbtb24	ENSRNOG00000000308	2.77761	7.3736	1.40853	5e-05	0.00112281
Zbtb40	ENSRNOG00000022039	3.81486	10.1241	1.40809	5e-05	0.00112281
Tbx2	ENSRNOG00000003517	23.0202	61.0921	1.40808	5e-05	0.00112281
Erf	ENSRNOG00000020426	14.4549	38.2901	1.40541	5e-05	0.00112281
Anks3	ENSRNOG00000003186	4.23137	11.1969	1.4039	5e-05	0.00112281
Zfp53	ENSRNOG00000042347	2.01786	5.33453	1.40253	0.0003	0.0048655
Zc3h10	ENSRNOG00000040281	6.42911	16.9306	1.39694	5e-05	0.00112281
C1galt1	ENSRNOG00000007804	18.9279	49.8117	1.39597	5e-05	0.00112281
Mapkbp1	ENSRNOG00000007018	6.01301	15.8121	1.39487	5e-05	0.00112281
Efcab7	ENSRNOG00000009782	3.98295	10.4314	1.38902	5e-05	0.00112281
Nphp4	ENSRNOG00000011967	1.66718	4.36622	1.38897	0.00195	0.0206568
Rbfox1	ENSRNOG00000002827	0.847258	2.21766	1.38816	5e-05	0.00112281
Ppp1r15a	ENSRNOG00000020938	6.09397	15.8843	1.38215	5e-05	0.00112281
Amer2	ENSRNOG00000013623	2.91087	7.57824	1.38041	5e-05	0.00112281
Hoxa2	ENSRNOG00000059600	9.79803	25.5043	1.38017	5e-05	0.00112281
Rdh14	ENSRNOG00000039551	3.31112	8.61571	1.37965	5e-05	0.00112281
Dgkh	ENSRNOG00000010065	2.12848	5.5366	1.37918	5e-05	0.00112281
Whamm	ENSRNOG00000028113	1.20663	3.13837	1.37904	0.00055	0.00787246
Mcam	ENSRNOG00000007726	63.2478	164.451	1.37857	5e-05	0.00112281
Syt5	ENSRNOG00000018217	4.34855	11.1748	1.36165	0.0001	0.00202142
Prkrip1	ENSRNOG00000001426	6.65058	17.04	1.35737	5e-05	0.00112281
Zfp775	ENSRNOG00000008362	7.67863	19.6693	1.35703	5e-05	0.00112281
Dyrk3	ENSRNOG00000004870	0.86826	2.2238	1.35683	0.0039	0.0343074
Hist3h2ba	ENSRNOG00000043419	129.068	330.214	1.35527	5e-05	0.00112281
Tiparp	ENSRNOG00000011238	13.6355	34.8857	1.35527	5e-05	0.00112281
Phf21b	ENSRNOG00000013067	1.77738	4.54667	1.35506	0.0004	0.00613839
Tigd5	ENSRNOG00000008686	2.45557	6.27634	1.35387	0.0001	0.00202142
Ccdc174	ENSRNOG00000010090	10.0521	25.6549	1.35174	5e-05	0.00112281
Atf4	ENSRNOG00000017801	229.87	586.52	1.35136	5e-05	0.00112281
Hspa5	ENSRNOG00000018294	238.286	606.952	1.34889	5e-05	0.00112281
Insig1	ENSRNOG00000006859	75.8817	193.277	1.34885	5e-05	0.00112281
Unc13a	ENSRNOG00000018452	4.03786	10.2846	1.34882	5e-05	0.00112281
Thumpd2	ENSRNOG00000008291	4.08431	10.4011	1.34858	5e-05	0.00112281
Zc3h6	ENSRNOG00000026277	0.760531	1.93624	1.34818	5e-05	0.00112281
Mthfr	ENSRNOG00000008553	4.64112	11.8102	1.34749	5e-05	0.00112281
Chst3	ENSRNOG00000000572	15.794	40.1064	1.34446	0.0004	0.00613839
Irs1	ENSRNOG00000014597	6.47592	16.3764	1.33846	5e-05	0.00112281
Pax1	ENSRNOG00000024882	0.621886	1.57093	1.33689	0.00215	0.0221221
Kif24	ENSRNOG00000012735	0.928839	2.34596	1.33668	0.00015	0.00283577
Mthfd2	ENSRNOG00000010833	32.98	83.2375	1.33564	5e-05	0.00112281
Hist2h2ab	ENSRNOG00000048317	13.2418	33.363	1.33315	0.00195	0.0206568
Gcfc2	ENSRNOG00000006888	4.54763	11.4507	1.33225	5e-05	0.00112281
Lcmt2	ENSRNOG00000043002	3.53435	8.86082	1.326	5e-05	0.00112281
Nol4	ENSRNOG00000014775	1.37752	3.45204	1.32538	0.0001	0.00202142
Cited2	ENSRNOG00000056940	7.21282	18.063	1.3244	5e-05	0.00112281
Pnmal1	ENSRNOG00000027944	0.641898	1.60538	1.3225	0.00165	0.0183296
Saysd1	ENSRNOG00000006341	0.520559	1.30071	1.32117	0.0034	0.0309277
Eomes	ENSRNOG00000042140	2.99964	7.49363	1.32087	0.00015	0.00283577
Zfp51	ENSRNOG00000043341	1.8957	4.73536	1.32074	0.0004	0.00613839
Wdr4	ENSRNOG00000001181	11.5305	28.7933	1.32028	5e-05	0.00112281
Etnk2	ENSRNOG00000028368	4.12243	10.2753	1.31761	0.0012	0.0142244
Arl4d	ENSRNOG00000020770	1.09844	2.73514	1.31616	0.0025	0.0246912
Meiob	ENSRNOG00000014711	0.605217	1.50518	1.31442	0.0062	0.0467158
Mlycd	ENSRNOG00000014522	7.96657	19.7557	1.31024	5e-05	0.00112281
Zfp397	ENSRNOG00000048101	4.94759	12.2297	1.30559	5e-05	0.00112281
Trmu	ENSRNOG00000016465	13.764	34.0188	1.30543	5e-05	0.00112281
Rprml	ENSRNOG00000028436	2.89037	7.14047	1.30476	0.0019	0.020264
Vps37d	ENSRNOG00000048699	3.89705	9.62393	1.30424	5e-05	0.00112281
Lrp2	ENSRNOG00000056184	1.42744	3.5093	1.29776	5e-05	0.00112281
Zfp563	ENSRNOG00000030273	9.16224	22.5143	1.29707	0.0002	0.00352118
Adamts5	ENSRNOG00000057794	0.690535	1.6964	1.29669	0.0035	0.0316538
Atoh8	ENSRNOG00000010716	7.58308	18.5994	1.2944	5e-05	0.00112281
Armc7	ENSRNOG00000042691	4.45155	10.9143	1.29384	0.00025	0.00421808
Mtrf1l	ENSRNOG00000018773	6.3564	15.5739	1.29285	5e-05	0.00112281
Zcchc7	ENSRNOG00000013078	8.91118	21.8267	1.2924	5e-05	0.00112281
Cds1	ENSRNOG00000002142	0.664312	1.61644	1.28289	0.0056	0.0436355
Tirap	ENSRNOG00000021420	1.33893	3.25545	1.28177	0.0004	0.00613839
Nupl2	ENSRNOG00000010435	5.60941	13.6142	1.2792	5e-05	0.00112281
Dtwd1	ENSRNOG00000009593	1.98661	4.81627	1.2776	0.00065	0.00889798
Tmem234	ENSRNOG00000049326	6.18034	14.9598	1.27534	5e-05	0.00112281
R3hcc1l	ENSRNOG00000051256	4.70246	11.3745	1.27431	5e-05	0.00112281
Zfp263	ENSRNOG00000007678	4.87533	11.7913	1.27415	5e-05	0.00112281
Fam189a2	ENSRNOG00000061147	1.52534	3.68836	1.27385	0.00105	0.0128843
Rasgef1b	ENSRNOG00000002345	1.30026	3.14338	1.27352	0.0001	0.00202142
Serac1	ENSRNOG00000017889	2.38296	5.74531	1.26963	5e-05	0.00112281
Zfp583	ENSRNOG00000034184	1.5332	3.67819	1.26244	0.00085	0.0109774
Zfr2	ENSRNOG00000020416	3.889	9.32831	1.26222	5e-05	0.00112281
Jag1	ENSRNOG00000007443	12.0106	28.8047	1.262	5e-05	0.00112281
Zfp865	ENSRNOG00000016279	1.61601	3.8747	1.26165	0.0003	0.0048655
Trim39	ENSRNOG00000000785	1.90271	4.55731	1.26013	5e-05	0.00112281
Ddx50	ENSRNOG00000000396	26.4805	63.2628	1.25643	5e-05	0.00112281
Rel	ENSRNOG00000054437	1.0321	2.46165	1.25405	0.002	0.0209916
Trim11	ENSRNOG00000002915	17.4097	41.4711	1.25221	5e-05	0.00112281
Ptgr2	ENSRNOG00000038166	0.291491	0.692768	1.24892	0.0058	0.0446397
Zfp879	ENSRNOG00000030517	1.79871	4.27311	1.24832	0.00075	0.0100264
Sesn2	ENSRNOG00000042785	9.70159	23.0466	1.24826	5e-05	0.00112281
Chsy3	ENSRNOG00000050152	2.59553	6.16257	1.2475	5e-05	0.00112281
Chsy3	ENSRNOG00000047935	2.59553	6.16257	1.2475	5e-05	0.00112281
Zfp746	ENSRNOG00000007064	7.70788	18.2892	1.24659	5e-05	0.00112281
Aacs	ENSRNOG00000000967	52.1778	123.69	1.24523	5e-05	0.00112281
Zfp787	ENSRNOG00000015456	12.7314	30.1529	1.24391	5e-05	0.00112281
Slc16a14	ENSRNOG00000017072	1.03888	2.45637	1.24149	0.0046	0.0382409
Tsc22d1	ENSRNOG00000001030	375.754	888.089	1.24092	5e-05	0.00112281
Zbtb48	ENSRNOG00000009595	6.28397	14.8296	1.23874	5e-05	0.00112281
Zscan30	ENSRNOG00000030131	5.80374	13.6946	1.23855	5e-05	0.00112281
Taf1d	ENSRNOG00000010921	40.3562	95.0362	1.23569	0.0036	0.0323022
Dusp8	ENSRNOG00000029394	5.48984	12.9279	1.23565	5e-05	0.00112281
Mmab	ENSRNOG00000049426	3.65128	8.58664	1.23369	5e-05	0.00112281
Rad52	ENSRNOG00000009742	4.1353	9.72417	1.23358	5e-05	0.00112281
Fance	ENSRNOG00000000504	7.96874	18.7182	1.23202	5e-05	0.00112281
Ankrd42	ENSRNOG00000009664	1.17046	2.74907	1.23187	0.0007	0.00945866
Cars	ENSRNOG00000020651	27.851	65.1968	1.22707	5e-05	0.00112281
Zfp111	ENSRNOG00000024376	11.7009	27.3689	1.22591	5e-05	0.00112281
Kcnh5	ENSRNOG00000009542	2.14016	4.99926	1.224	0.00025	0.00421808
Naa16	ENSRNOG00000045863	7.01636	16.3592	1.2213	5e-05	0.00112281
Zfp90	ENSRNOG00000020087	2.70536	6.30492	1.22066	0.00025	0.00421808
Mus81	ENSRNOG00000020617	9.62367	22.4223	1.22028	5e-05	0.00112281
Cdkn2b	ENSRNOG00000006735	10.6931	24.8852	1.21861	5e-05	0.00112281
Spata7	ENSRNOG00000003955	6.63766	15.4414	1.21806	5e-05	0.00112281
Six1	ENSRNOG00000022777	0.513383	1.19362	1.21724	0.006	0.0457304
Asb5	ENSRNOG00000042630	0.311634	0.724192	1.21652	0.0066	0.0487352
Zufsp	ENSRNOG00000000398	5.70489	13.2509	1.21582	5e-05	0.00112281
Csrnp3	ENSRNOG00000005359	5.21708	12.1072	1.21455	5e-05	0.00112281
Cdh19	ENSRNOG00000029841	2.05916	4.771	1.21224	0.00015	0.00283577
Engase	ENSRNOG00000027498	5.24087	12.1339	1.21117	5e-05	0.00112281
Rmnd1	ENSRNOG00000019501	8.20012	18.9326	1.20716	5e-05	0.00112281
Per1	ENSRNOG00000007387	10.5058	24.1659	1.20179	5e-05	0.00112281
Helq	ENSRNOG00000002181	3.52031	8.09326	1.20102	5e-05	0.00112281
Zbtb49	ENSRNOG00000005633	2.98651	6.8458	1.19676	5e-05	0.00112281
Znhit2	ENSRNOG00000021794	8.97157	20.5633	1.19664	0.00025	0.00421808
Neil3	ENSRNOG00000011688	4.8871	11.1879	1.19489	0.0001	0.00202142
Zfp667	ENSRNOG00000033906	2.37135	5.4283	1.19479	5e-05	0.00112281
Pou6f1	ENSRNOG00000004595	1.48436	3.39757	1.19466	0.00015	0.00283577
Creb5	ENSRNOG00000008622	3.97887	9.10312	1.194	5e-05	0.00112281
Fgd4	ENSRNOG00000059491	0.441587	1.00854	1.19149	0.00415	0.0355597
Tab1	ENSRNOG00000017285	22.5488	51.4124	1.18906	5e-05	0.00112281
Anks6	ENSRNOG00000023309	3.74978	8.544	1.1881	5e-05	0.00112281
Rasef	ENSRNOG00000024190	1.16913	2.66294	1.18759	0.00445	0.0371662
Scyl3	ENSRNOG00000025318	4.20565	9.57336	1.1867	0.0039	0.0343074
Gpcpd1	ENSRNOG00000053201	12.141	27.6221	1.18593	5e-05	0.00112281
Hist1h1b	ENSRNOG00000060355	621.433	1409.98	1.18201	5e-05	0.00112281
Zc3h8	ENSRNOG00000017647	4.32328	9.80505	1.1814	0.00035	0.00552648
Zfp438	ENSRNOG00000028329	1.72114	3.89783	1.17931	0.00035	0.00552648
Pcsk5	ENSRNOG00000012036	1.22865	2.78201	1.17906	0.00055	0.00787246
Mocs3	ENSRNOG00000025067	4.81825	10.8741	1.17431	0.00025	0.00421808
Oma1	ENSRNOG00000007214	3.30507	7.45521	1.17357	5e-05	0.00112281
Eif4a2	ENSRNOG00000001815	79.2656	178.448	1.17073	5e-05	0.00112281
Kctd7	ENSRNOG00000042384	7.19346	16.1877	1.17014	0.0001	0.00202142
Lysmd1	ENSRNOG00000021099	3.31664	7.45123	1.16776	0.0003	0.0048655
Pou4f1	ENSRNOG00000060662	1.93334	4.34273	1.16751	0.0002	0.00352118
Pot1b	ENSRNOG00000047439	2.4117	5.41589	1.16715	0.0006	0.00841542
Clk1	ENSRNOG00000025768	44.9333	100.876	1.16673	5e-05	0.00112281
Rgs3	ENSRNOG00000024501	4.95147	11.1159	1.16669	5e-05	0.00112281
Tmem55b	ENSRNOG00000009948	13.167	29.4491	1.1613	5e-05	0.00112281
Cacnb1	ENSRNOG00000004518	4.94865	11.0553	1.15963	0.00015	0.00283577
Hdac5	ENSRNOG00000020905	28.8226	64.293	1.15746	5e-05	0.00112281
Scly	ENSRNOG00000020083	4.13928	9.21542	1.15467	5e-05	0.00112281
Cdkn2aip	ENSRNOG00000022736	15.9241	35.4411	1.15421	5e-05	0.00112281
Mrm1	ENSRNOG00000027901	6.35475	14.1294	1.1528	5e-05	0.00112281
Zfand2a	ENSRNOG00000032917	11.1615	24.7985	1.15172	5e-05	0.00112281
Arc	ENSRNOG00000043465	1.89018	4.19911	1.15156	0.0006	0.00841542
Zfp105	ENSRNOG00000032919	13.1626	29.2246	1.15073	5e-05	0.00112281
Grasp	ENSRNOG00000007346	20.6528	45.8183	1.14959	5e-05	0.00112281
Mettl16	ENSRNOG00000002764	21.6622	48.0182	1.1484	5e-05	0.00112281
Nrg2	ENSRNOG00000019093	1.95611	4.33431	1.14781	0.00085	0.0109774
Foxd2	ENSRNOG00000007759	2.99212	6.62022	1.14571	0.0004	0.00613839
Hdhd3	ENSRNOG00000015195	2.72482	6.02774	1.14546	0.0022	0.0224525
Zscan20	ENSRNOG00000005886	1.3163	2.90776	1.14341	0.00015	0.00283577
Ptbp2	ENSRNOG00000010827	25.1766	55.4532	1.13919	5e-05	0.00112281
Chka	ENSRNOG00000016791	12.1794	26.8086	1.13825	5e-05	0.00112281
Itga9	ENSRNOG00000043167	0.473963	1.04278	1.13758	0.00185	0.0198149
Lrig3	ENSRNOG00000007654	2.90718	6.39513	1.13735	0.0002	0.00352118
Plekha5	ENSRNOG00000008747	8.95758	19.6918	1.13641	5e-05	0.00112281
Slc15a4	ENSRNOG00000000962	13.6387	29.9254	1.13367	5e-05	0.00112281
Sgsm1	ENSRNOG00000000708	0.60673	1.32907	1.13129	0.0016	0.0179009
Luc7l	ENSRNOG00000020488	24.1893	52.9607	1.13055	0.0001	0.00202142
Trim45	ENSRNOG00000015347	1.22831	2.68876	1.13026	0.00325	0.0298008
Rapgef3	ENSRNOG00000059961	49.9959	109.335	1.12887	5e-05	0.00112281
Snrnp48	ENSRNOG00000013756	16.8089	36.7354	1.12795	5e-05	0.00112281
Flrt3	ENSRNOG00000004874	2.45894	5.37366	1.12787	0.00375	0.033362
Nktr	ENSRNOG00000049128	12.3539	26.9089	1.12311	5e-05	0.00112281
Fam160b2	ENSRNOG00000012014	5.97196	13.0035	1.12262	5e-05	0.00112281
Fjx1	ENSRNOG00000005347	5.76351	12.5447	1.12206	0.0007	0.00945866
Mul1	ENSRNOG00000016010	6.93418	15.0768	1.12053	5e-05	0.00112281
Slc1a5	ENSRNOG00000015948	5.73988	12.4635	1.11862	0.00015	0.00283577
Ccdc40	ENSRNOG00000059401	0.740081	1.60563	1.11738	0.0037	0.0329639
Zhx2	ENSRNOG00000005417	1.57568	3.4131	1.11511	0.001	0.0124781
Dlc1	ENSRNOG00000010780	13.0215	28.171	1.11331	5e-05	0.00112281
Zfp707	ENSRNOG00000057901	3.79258	8.19562	1.11167	0.00055	0.00787246
Slc7a11	ENSRNOG00000010210	1.34533	2.90559	1.11087	0.00265	0.0257075
Zfp786	ENSRNOG00000006925	1.96236	4.23672	1.11036	0.00085	0.0109774
Tmem67	ENSRNOG00000016187	1.10512	2.38296	1.10855	0.00125	0.0146647
Ercc5	ENSRNOG00000022812	4.85618	10.4589	1.10684	5e-05	0.00112281
Ndor1	ENSRNOG00000010616	2.82434	6.07754	1.10557	0.0009	0.0114931
Ccdc134	ENSRNOG00000007262	9.5773	20.5422	1.1009	5e-05	0.00112281
Inpp5j	ENSRNOG00000019361	0.982156	2.10644	1.10079	0.0051	0.0411442
Unk	ENSRNOG00000006600	13.6509	29.2572	1.0998	5e-05	0.00112281
Ppfia3	ENSRNOG00000020731	2.53577	5.42895	1.09825	5e-05	0.00112281
Dnajb2	ENSRNOG00000019506	16.6427	35.6113	1.09745	5e-05	0.00112281
Mppe1	ENSRNOG00000018648	2.86058	6.11448	1.09592	0.0008	0.0105377
Polk	ENSRNOG00000060626	1.50949	3.22647	1.0959	0.00095	0.0119732
Mapk10	ENSRNOG00000002079	3.46248	7.37386	1.09061	0.0004	0.00613839
Cbx4	ENSRNOG00000046207	16.7158	35.5887	1.09021	5e-05	0.00112281
Zfp184	ENSRNOG00000061612	1.80679	3.84485	1.0895	0.00055	0.00787246
Klhl36	ENSRNOG00000016422	5.14122	10.9276	1.08779	0.0003	0.0048655
Irf2bp2	ENSRNOG00000049900	11.5801	24.5393	1.08344	5e-05	0.00112281
Hsd17b7	ENSRNOG00000002826	20.3411	43.0922	1.08303	0.0001	0.00202142
Hspbap1	ENSRNOG00000002241	5.30182	11.226	1.08228	0.0004	0.00613839
Itpkc	ENSRNOG00000013945	3.53522	7.48198	1.08162	5e-05	0.00112281
Uhrf2	ENSRNOG00000011308	10.5949	22.4057	1.08049	5e-05	0.00112281
Poli	ENSRNOG00000012111	1.33012	2.81257	1.08033	0.00535	0.0423446
Arntl	ENSRNOG00000014448	10.9534	23.135	1.07869	5e-05	0.00112281
Thap3	ENSRNOG00000026840	11.9781	25.299	1.07869	0.0002	0.00352118
Mllt11	ENSRNOG00000021110	4.2188	8.9101	1.07861	0.00065	0.00889798
Polg2	ENSRNOG00000013728	3.85912	8.14765	1.07811	0.0012	0.0142244
Epb41l4a	ENSRNOG00000026050	5.27825	11.1269	1.07592	0.0009	0.0114931
Repin1	ENSRNOG00000008239	18.3585	38.6661	1.07462	0.0001	0.00202142
Tecpr1	ENSRNOG00000001010	6.37242	13.4192	1.07439	5e-05	0.00112281
Tnfaip6	ENSRNOG00000050792	27.5165	57.9235	1.07385	0.0001	0.00202142
Zfp867	ENSRNOG00000022431	4.67279	9.80102	1.06865	0.0001	0.00202142
Hivep2	ENSRNOG00000011015	1.16651	2.44495	1.0676	0.0003	0.0048655
Abcd4	ENSRNOG00000011964	2.69816	5.65496	1.06754	0.0009	0.0114931
Fam212b	ENSRNOG00000015691	17.5983	36.8698	1.06701	5e-05	0.00112281
Pfkfb3	ENSRNOG00000018911	2.50855	5.25286	1.06625	0.0003	0.0048655
Tnip2	ENSRNOG00000013805	1.17766	2.46218	1.06401	0.0062	0.0467158
Pax3	ENSRNOG00000013670	3.58599	7.49428	1.06342	0.00015	0.00283577
Efr3b	ENSRNOG00000012950	6.49125	13.5643	1.06325	5e-05	0.00112281
Jmjd4	ENSRNOG00000022438	7.0164	14.6555	1.06264	0.0003	0.0048655
Rbak	ENSRNOG00000001099	4.82846	10.0845	1.06251	5e-05	0.00112281
Arl4a	ENSRNOG00000004282	40.4164	84.2829	1.0603	0.0006	0.00841542
Krba1	ENSRNOG00000007405	5.43093	11.324	1.06012	5e-05	0.00112281
Nfxl1	ENSRNOG00000058588	4.39246	9.15244	1.05913	5e-05	0.00112281
Vsig10	ENSRNOG00000022698	1.84312	3.83552	1.05727	0.00025	0.00421808
Rora	ENSRNOG00000027145	6.67589	13.8591	1.0538	0.0002	0.00352118
Fam185a	ENSRNOG00000048371	6.60337	13.7034	1.05327	0.0009	0.0114931
Kif7	ENSRNOG00000026857	6.99706	14.4649	1.04774	5e-05	0.00112281
Fbxl12	ENSRNOG00000020368	3.68144	7.60726	1.0471	0.0011	0.0133543
Crem	ENSRNOG00000014900	6.58536	13.5832	1.04449	0.00015	0.00283577
Nfatc2	ENSRNOG00000012175	14.9604	30.8434	1.04381	0.0002	0.00352118
Ablim2	ENSRNOG00000007882	1.14944	2.36811	1.0428	0.00545	0.0428927
Sc5d	ENSRNOG00000008305	28.2415	58.1682	1.04241	0.0002	0.00352118
Adamts17	ENSRNOG00000037080	0.54347	1.11886	1.04176	0.0049	0.0399673
Csmd3	ENSRNOG00000004937	2.2013	4.53183	1.04174	0.0001	0.00202142
Pgs1	ENSRNOG00000002949	28.2326	58.1177	1.04162	5e-05	0.00112281
Brsk2	ENSRNOG00000020021	10.4337	21.4537	1.03997	5e-05	0.00112281
Nudt18	ENSRNOG00000011831	3.16252	6.49388	1.03801	0.00205	0.0213912
Klhl25	ENSRNOG00000010959	6.85595	14.0695	1.03714	5e-05	0.00112281
Eml5	ENSRNOG00000004207	1.54892	3.17012	1.03328	0.0003	0.0048655
Thnsl1	ENSRNOG00000033076	5.36156	10.9697	1.0328	5e-05	0.00112281
Phospho2	ENSRNOG00000007979	9.35522	19.1381	1.03261	5e-05	0.00112281
Pcgf5	ENSRNOG00000018532	15.4644	31.6211	1.03194	5e-05	0.00112281
Bbs10	ENSRNOG00000026913	6.44531	13.1763	1.03163	0.0002	0.00352118
Bsn	ENSRNOG00000030714	0.407482	0.83255	1.0308	0.00105	0.0128843
Hectd2	ENSRNOG00000056753	16.8547	34.4206	1.03012	5e-05	0.00112281
Zbtb2	ENSRNOG00000019544	5.29874	10.8199	1.02997	5e-05	0.00112281
Ube2g2	ENSRNOG00000001222	17.0746	34.8464	1.02916	5e-05	0.00112281
Zfp112	ENSRNOG00000029022	1.15347	2.35374	1.02897	0.00305	0.0285295
Pick1	ENSRNOG00000011507	15.8379	32.2761	1.02708	5e-05	0.00112281
Mvd	ENSRNOG00000013376	19.5615	39.8554	1.02676	5e-05	0.00112281
Unc45a	ENSRNOG00000012357	8.87745	18.0732	1.02563	5e-05	0.00112281
Zscan2	ENSRNOG00000022164	1.8714	3.80382	1.02333	0.0048	0.039382
Bcl7b	ENSRNOG00000032705	13.2257	26.7869	1.01819	5e-05	0.00112281
Trmt12	ENSRNOG00000008978	8.56981	17.316	1.01477	0.00025	0.00421808
Plekha6	ENSRNOG00000002907	0.701648	1.41564	1.01263	0.0012	0.0142244
Rusc2	ENSRNOG00000045843	17.8842	36.0506	1.01134	5e-05	0.00112281
Ankrd54	ENSRNOG00000010821	14.4215	29.0563	1.01063	5e-05	0.00112281
Spata5	ENSRNOG00000017462	8.69505	17.5174	1.01052	0.0001	0.00202142
Zfp287	ENSRNOG00000003215	8.6685	17.4593	1.01014	5e-05	0.00112281
Ypel2	ENSRNOG00000005447	15.6735	31.5646	1.00998	0.0001	0.00202142
Cpt1c	ENSRNOG00000026163	6.63334	13.35	1.00903	0.00015	0.00283577
Rabggtb	ENSRNOG00000009992	77.9463	156.748	1.0079	5e-05	0.00112281
Lamc1	ENSRNOG00000002680	39.3713	79.1237	1.00697	0.0001	0.00202142
Snapc4	ENSRNOG00000018845	1.13356	2.27649	1.00595	0.00165	0.0183296
Tbcc	ENSRNOG00000048291	23.125	46.4029	1.00476	0.0002	0.00352118
Zfp868	ENSRNOG00000028919	11.3593	22.7502	1.00201	5e-05	0.00112281
Mtss1	ENSRNOG00000009001	44.1121	88.3213	1.00159	0.0002	0.00352118
Pxdc1	ENSRNOG00000017093	84.0611	168.244	1.00104	5e-05	0.00112281
Rsrc2	ENSRNOG00000001238	69.7251	139.298	0.998421	5e-05	0.00112281
Gpatch2l	ENSRNOG00000010227	11.5998	23.1498	0.996908	0.00025	0.00421808
Atrip	ENSRNOG00000020670	2.95247	5.88644	0.995474	0.00195	0.0206568
Mkx	ENSRNOG00000018938	11.7102	23.3341	0.994681	0.0006	0.00841542
Celsr3	ENSRNOG00000053889	0.659313	1.31229	0.993055	0.00255	0.0250079
Celsr3	ENSRNOG00000053889	0.659313	1.31229	0.993055	0.00255	0.0250079
Jrkl	ENSRNOG00000047133	3.08116	6.1317	0.992814	0.00135	0.0156913
Fbxl4	ENSRNOG00000005641	4.99731	9.93156	0.990869	0.0005	0.0073238
Wdyhv1	ENSRNOG00000006700	3.67487	7.30049	0.990301	0.00305	0.0285295
Gpatch3	ENSRNOG00000007097	2.61652	5.19741	0.990144	0.0017	0.0186539
Lbh	ENSRNOG00000039902	64.7832	128.648	0.989735	5e-05	0.00112281
Lmo4	ENSRNOG00000009205	37.0775	73.6287	0.989727	0.0001	0.00202142
Ppp1r12c	ENSRNOG00000053828	34.9017	69.1609	0.986658	5e-05	0.00112281
Rbm41	ENSRNOG00000057622	2.50677	4.96657	0.986419	0.0022	0.0224525
Rccd1	ENSRNOG00000042059	2.12949	4.21812	0.986095	0.0055	0.0431509
Adamts10	ENSRNOG00000008857	6.5016	12.864	0.98447	0.0001	0.00202142
Tpcn2	ENSRNOG00000013387	12.2027	24.1383	0.984128	5e-05	0.00112281
Taf1a	ENSRNOG00000061139	4.28399	8.47176	0.983707	0.00345	0.0312692
Cd200	ENSRNOG00000002141	3.71396	7.33909	0.982643	0.00135	0.0156913
Ddx28	ENSRNOG00000019817	9.91514	19.5741	0.981241	0.00015	0.00283577
Ranbp10	ENSRNOG00000018000	3.38596	6.68438	0.981229	5e-05	0.00112281
Mzf1	ENSRNOG00000027550	1.82087	3.59273	0.980454	0.00265	0.0257075
Pde4d	ENSRNOG00000042536	10.5152	20.7443	0.980241	0.00015	0.00283577
Slc43a2	ENSRNOG00000003835	14.2055	28.0238	0.980202	0.0001	0.00202142
Rnf34	ENSRNOG00000001331	10.7781	21.251	0.979436	0.00015	0.00283577
Iffo1	ENSRNOG00000018533	13.0617	25.7434	0.978864	0.0002	0.00352118
Cul9	ENSRNOG00000018372	5.03049	9.90172	0.976979	5e-05	0.00112281
Nfkbia	ENSRNOG00000007390	22.2463	43.7348	0.975218	0.0001	0.00202142
Tasp1	ENSRNOG00000004493	3.33855	6.56146	0.974795	0.0027	0.0260917
Tefm	ENSRNOG00000004000	11.0835	21.7746	0.974232	0.00065	0.00889798
Slc25a29	ENSRNOG00000004351	2.64977	5.20381	0.973701	0.00465	0.0385036
Jund	ENSRNOG00000019568	104.126	204.038	0.970512	5e-05	0.00112281
Jund	ENSRNOG00000019568	104.126	204.038	0.970512	5e-05	0.00112281
Mocs1	ENSRNOG00000011784	5.19731	10.1823	0.970222	0.00105	0.0128843
Zfp354a	ENSRNOG00000003634	6.34626	12.4223	0.968957	0.0001	0.00202142
Hdac11	ENSRNOG00000006824	2.58652	5.05428	0.966491	0.002	0.0209916
Ccdc71	ENSRNOG00000048718	3.56818	6.97089	0.966157	0.0014	0.0161083
Plce1	ENSRNOG00000014276	3.26703	6.38121	0.965851	0.0002	0.00352118
Pck2	ENSRNOG00000018536	13.0953	25.509	0.961951	0.00025	0.00421808
Med9	ENSRNOG00000053961	7.33308	14.2682	0.960308	0.00035	0.00552648
Iba57	ENSRNOG00000022725	2.51448	4.89174	0.960085	0.0041	0.0353484
Phyhipl	ENSRNOG00000000274	39.6452	77.1184	0.959928	0.0007	0.00945867
Irf2bp1	ENSRNOG00000014252	27.7037	53.8022	0.957586	0.00015	0.00283577
Usp20	ENSRNOG00000007710	10.3137	20.0295	0.957563	5e-05	0.00112281
Adnp2	ENSRNOG00000053370	10.2128	19.8328	0.957506	5e-05	0.00112281
Rps6kb2	ENSRNOG00000021689	7.16425	13.9038	0.956595	0.00045	0.00672482
Rps6kb2	ENSRNOG00000021689	7.16425	13.9038	0.956595	0.00045	0.00672482
Mdm2	ENSRNOG00000006304	38.383	74.4538	0.955877	5e-05	0.00112281
Iqsec1	ENSRNOG00000060350	9.30276	18.0435	0.955749	0.0002	0.00352118
Zfp9	ENSRNOG00000006726	1.28342	2.48727	0.954565	0.0044	0.0370196
Ranbp17	ENSRNOG00000005042	6.15818	11.9341	0.954516	5e-05	0.00112281
Fignl1	ENSRNOG00000004440	11.5443	22.3715	0.95448	5e-05	0.00112281
Ier3	ENSRNOG00000000827	7.62135	14.756	0.953181	0.00175	0.0190197
Zswim7	ENSRNOG00000002970	11.2958	21.8622	0.95265	0.0032	0.0293852
Bcl2l2	ENSRNOG00000015732	8.11631	15.705	0.952324	5e-05	0.00112281
Zscan21	ENSRNOG00000039234	16.5703	32.039	0.951234	5e-05	0.00112281
Zfp398	ENSRNOG00000006703	3.06718	5.92917	0.950916	0.0008	0.0105377
Qtrt1	ENSRNOG00000007158	6.56052	12.6812	0.950804	0.00225	0.0228329
Ift88	ENSRNOG00000009278	2.91446	5.63283	0.950632	0.0016	0.0179009
Tcaim	ENSRNOG00000004085	6.02452	11.6064	0.946007	0.00015	0.00283577
Polrmt	ENSRNOG00000024879	8.18501	15.7683	0.945972	0.0001	0.00202142
Rhpn1	ENSRNOG00000007597	3.69103	7.10945	0.945713	0.0053	0.0421348
Wsb1	ENSRNOG00000012929	31.6592	60.9591	0.945219	5e-05	0.00112281
Zfp280d	ENSRNOG00000055631	19.5753	37.6871	0.94504	0.0002	0.00352118
Zfp709	ENSRNOG00000016186	6.48451	12.4792	0.944455	0.0002	0.00352118
Ccdc51	ENSRNOG00000020688	7.88618	15.16	0.942868	0.00095	0.0119732
Lca5	ENSRNOG00000009580	1.62112	3.1153	0.94238	0.00385	0.0339628
Hemk1	ENSRNOG00000015458	5.02118	9.64762	0.942148	0.00215	0.0221221
Hps1	ENSRNOG00000045838	6.52423	12.5031	0.938403	0.0005	0.0073238
Stard4	ENSRNOG00000020468	32.802	62.7881	0.936707	0.0001	0.00202142
Gtpbp8	ENSRNOG00000002044	5.49082	10.5071	0.936266	0.0031	0.0288896
Zgpat	ENSRNOG00000014235	12.7961	24.4743	0.93556	0.0002	0.00352118
Bin3	ENSRNOG00000018023	14.7337	28.1394	0.933471	0.00045	0.00672482
Zfat	ENSRNOG00000025140	4.14858	7.92042	0.932961	0.0005	0.0073238
Zfp655	ENSRNOG00000060129	1.56369	2.98204	0.931345	0.00345	0.0312692
Nr2c1	ENSRNOG00000006983	11.1083	21.1788	0.93098	0.00015	0.00283577
Chd2	ENSRNOG00000012716	7.83926	14.9419	0.930575	0.0001	0.00202142
Sat1	ENSRNOG00000003809	494.994	942.825	0.929579	0.00055	0.00787246
H3f3b	ENSRNOG00000006532	910.524	1733.48	0.928903	0.00205	0.0213912
Zfp518a	ENSRNOG00000036592	1.50777	2.86497	0.926099	0.00145	0.0165321
Clcn6	ENSRNOG00000008345	15.9038	30.2045	0.925394	5e-05	0.00112281
Siah2	ENSRNOG00000013703	7.64546	14.5173	0.925097	0.00055	0.00787246
Ptcd2	ENSRNOG00000028403	5.63698	10.7034	0.92508	0.0029	0.0275995
Ldlr	ENSRNOG00000009946	55.6324	105.503	0.923287	0.00015	0.00283577
Syne1	ENSRNOG00000018960	6.75802	12.8087	0.922449	0.00665	0.0489891
Arhgef26	ENSRNOG00000014549	7.11871	13.4918	0.922393	0.00025	0.00421808
Zfp839	ENSRNOG00000031661	2.12347	4.01998	0.920766	0.00435	0.0366234
Nvl	ENSRNOG00000003629	9.23332	17.4621	0.919308	0.0002	0.00352118
Scai	ENSRNOG00000025278	5.02261	9.48809	0.917681	0.0002	0.00352118
Slc3a2	ENSRNOG00000018487	99.3447	187.632	0.917392	0.0001	0.00202142
Ttf1	ENSRNOG00000039777	1.49557	2.82348	0.916781	0.0058	0.0446397
Rnf169	ENSRNOG00000026408	4.83221	9.12167	0.916614	0.0001	0.00202142
Ppcs	ENSRNOG00000008572	4.00633	7.56154	0.916399	0.00625	0.0469517
Pcsk7	ENSRNOG00000017478	10.7584	20.3026	0.916201	0.00015	0.00283577
Zfp94	ENSRNOG00000019416	3.11782	5.88322	0.916065	0.0018	0.0194788
Ric8b	ENSRNOG00000007323	18.2323	34.3777	0.914974	0.00245	0.0243314
Zfp248	ENSRNOG00000037251	1.32076	2.48901	0.91421	0.00585	0.0449144
Fpgt	ENSRNOG00000009548	10.7425	20.2436	0.914132	0.0005	0.0073238
Bbs4	ENSRNOG00000026171	5.13955	9.67366	0.912419	0.00085	0.0109774
Tnk2	ENSRNOG00000001769	19.6884	37.0465	0.911994	5e-05	0.00112281
Zfp763	ENSRNOG00000057416	4.1243	7.75142	0.910309	0.00115	0.0138275
Nif3l1	ENSRNOG00000013446	7.42254	13.9494	0.910216	0.00145	0.0165321
Csmd2	ENSRNOG00000007057	4.38105	8.23257	0.910068	5e-05	0.00112281
Foxred1	ENSRNOG00000060379	4.84761	9.10848	0.909938	0.0006	0.00841542
Tfcp2	ENSRNOG00000032395	10.2663	19.2765	0.908927	0.0002	0.00352118
Arl5b	ENSRNOG00000018714	8.25687	15.502	0.908784	0.00055	0.00787246
Sugp1	ENSRNOG00000052111	6.53791	12.2343	0.904027	0.0004	0.00613839
Tob1	ENSRNOG00000002828	13.3413	24.9625	0.903864	0.00015	0.00283577
Spice1	ENSRNOG00000039024	1.95584	3.65894	0.903638	0.00565	0.0438346
Ccdc137	ENSRNOG00000048712	7.74242	14.4797	0.903177	0.0001	0.00202142
Spry3	ENSRNOG00000060153	4.27926	7.99992	0.902624	0.00375	0.033362
Prpf40b	ENSRNOG00000052539	9.04145	16.8326	0.896634	0.0006	0.00841542
Meis1	ENSRNOG00000004606	3.96921	7.38787	0.896306	0.00105	0.0128843
Lipe	ENSRNOG00000020546	4.6658	8.68226	0.895945	0.0026	0.0253793
Myt1	ENSRNOG00000017346	38.198	70.9638	0.893584	0.0002	0.00352118
Cdc14b	ENSRNOG00000018999	1.44694	2.68654	0.89275	0.0067	0.0492707
Sgsm2	ENSRNOG00000027194	10.3568	19.2223	0.892211	0.0002	0.00352118
Ercc2	ENSRNOG00000017753	7.46398	13.8399	0.890811	0.00065	0.00889798
Pdp2	ENSRNOG00000012343	6.21297	11.512	0.889783	0.00125	0.0146647
Zfp335	ENSRNOG00000017290	8.12981	15.0607	0.889499	0.0001	0.00202142
Tulp3	ENSRNOG00000005767	12.6937	23.5149	0.889465	0.0001	0.00202142
Zscan12	ENSRNOG00000052959	5.14246	9.51583	0.887871	0.00065	0.00889798
Pdp1	ENSRNOG00000016180	6.21529	11.4878	0.886207	0.0003	0.0048655
Nrde2	ENSRNOG00000004004	7.08738	13.0981	0.886038	0.0003	0.0048655
Fan1	ENSRNOG00000023985	5.07374	9.36422	0.884108	0.0009	0.0114931
Pank4	ENSRNOG00000014044	16.925	31.2349	0.884004	0.00025	0.00421808
Stk40	ENSRNOG00000025679	6.70362	12.3636	0.883082	0.00085	0.0109774
Akap8l	ENSRNOG00000006355	14.8466	27.3752	0.882738	0.0004	0.00613839
Nmd3	ENSRNOG00000009310	43.1005	79.3717	0.880919	0.0003	0.0048655
Prox1	ENSRNOG00000003694	1.55734	2.86632	0.880111	0.00085	0.0109774
Slc22a5	ENSRNOG00000046195	3.58214	6.59127	0.879734	0.0023	0.0232463
Vps37b	ENSRNOG00000001086	51.7378	95.1915	0.879614	5e-05	0.00112281
Rnf166	ENSRNOG00000013777	6.20483	11.4147	0.879436	0.00185	0.0198149
Fam193b	ENSRNOG00000039807	5.96992	10.9797	0.879062	0.00155	0.0174817
Arap2	ENSRNOG00000056826	2.65872	4.88512	0.877664	0.0012	0.0142244
Plekhm2	ENSRNOG00000012163	8.20504	15.0534	0.875512	0.0007	0.00945866
Jmjd6	ENSRNOG00000000250	34.1422	62.6255	0.875194	0.0004	0.00613839
Usp2	ENSRNOG00000006663	3.7372	6.85321	0.874824	0.00435	0.0366234
Tars	ENSRNOG00000019023	73.4242	134.641	0.874789	0.0005	0.0073238
Ispd	ENSRNOG00000006199	3.68697	6.75013	0.872482	0.00345	0.0312692
Tysnd1	ENSRNOG00000024839	13.4981	24.7121	0.872456	0.0007	0.00945866
Smg5	ENSRNOG00000019590	15.6665	28.6681	0.871759	0.00025	0.00421808
Manf	ENSRNOG00000014201	101.557	185.826	0.871661	0.00025	0.00421808
Trps1	ENSRNOG00000024998	13.2281	24.1486	0.868335	0.0008	0.0105377
Asns	ENSRNOG00000007546	37.5537	68.5504	0.86821	0.00055	0.00787246
Slc26a2	ENSRNOG00000018082	34.9221	63.6001	0.86489	0.00085	0.0109774
Lrch1	ENSRNOG00000009412	7.48545	13.6186	0.863419	0.00045	0.00672482
Coq10a	ENSRNOG00000029571	6.44253	11.7209	0.863385	0.00405	0.0351103
Tk2	ENSRNOG00000012853	6.31828	11.4854	0.862193	0.0018	0.0194788
Rarg	ENSRNOG00000012499	19.9507	36.2417	0.861207	0.00015	0.00283577
Oraov1	ENSRNOG00000020903	7.11731	12.9208	0.860294	0.003	0.0282513
Ino80	ENSRNOG00000014483	8.22084	14.9119	0.859106	0.0001	0.00202142
Rbm5	ENSRNOG00000018153	38.0964	69.0978	0.858985	0.0001	0.00202142
Rbm43	ENSRNOG00000004673	2.02108	3.65628	0.855248	0.00525	0.0419232
Disc1	ENSRNOG00000019779	4.53222	8.19656	0.854801	0.00565	0.0438346
Cry2	ENSRNOG00000007478	10.7246	19.3864	0.854121	0.00105	0.0128843
Zfp574	ENSRNOG00000055761	8.25821	14.9039	0.851792	0.001	0.0124781
Kifc3	ENSRNOG00000014087	109.552	197.682	0.851564	0.0011	0.0133543
Zfp39	ENSRNOG00000014712	5.17361	9.33092	0.850848	0.00065	0.00889798
Kdm6b	ENSRNOG00000037613	1.71804	3.0979	0.85053	0.0036	0.0323022
Mib2	ENSRNOG00000017564	13.0068	23.4448	0.849999	0.00095	0.0119732
Zfp870	ENSRNOG00000030416	6.84553	12.3345	0.84946	0.00135	0.0156913
Zfp641	ENSRNOG00000032447	6.36437	11.4638	0.84899	0.00175	0.0190197
Tgfb3	ENSRNOG00000009867	6.21305	11.1835	0.847999	0.00175	0.0190197
Zfp169	ENSRNOG00000017092	2.09274	3.76621	0.847723	0.00565	0.0438346
Zfp282	ENSRNOG00000026981	9.32488	16.7482	0.84485	0.0004	0.00613839
Zfp329	ENSRNOG00000019376	6.57046	11.7974	0.844397	0.00305	0.0285295
Idi1	ENSRNOG00000016690	105.657	189.535	0.843079	0.00125	0.0146647
Nfrkb	ENSRNOG00000008278	15.9923	28.6438	0.840843	0.0003	0.0048655
Dmwd	ENSRNOG00000014984	19.1979	34.3253	0.838322	0.0004	0.00613839
Zfp1	ENSRNOG00000019059	5.88393	10.5061	0.836379	0.0019	0.020264
Spry2	ENSRNOG00000010058	27.0441	48.2209	0.834345	0.0008	0.0105377
Vps33b	ENSRNOG00000013149	8.87697	15.8157	0.833218	0.0012	0.0142244
Inpp5b	ENSRNOG00000048506	2.81036	5.0059	0.832874	0.0032	0.0293852
Med13l	ENSRNOG00000001120	11.3358	20.1893	0.832709	0.00095	0.0119732
Pdcd2	ENSRNOG00000001490	21.5745	38.3745	0.83082	0.0016	0.0179009
Zfp612	ENSRNOG00000016971	3.87865	6.89773	0.830567	0.00275	0.0264527
Arfgap1	ENSRNOG00000043150	18.8738	33.539	0.829457	0.00065	0.00889798
Kctd1	ENSRNOG00000016467	3.64925	6.48113	0.828645	0.0033	0.0301491
Med17	ENSRNOG00000010496	15.6572	27.7339	0.824826	0.00395	0.0345776
Osgin2	ENSRNOG00000009358	7.36604	13.0415	0.824148	0.00105	0.0128843
Pex10	ENSRNOG00000024012	4.9011	8.67	0.822927	0.00585	0.0449144
Cep57	ENSRNOG00000006792	18.4903	32.7034	0.822673	0.0005	0.0073238
Zfp799	ENSRNOG00000032552	4.69131	8.2953	0.822305	0.00265	0.0257075
Sertad1	ENSRNOG00000024363	10.9979	19.4404	0.821828	0.0047	0.0388152
Zfp513	ENSRNOG00000005298	6.33591	11.1867	0.820159	0.0033	0.0301491
Urgcp	ENSRNOG00000012184	11.8416	20.902	0.819781	0.00035	0.00552648
Enpp1	ENSRNOG00000013994	7.97039	14.0671	0.819602	0.00115	0.0138275
Usp35	ENSRNOG00000024961	2.31961	4.09387	0.819582	0.00415	0.0355597
Arhgap22	ENSRNOG00000024728	9.31408	16.422	0.818144	0.00145	0.0165321
Zfp84	ENSRNOG00000029043	4.88096	8.60309	0.81769	0.00105	0.0128843
Mafk	ENSRNOG00000001277	4.10551	7.23619	0.817669	0.00445	0.0371662
Kctd15	ENSRNOG00000021137	7.30435	12.8673	0.816888	0.003	0.0282513
Arhgap39	ENSRNOG00000016566	8.59277	15.1294	0.816164	0.00075	0.0100264
Asb6	ENSRNOG00000024786	14.168	24.9241	0.814907	0.00075	0.0100264
Narfl	ENSRNOG00000019522	21.6095	38.0142	0.814872	0.00025	0.00421808
Taf1c	ENSRNOG00000015632	4.84034	8.51369	0.814677	0.002	0.0209916
Dvl2	ENSRNOG00000017915	18.2129	31.9597	0.811298	0.0006	0.00841542
Sbno2	ENSRNOG00000013987	6.4947	11.388	0.810183	0.0011	0.0133543
Sfmbt2	ENSRNOG00000029235	1.19435	2.09389	0.809967	0.00555	0.0434346
Sirt3	ENSRNOG00000013828	11.3429	19.8687	0.808715	0.00295	0.0279271
Jade1	ENSRNOG00000014066	8.09391	14.1654	0.807458	0.00085	0.0109774
Dzip1l	ENSRNOG00000014746	10.1522	17.7513	0.806126	0.0008	0.0105377
Ryr3	ENSRNOG00000006645	4.03164	7.04254	0.804731	0.0005	0.0073238
Ell	ENSRNOG00000019824	7.07444	12.3537	0.804258	0.0017	0.0186539
Haus8	ENSRNOG00000052038	12.2431	21.377	0.804095	0.00395	0.0345776
Rcan1	ENSRNOG00000001979	38.9706	68.0378	0.803951	0.0005	0.0073238
Dcaf4	ENSRNOG00000008399	9.80041	17.1036	0.803386	0.00185	0.0198149
Trim65	ENSRNOG00000024145	6.71826	11.7221	0.803077	0.00365	0.0326342
Irs2	ENSRNOG00000023509	13.4234	23.387	0.800954	0.00085	0.0109774
Zfp821	ENSRNOG00000000262	11.6808	20.3457	0.800579	0.00125	0.0146647
Spata5l1	ENSRNOG00000000169	8.27371	14.4095	0.800414	0.0029	0.0275995
Chkb	ENSRNOG00000011404	27.6863	48.2077	0.80009	0.0009	0.0114931
Zfp110	ENSRNOG00000031328	13.1688	22.8731	0.796529	0.00095	0.0119732
Ifrd1	ENSRNOG00000050997	38.1148	66.0865	0.794004	0.00105	0.0128843
Brpf3	ENSRNOG00000028641	3.03514	5.26028	0.793375	0.00405	0.0351103
Iars	ENSRNOG00000014616	25.9793	45.0246	0.79335	0.00065	0.00889798
Mtss1l	ENSRNOG00000017500	46.9135	81.2995	0.793242	0.0014	0.0161083
P4htm	ENSRNOG00000020249	17.7805	30.8122	0.793208	0.001	0.0124781
Brsk1	ENSRNOG00000017673	13.6144	23.5858	0.792788	0.0021	0.0217144
Glyctk	ENSRNOG00000046307	6.31909	10.9373	0.791469	0.00665	0.0489891
Pde10a	ENSRNOG00000011310	11.0398	19.0996	0.790836	0.0012	0.0142244
Plekhg3	ENSRNOG00000006570	7.29657	12.6231	0.790776	0.001	0.0124781
Zfp12	ENSRNOG00000006958	7.41235	12.8228	0.790704	0.00075	0.0100264
Armcx4	ENSRNOG00000043128	4.50099	7.77974	0.789479	0.0013	0.0152087
Slx1b	ENSRNOG00000019369	4.95697	8.56496	0.788988	0.004	0.034797
Tgds	ENSRNOG00000009661	8.20191	14.1662	0.788422	0.0056	0.0436355
Eif4ebp1	ENSRNOG00000012582	80.3165	138.547	0.786607	0.00195	0.0206568
Ap5z1	ENSRNOG00000001107	3.68147	6.34627	0.785629	0.0051	0.0411442
Cebpg	ENSRNOG00000021144	21.9093	37.7566	0.785182	0.00515	0.0415208
Adamts20	ENSRNOG00000033397	20.4855	35.2936	0.7848	0.0007	0.00945866
Gtf2h2	ENSRNOG00000018230	13.6707	23.5511	0.784707	0.0037	0.0329639
Agfg2	ENSRNOG00000001404	12.7603	21.9576	0.783055	0.004	0.0347969
Endov	ENSRNOG00000003699	12.6577	21.7598	0.78165	0.0032	0.0293852
Tstd2	ENSRNOG00000009724	7.90697	13.5921	0.781567	0.0024	0.0239866
Irf1	ENSRNOG00000008144	8.73074	15.0016	0.780938	0.0029	0.0275995
Sik3	ENSRNOG00000045931	8.57287	14.7235	0.780271	0.0008	0.0105377
Armc5	ENSRNOG00000019935	17.8337	30.6216	0.779945	0.00045	0.00672482
Rfx3	ENSRNOG00000014486	5.79664	9.9525	0.779841	0.00185	0.0198149
Gtf2ird2	ENSRNOG00000001482	5.88772	10.1068	0.779544	0.0045	0.0374841
Dlg4	ENSRNOG00000018526	14.1824	24.3369	0.779047	0.0015	0.0169635
2021-03-07	ENSRNOG00000006241	44.8856	76.9412	0.777504	0.0008	0.0105377
Recql5	ENSRNOG00000005107	8.06714	13.8183	0.776451	0.00115	0.0138275
F8	ENSRNOG00000031197	3.32967	5.6997	0.775506	0.00165	0.0183296
Tnfrsf19	ENSRNOG00000014265	40.3686	69.0239	0.773863	0.00115	0.0138275
Nckipsd	ENSRNOG00000031816	3.7352	6.38659	0.773863	0.00605	0.0459164
Nckipsd	ENSRNOG00000031816	3.7352	6.38659	0.773863	0.00605	0.0459164
Zfp593	ENSRNOG00000016392	6.68377	11.4175	0.772511	0.00395	0.0345776
Rai1	ENSRNOG00000060615	3.68173	6.25447	0.764505	0.0053	0.0421348
Rnf25	ENSRNOG00000016886	20.4857	34.7748	0.763429	0.00185	0.0198149
Rnf31	ENSRNOG00000019438	5.51608	9.36207	0.763184	0.00445	0.0371662
Pex16	ENSRNOG00000006539	20.909	35.3949	0.759416	0.00285	0.0272268
Rnf41	ENSRNOG00000023456	16.321	27.6157	0.758763	0.00255	0.0250079
Parp8	ENSRNOG00000010824	17.8587	30.2016	0.758002	0.00175	0.0190197
Zfp189	ENSRNOG00000006972	6.52914	11.0377	0.757478	0.00265	0.0257075
Tsen54	ENSRNOG00000004598	17.538	29.6073	0.755467	0.0019	0.020264
Hexim2	ENSRNOG00000021287	45.2447	76.2208	0.752435	0.0045	0.0374841
Surf6	ENSRNOG00000005031	21.0571	35.4658	0.752122	0.00135	0.0156913
Aptx	ENSRNOG00000006582	15.1609	25.5244	0.751521	0.00625	0.0469517
Kansl3	ENSRNOG00000015417	16.5358	27.8363	0.75138	0.0015	0.0169635
Kat5	ENSRNOG00000061012	29.407	49.4906	0.750998	0.00115	0.0138275
Dnaaf2	ENSRNOG00000028155	8.99419	15.1313	0.750469	0.0021	0.0217144
Rbpjl	ENSRNOG00000026295	13.6877	23.0136	0.749608	0.00475	0.0390739
Cttnbp2	ENSRNOG00000061845	7.6003	12.7742	0.749106	0.00165	0.0183296
Zfp26	ENSRNOG00000025937	8.70331	14.6258	0.748882	0.0015	0.0169635
Tssc1	ENSRNOG00000009285	11.086	18.6094	0.747288	0.005	0.0405983
Sirt7	ENSRNOG00000036683	17.6779	29.6615	0.746651	0.0021	0.0217144
Med26	ENSRNOG00000012270	5.26911	8.83621	0.745866	0.0037	0.0329639
Gtpbp3	ENSRNOG00000023403	7.22686	12.1134	0.745167	0.0053	0.0421348
Trim26	ENSRNOG00000032930	5.46215	9.1397	0.742676	0.0052	0.0417363
Arhgef2	ENSRNOG00000020027	12.1185	20.2656	0.741825	0.00185	0.0198149
Prpf38b	ENSRNOG00000020438	21.9697	36.711	0.740696	0.0015	0.0169635
Acss2	ENSRNOG00000018755	23.9536	40.0097	0.740109	0.0008	0.0105377
Tssc4	ENSRNOG00000032677	17.1222	28.593	0.739795	0.00235	0.0236375
Rnf215	ENSRNOG00000004940	8.38576	14.0008	0.739494	0.00615	0.0465066
Ttc19	ENSRNOG00000002977	16.8162	28.0629	0.738807	0.002	0.0209916
Uhrf1bp1	ENSRNOG00000000495	13.2289	22.064	0.737996	0.0027	0.0260917
Zmym1	ENSRNOG00000013855	6.95662	11.6023	0.737956	0.0042	0.035817
Zc3h3	ENSRNOG00000007684	6.45436	10.7625	0.737672	0.0033	0.0301491
Tlk2	ENSRNOG00000006285	26.5568	44.2283	0.735888	0.00145	0.0165321
Tppp	ENSRNOG00000028261	5.95546	9.91348	0.73518	0.0064	0.0476791
Tfip11	ENSRNOG00000000663	16.0153	26.6576	0.735097	0.00445	0.0371662
Ripk1	ENSRNOG00000017787	7.03727	11.6978	0.733148	0.00225	0.0228329
Gprin2	ENSRNOG00000055042	1.36652	2.27117	0.73293	0.0056	0.0436355
Zmym6	ENSRNOG00000013865	5.39801	8.96665	0.73214	0.00385	0.0339628
Plk2	ENSRNOG00000011951	14.0612	23.3331	0.730652	0.00395	0.0345776
Tubgcp5	ENSRNOG00000011480	7.09902	11.7789	0.730512	0.0032	0.0293852
Lonrf1	ENSRNOG00000053706	11.0998	18.3943	0.728725	0.0042	0.035817
Suv39h2	ENSRNOG00000015585	4.69256	7.76392	0.726409	0.0068	0.0498019
Nck1	ENSRNOG00000014917	15.6724	25.9183	0.725743	0.0038	0.0336637
Tra2a	ENSRNOG00000009156	35.0862	58.0118	0.725441	0.0018	0.0194788
Zfp280c	ENSRNOG00000006797	7.34549	12.1425	0.725133	0.0043	0.0363732
Cdk5rap1	ENSRNOG00000015696	9.97326	16.4662	0.72337	0.0064	0.0476791
Mcat	ENSRNOG00000010539	16.4727	27.1769	0.722303	0.004	0.0347969
Gtf2h1	ENSRNOG00000012360	39.1124	64.4653	0.720896	0.0027	0.0260917
Emd	ENSRNOG00000058882	16.4968	27.1651	0.719568	0.00405	0.0351103
Snap47	ENSRNOG00000022472	12.649	20.8206	0.718991	0.00485	0.0396367
Srfbp1	ENSRNOG00000014808	24.8963	40.9777	0.71891	0.0025	0.0246912
Slc23a2	ENSRNOG00000021262	8.6373	14.2073	0.71798	0.00215	0.0221221
Capn10	ENSRNOG00000045623	8.27307	13.6051	0.717654	0.00655	0.0485373
Cdkn1a	ENSRNOG00000000521	22.0838	36.3134	0.717511	0.0028	0.0268308
Plcb4	ENSRNOG00000033119	3.49163	5.7407	0.717329	0.00435	0.0366234
Zfp40	ENSRNOG00000011675	3.57612	5.87855	0.717065	0.00625	0.0469517
Fbxo38	ENSRNOG00000019063	14.9535	24.5683	0.716314	0.00315	0.0291823
Fiz1	ENSRNOG00000016574	8.56242	14.0639	0.715905	0.005	0.0405983
Trafd1	ENSRNOG00000001351	28.7169	47.1633	0.715764	0.0022	0.0224525
Flywch1	ENSRNOG00000004333	12.141	19.9084	0.71349	0.00275	0.0264527
Ppp1r37	ENSRNOG00000017692	22.205	36.3986	0.713	0.0022	0.0224525
Top3b	ENSRNOG00000001845	7.02179	11.5093	0.71289	0.00555	0.0434346
Sox10	ENSRNOG00000011305	180.533	295.453	0.710671	0.006	0.0457304
Heatr6	ENSRNOG00000002542	15.9213	26.0188	0.708593	0.0028	0.0268308
Zfp777	ENSRNOG00000033639	8.01662	13.0996	0.708451	0.0052	0.0417363
Gorasp1	ENSRNOG00000018047	6.38079	10.4244	0.708154	0.00635	0.0474756
Arfgap2	ENSRNOG00000014429	34.0251	55.5243	0.706519	0.00225	0.0228329
Zfp472	ENSRNOG00000004572	9.28659	15.1231	0.70353	0.0065	0.0483094
Zfp646	ENSRNOG00000026115	11.2821	18.3378	0.700782	0.0056	0.0436355
Top3a	ENSRNOG00000005099	7.45509	12.1163	0.700652	0.004	0.0347969
Usp30	ENSRNOG00000028556	8.75159	14.2189	0.700188	0.0042	0.035817
Rnf219	ENSRNOG00000009690	11.5548	18.768	0.699787	0.00315	0.0291823
Igsf9b	ENSRNOG00000009253	4.77723	7.75038	0.698092	0.0064	0.0476791
Pelo	ENSRNOG00000061128	31.8024	51.5855	0.697832	0.0033	0.0301491
Zfp236	ENSRNOG00000016303	5.42667	8.7984	0.697173	0.0061	0.046212
Dcaf10	ENSRNOG00000011655	9.40003	15.2286	0.696043	0.00595	0.0454597
Ythdc2	ENSRNOG00000039241	4.71841	7.63637	0.694587	0.00415	0.0355597
Tsr3	ENSRNOG00000017858	37.6798	60.9426	0.693661	0.00355	0.031922
Birc2	ENSRNOG00000010602	15.2429	24.653	0.693622	0.0034	0.0309277
Ddit4	ENSRNOG00000057078	13.1883	21.3131	0.692485	0.0064	0.0476791
Zfp622	ENSRNOG00000059443	17.5876	28.412	0.69194	0.00425	0.0361452
Sco1	ENSRNOG00000028699	23.4273	37.8393	0.691692	0.00335	0.0305393
Zfp212	ENSRNOG00000006711	10.7351	17.3197	0.690078	0.00435	0.0366234
Snx11	ENSRNOG00000008642	12.5934	20.2787	0.687303	0.00575	0.0444183
Zfp451	ENSRNOG00000012718	7.13705	11.4783	0.685507	0.00545	0.0428927
Lrp4	ENSRNOG00000015285	3.41469	5.49095	0.685302	0.0045	0.0374841
Zbtb17	ENSRNOG00000010436	18.17	29.2104	0.684928	0.00315	0.0291823
Swap70	ENSRNOG00000009910	55.897	89.6736	0.681912	0.0054	0.042606
Egln2	ENSRNOG00000020947	28.0678	45.0058	0.681192	0.00305	0.0285295
Ints6	ENSRNOG00000009873	5.95669	9.54947	0.680908	0.00485	0.0396367
Rpap1	ENSRNOG00000005483	10.0807	16.1359	0.67868	0.0039	0.0343074
Osbpl7	ENSRNOG00000009473	8.97308	14.2879	0.671121	0.00555	0.0434346
Pdrg1	ENSRNOG00000008845	28.6065	45.5242	0.67029	0.00565	0.0438346
Lama5	ENSRNOG00000053691	4.88205	7.76576	0.669638	0.0054	0.042606
Srf	ENSRNOG00000018232	7.83597	12.4517	0.668161	0.00365	0.0326342
Disp1	ENSRNOG00000003635	9.11532	14.4621	0.665912	0.00535	0.0423446
Plekhh3	ENSRNOG00000020238	12.5706	19.9254	0.664549	0.00475	0.0390739
Zfp770	ENSRNOG00000043037	8.27837	13.108	0.663029	0.0049	0.0399673
Cdan1	ENSRNOG00000047427	4.88245	7.73006	0.662873	0.005	0.0405983
Agpat4	ENSRNOG00000017731	37.0419	58.5444	0.660371	0.00495	0.0403489
Col16a1	ENSRNOG00000031475	34.8604	55.0658	0.659567	0.00575	0.0444183
Zw10	ENSRNOG00000054479	15.1452	23.9123	0.658896	0.0066	0.0487352
Gramd1a	ENSRNOG00000021106	23.4352	36.938	0.656431	0.0046	0.0382409
Arap1	ENSRNOG00000019555	10.2341	16.1051	0.654133	0.00555	0.0434346
Orc2	ENSRNOG00000012558	27.0188	42.4982	0.653439	0.0066	0.0487352
Kdm4b	ENSRNOG00000049221	14.5302	22.8471	0.652955	0.00545	0.0428927
Mettl3	ENSRNOG00000013111	26.1638	40.9191	0.645204	0.00675	0.0495513
Enc1	ENSRNOG00000016541	54.8562	85.5045	0.640347	0.0064	0.0476791
Polr3a	ENSRNOG00000010008	11.8024	18.3745	0.638627	0.0059	0.0451877
Ubap1	ENSRNOG00000012004	19.2914	29.9577	0.634966	0.005	0.0405983
Abcf3	ENSRNOG00000001710	29.0672	44.5791	0.616974	0.00605	0.0459164
Neurl4	ENSRNOG00000016109	15.8389	24.2462	0.614285	0.0061	0.046212
Khdrbs3	ENSRNOG00000009539	44.3601	29.0977	-0.60836	0.0066	0.0487352
Cdk19	ENSRNOG00000000583	22.4174	14.6792	-0.610844	0.0058	0.0446397
Serinc3	ENSRNOG00000009552	87.2769	57.1312	-0.611321	0.00675	0.0495513
Rab11a	ENSRNOG00000011302	82.765	54.1402	-0.612322	0.00645	0.0479661
Tnrc6c	ENSRNOG00000022395	11.6412	7.60173	-0.614843	0.00655	0.0485373
Pacs2	ENSRNOG00000014744	23.8708	15.5782	-0.615724	0.00675	0.0495513
Trim2	ENSRNOG00000010124	24.5906	16.0371	-0.61669	0.00635	0.0474756
Gnl3l	ENSRNOG00000002509	46.9496	30.5968	-0.617731	0.00655	0.0485373
Ndufs4	ENSRNOG00000011383	67.8342	44.1151	-0.62074	0.0066	0.0487352
Zdhhc2	ENSRNOG00000022686	85.2385	55.3439	-0.623081	0.0061	0.046212
Cerk	ENSRNOG00000017022	43.8573	28.4408	-0.624855	0.0062	0.0467158
Twsg1	ENSRNOG00000013340	27.5297	17.8088	-0.628394	0.00575	0.0444183
Ccni	ENSRNOG00000002125	49.0088	31.5987	-0.633179	0.00535	0.0423446
Mtch2	ENSRNOG00000058658	140.255	90.3033	-0.635198	0.00535	0.0423446
Mtch2	ENSRNOG00000058658	140.255	90.3033	-0.635198	0.00535	0.0423446
Eif5a2	ENSRNOG00000011859	20.2393	13.0133	-0.637169	0.00465	0.0385036
Tshz1	ENSRNOG00000016246	22.2337	14.2957	-0.637171	0.00525	0.0419232
Tbl1xr1	ENSRNOG00000011216	30.1676	19.3845	-0.638098	0.00605	0.0459164
Top2b	ENSRNOG00000048795	60.2059	38.5859	-0.641832	0.0041	0.0353484
Lix1l	ENSRNOG00000021213	39.2975	25.1831	-0.641979	0.0054	0.042606
Hnrnpa2b1	ENSRNOG00000011175	319.489	204.673	-0.642444	0.0063	0.047299
Hltf	ENSRNOG00000000082	18.7741	12.0261	-0.642575	0.0053	0.0421348
Gfra1	ENSRNOG00000017438	32.5432	20.8447	-0.642672	0.0052	0.0417363
Arid2	ENSRNOG00000004831	19.1204	12.2469	-0.642695	0.00445	0.0371662
Commd9	ENSRNOG00000004755	77.2116	49.4186	-0.643766	0.00625	0.0469517
Atp6v0c	ENSRNOG00000006542	158.434	101.363	-0.64434	0.00535	0.0423446
Abi2	ENSRNOG00000017707	52.8021	33.7762	-0.644588	0.00465	0.0385036
Cbfb	ENSRNOG00000014647	64.7164	41.3926	-0.64476	0.0062	0.0467158
Gnas	ENSRNOG00000025889	706.599	451.759	-0.645338	0.0067	0.0492707
Gnas	ENSRNOG00000047374	706.599	451.759	-0.645338	0.0067	0.0492707
Atp2c1	ENSRNOG00000013305	35.5603	22.7258	-0.645938	0.00565	0.0438346
Cox5a	ENSRNOG00000018816	410.522	262.249	-0.646521	0.00505	0.0408721
Ddah1	ENSRNOG00000014613	19.381	12.371	-0.647689	0.00635	0.0474756
Cse1l	ENSRNOG00000007665	60.2815	38.4365	-0.649236	0.00605	0.0459164
Dynll2	ENSRNOG00000008921	70.7747	45.1252	-0.649299	0.0047	0.0388152
Tram1	ENSRNOG00000007892	78.0899	49.6802	-0.652464	0.0048	0.039382
Rab6b	ENSRNOG00000009198	27.0347	17.199	-0.65249	0.00415	0.0355597
Epb41l2	ENSRNOG00000012346	28.7684	18.3004	-0.65261	0.0055	0.0431509
Rab5c	ENSRNOG00000018568	142.586	90.5877	-0.654441	0.00485	0.0396367
Tpm4	ENSRNOG00000015496	210.521	133.644	-0.655564	0.00465	0.0385036
Arpc5	ENSRNOG00000028062	106.902	67.8049	-0.656821	0.00475	0.0390739
Hmgb2	ENSRNOG00000033321	132.578	84.0425	-0.657648	0.00435	0.0366234
Atp6ap1	ENSRNOG00000054352	71.2916	45.1894	-0.657748	0.00475	0.0390739
Rac1	ENSRNOG00000001068	299.838	189.962	-0.658474	0.0035	0.0316538
Atp6v1a	ENSRNOG00000001992	75.9439	48.1066	-0.6587	0.00485	0.0396367
Rab10	ENSRNOG00000047088	128.978	81.6572	-0.65947	0.00525	0.0419232
Sdhc	ENSRNOG00000003163	170.349	107.777	-0.660444	0.00425	0.0361452
Edem1	ENSRNOG00000055365	19.4562	12.3018	-0.661363	0.00465	0.0385036
Zcchc14	ENSRNOG00000018226	8.66987	5.48005	-0.66182	0.0049	0.0399673
Atrnl1	ENSRNOG00000017406	7.54339	4.76609	-0.662409	0.0057	0.0441407
Ankrd13a	ENSRNOG00000001204	58.4392	36.8986	-0.663371	0.00415	0.0355597
Dicer1	ENSRNOG00000010711	8.01801	5.06173	-0.663612	0.00365	0.0326342
Syngr2	ENSRNOG00000050547	117.803	74.3626	-0.663727	0.0053	0.0421348
Secisbp2l	ENSRNOG00000008629	20.8419	13.1525	-0.664149	0.0041	0.0353484
Ndufa5	ENSRNOG00000005698	164.61	103.773	-0.665629	0.0056	0.0436355
Spcs2	ENSRNOG00000018164	51.1221	32.2272	-0.665669	0.0043	0.0363732
Tmsb10	ENSRNOG00000036921	1312.16	825.718	-0.66822	0.0059	0.0451877
Arhgef7	ENSRNOG00000012934	32.3254	20.3201	-0.669759	0.00315	0.0291823
Phtf2	ENSRNOG00000013517	7.77259	4.88539	-0.669921	0.00625	0.0469517
Hsdl2	ENSRNOG00000016692	22.0245	13.8407	-0.670188	0.00585	0.0449144
Pum2	ENSRNOG00000006180	33.4108	20.9778	-0.67145	0.00355	0.031922
Abcd2	ENSRNOG00000015538	26.7716	16.8049	-0.67182	0.00335	0.0305393
Igsf3	ENSRNOG00000023851	14.6516	9.19005	-0.672913	0.005	0.0405983
Scoc	ENSRNOG00000003853	45.29	28.3965	-0.673481	0.00355	0.031922
Efcab14	ENSRNOG00000010091	11.4313	7.1672	-0.673502	0.00425	0.0361452
Ccng1	ENSRNOG00000003256	136.656	85.674	-0.673624	0.00425	0.0361452
Hipk1	ENSRNOG00000019333	25.8597	16.2078	-0.674013	0.00305	0.0285295
Sulf2	ENSRNOG00000006052	71.9843	45.1167	-0.674021	0.0042	0.035817
Fam19a5	ENSRNOG00000049349	126.816	79.4749	-0.674166	0.0055	0.0431509
Lsm12	ENSRNOG00000020894	39.7773	24.9236	-0.674429	0.00315	0.0291823
Ralbp1	ENSRNOG00000013461	25.2492	15.8177	-0.674695	0.00355	0.031922
Ppp1cc	ENSRNOG00000001269	150.879	94.4902	-0.675158	0.00575	0.0444183
Isoc1	ENSRNOG00000019711	41.061	25.7086	-0.675521	0.00255	0.0250079
Lpin2	ENSRNOG00000014876	24.9649	15.626	-0.675953	0.00305	0.0285295
Mdh1	ENSRNOG00000008103	410.562	256.872	-0.676553	0.0053	0.0421348
Cab39	ENSRNOG00000017297	61.1088	38.233	-0.67656	0.00265	0.0257075
Cobll1	ENSRNOG00000027016	14.3132	8.95317	-0.676877	0.0043	0.0363732
Cotl1	ENSRNOG00000016257	72.3947	45.2825	-0.676931	0.0032	0.0293852
Man1a2	ENSRNOG00000015226	20.2244	12.6343	-0.678756	0.0037	0.0329639
Capzb	ENSRNOG00000007330	73.3883	45.823	-0.679478	0.00295	0.0279271
Hmgn2	ENSRNOG00000051615	291.682	182.047	-0.680082	0.0059	0.0451877
Lrrc8a	ENSRNOG00000025296	15.8734	9.89272	-0.682169	0.00605	0.0459164
Fam96a	ENSRNOG00000017119	56.3704	35.1215	-0.682581	0.0055	0.0431509
Jarid2	ENSRNOG00000045918	14.4387	8.99414	-0.682883	0.0043	0.0363732
Mdh2	ENSRNOG00000001440	170.141	105.916	-0.68381	0.0032	0.0293852
Snrpf	ENSRNOG00000005556	74.0393	46.0498	-0.685096	0.0033	0.0301491
Nlgn3	ENSRNOG00000003812	32.3403	20.0951	-0.686486	0.0034	0.0309277
Hmox2	ENSRNOG00000003773	29.0418	18.0448	-0.686548	0.00445	0.0371662
Stmn1	ENSRNOG00000016810	316.703	196.766	-0.68665	0.0029	0.0275995
Cdk16	ENSRNOG00000008578	34.2542	21.2632	-0.687923	0.00645	0.0479661
Psme3	ENSRNOG00000051344	45.6706	28.3409	-0.688381	0.00215	0.0221221
Pigm	ENSRNOG00000007735	10.5789	6.56057	-0.689299	0.00525	0.0419232
Uxs1	ENSRNOG00000045605	25.3613	15.7223	-0.689812	0.00475	0.0390739
Khdrbs1	ENSRNOG00000046794	43.568	27.0087	-0.689841	0.0031	0.0288896
Cyb5r3	ENSRNOG00000009592	31.8246	19.717	-0.690705	0.00325	0.0298008
Zbtb8os	ENSRNOG00000008226	25.2241	15.6218	-0.691242	0.00565	0.0438346
Ppm1l	ENSRNOG00000046168	8.91756	5.52171	-0.691532	0.00245	0.0243314
Ndc1	ENSRNOG00000010620	32.9033	20.3707	-0.691734	0.00535	0.0423446
Maoa	ENSRNOG00000002848	45.9691	28.4443	-0.692527	0.00295	0.0279271
Prps2	ENSRNOG00000004160	18.0446	11.1555	-0.693817	0.0042	0.035817
Timm17a	ENSRNOG00000007040	87.9662	54.3428	-0.69486	0.00355	0.031922
Ctnnbip1	ENSRNOG00000016313	14.3928	8.88478	-0.695944	0.00525	0.0419232
Serinc1	ENSRNOG00000029360	198.26	122.362	-0.696241	0.0041	0.0353484
Dpy19l1	ENSRNOG00000026589	52.0582	32.1263	-0.696373	0.0032	0.0293852
Pfdn6	ENSRNOG00000000473	63.9236	39.4316	-0.696998	0.00635	0.0474756
Larp1b	ENSRNOG00000038366	7.57741	4.6732	-0.697296	0.00595	0.0454597
Tax1bp3	ENSRNOG00000019357	67.7664	41.7841	-0.697616	0.0041	0.0353484
Stt3a	ENSRNOG00000031896	29.0514	17.8951	-0.699038	0.00255	0.0250079
Ei24	ENSRNOG00000030391	53.2979	32.8205	-0.699482	0.0022	0.0224525
Ssr3	ENSRNOG00000011148	126.316	77.6005	-0.702895	0.00175	0.0190197
Dnajc10	ENSRNOG00000006803	50.1208	30.7882	-0.703029	0.003	0.0282513
Ppia	ENSRNOG00000027864	1317.4	809.153	-0.703207	0.00395	0.0345776
Fam114a1	ENSRNOG00000026504	19.8685	12.202	-0.703358	0.0026	0.0253793
Lypla2	ENSRNOG00000010067	35.8825	22.0264	-0.704048	0.00525	0.0419232
Cr1l	ENSRNOG00000008193	22.3742	13.7214	-0.705413	0.0062	0.0467158
Pou3f1	ENSRNOG00000047686	27.5726	16.9062	-0.705683	0.00505	0.0408721
Alg2	ENSRNOG00000006369	17.1343	10.4834	-0.708777	0.00305	0.0285295
Pank3	ENSRNOG00000007419	154.355	94.3418	-0.710283	0.00465	0.0385036
Tmed2	ENSRNOG00000001053	147.036	89.8611	-0.710401	0.00215	0.0221221
Dstn	ENSRNOG00000005924	108.107	66.0427	-0.710997	0.00215	0.0221221
Atp5d	ENSRNOG00000014625	179.706	109.668	-0.712497	0.0021	0.0217144
Tpm3	ENSRNOG00000017441	163.243	99.4888	-0.714414	0.00295	0.0279271
Calcrl	ENSRNOG00000054695	89.8319	54.7189	-0.715188	0.00475	0.0390739
Mfsd1	ENSRNOG00000013790	40.0831	24.4076	-0.715664	0.0025	0.0246912
Cxxc5	ENSRNOG00000032878	46.7242	28.399	-0.71833	0.002	0.0209916
Cxxc5	ENSRNOG00000003734	46.7242	28.399	-0.71833	0.002	0.0209916
Dnajb1	ENSRNOG00000021824	22.9917	13.9681	-0.718984	0.00405	0.0351103
Fscn1	ENSRNOG00000056585	49.9893	30.3691	-0.719017	0.00235	0.0236375
Rab5b	ENSRNOG00000006130	27.8409	16.8967	-0.720468	0.0017	0.0186539
Nudt5	ENSRNOG00000017741	27.3828	16.6096	-0.721253	0.00415	0.0355597
Setd7	ENSRNOG00000013045	18.5227	11.2285	-0.722127	0.00365	0.0326342
Hp1bp3	ENSRNOG00000014445	97.226	58.915	-0.722706	0.00245	0.0243314
Prkx	ENSRNOG00000060168	11.2482	6.81389	-0.723141	0.00255	0.0250079
2021-09-11	ENSRNOG00000002182	23.3878	14.1668	-0.72324	0.00305	0.0285295
Rlbp1	ENSRNOG00000016897	65.3017	39.5157	-0.724693	0.0017	0.0186539
Taf9b	ENSRNOG00000061102	16.0579	9.71454	-0.72507	0.0032	0.0293852
Tmem63b	ENSRNOG00000019743	60.2248	36.4314	-0.725175	0.0057	0.0441407
Tmx3	ENSRNOG00000045740	42.9708	25.9702	-0.7265	0.0015	0.0169635
Zmat3	ENSRNOG00000010119	11.3865	6.88154	-0.726522	0.00235	0.0236375
Ttc13	ENSRNOG00000018884	11.9391	7.21389	-0.72685	0.00435	0.0366234
Txndc5	ENSRNOG00000013469	49.7483	30.0483	-0.727365	0.00185	0.0198149
Slc30a4	ENSRNOG00000000170	26.9503	16.2762	-0.727533	0.00105	0.0128843
Slc30a4	ENSRNOG00000000170	26.9503	16.2762	-0.727533	0.00105	0.0128843
Enpp2	ENSRNOG00000004089	114.749	69.1997	-0.729645	0.0022	0.0224525
Myo5a	ENSRNOG00000058866	35.4225	21.3454	-0.730744	0.00165	0.0183296
Dad1	ENSRNOG00000009090	177.96	107.123	-0.732282	0.0021	0.0217144
Arpc4	ENSRNOG00000008994	86.8057	52.1773	-0.734368	0.0017	0.0186539
Adipor1	ENSRNOG00000004143	84.3159	50.6756	-0.734512	0.0014	0.0161083
Chmp5	ENSRNOG00000008672	123.513	74.2002	-0.73517	0.00105	0.0128843
Stk4	ENSRNOG00000013529	10.0447	6.03152	-0.735847	0.00265	0.0257075
Impad1	ENSRNOG00000046647	47.219	28.3488	-0.736082	0.0011	0.0133543
Impad1	ENSRNOG00000027079	47.219	28.3488	-0.736082	0.0011	0.0133543
Map1lc3b	ENSRNOG00000017905	56.3076	33.803	-0.736178	0.00165	0.0183296
Ube2c	ENSRNOG00000015131	110.474	66.3051	-0.736518	0.00445	0.0371662
Adam9	ENSRNOG00000017231	46.0507	27.6383	-0.736551	0.00195	0.0206568
Erlin2	ENSRNOG00000013763	18.733	11.2396	-0.736988	0.0024	0.0239866
Uchl1	ENSRNOG00000002343	253.334	151.996	-0.737003	0.00125	0.0146647
Tmem121	ENSRNOG00000005174	4.72261	2.83215	-0.737683	0.0052	0.0417363
Hypk	ENSRNOG00000015703	94.6912	56.7863	-0.737688	0.00235	0.0236375
Ccnd2	ENSRNOG00000057710	133.981	80.3474	-0.737707	0.00395	0.0345776
Ptma	ENSRNOG00000025731	622.685	373.352	-0.737966	0.003	0.0282513
Sptbn1	ENSRNOG00000005434	72.9762	43.7263	-0.738925	0.00125	0.0146647
Anln	ENSRNOG00000014343	18.9586	11.3589	-0.739028	0.00315	0.0291823
Mcts1	ENSRNOG00000002563	39.9691	23.9388	-0.739534	0.00365	0.0326342
Chst2	ENSRNOG00000047734	66.0279	39.5445	-0.739598	0.0012	0.0142244
Fam136a	ENSRNOG00000016273	26.9419	16.1356	-0.7396	0.0027	0.0260917
Purb	ENSRNOG00000056150	61.7337	36.9687	-0.739754	0.00085	0.0109774
Mapt	ENSRNOG00000005133	32.705	19.5793	-0.740186	0.00095	0.0119732
Gnb1	ENSRNOG00000016638	236.076	141.231	-0.741196	0.00385	0.0339628
Sh3pxd2b	ENSRNOG00000004063	20.9413	12.524	-0.741661	0.00275	0.0264527
Plekhm1	ENSRNOG00000028521	4.99065	2.98096	-0.743449	0.0058	0.0446397
Samd4b	ENSRNOG00000019831	12.7464	7.60739	-0.744613	0.0024	0.0239866
Rcn1	ENSRNOG00000013452	32.1607	19.1889	-0.745027	0.0011	0.0133543
Tle3	ENSRNOG00000013013	9.25011	5.49787	-0.750598	0.0051	0.0411442
Ywhab	ENSRNOG00000010945	96.7073	57.464	-0.750966	0.0013	0.0152087
Arsb	ENSRNOG00000011150	35.5265	21.1091	-0.751035	0.0016	0.0179009
Lrpprc	ENSRNOG00000005877	45.4509	26.9995	-0.751374	0.00065	0.00889798
St6gal1	ENSRNOG00000001823	9.87741	5.86573	-0.751823	0.0016	0.0179009
Aplp2	ENSRNOG00000047179	80.1917	47.6087	-0.752228	0.00115	0.0138275
Mib1	ENSRNOG00000013281	47.6062	28.2368	-0.75357	0.0004	0.00613839
Rab11b	ENSRNOG00000007648	38.2482	22.6826	-0.753805	0.0019	0.020264
Atp1b3	ENSRNOG00000011501	231.108	136.988	-0.754513	0.0011	0.0133543
Tpbg	ENSRNOG00000010694	19.779	11.7239	-0.754514	0.0029	0.0275995
Szrd1	ENSRNOG00000009183	34.5522	20.4794	-0.754606	0.0014	0.0161083
Nras	ENSRNOG00000023079	59.1781	35.0376	-0.756158	0.00665	0.0489891
Gpbp1l1	ENSRNOG00000037595	11.6123	6.87265	-0.756715	0.0023	0.0232463
Lmbr1	ENSRNOG00000059589	14.8886	8.81159	-0.756731	0.0022	0.0224525
Cdk2ap1	ENSRNOG00000001070	238.7	141.266	-0.756783	0.00085	0.0109774
Trim62	ENSRNOG00000049496	15.6728	9.26671	-0.758133	0.0017	0.0186539
Cndp1	ENSRNOG00000027739	10.6872	6.31763	-0.758425	0.00345	0.0312692
Fam126a	ENSRNOG00000010517	25.9836	15.3589	-0.758523	0.0016	0.0179009
Gpr155	ENSRNOG00000018485	35.9406	21.2294	-0.759555	0.00195	0.0206568
Snx3	ENSRNOG00000046705	218.369	128.843	-0.76115	0.00105	0.0128843
Slc2a1	ENSRNOG00000007284	17.1516	10.1197	-0.761183	0.00245	0.0243314
Itgav	ENSRNOG00000004912	117.454	69.2819	-0.761547	0.0038	0.0336637
Serpine2	ENSRNOG00000015461	438.448	258.346	-0.7631	0.0028	0.0268308
Ubtd2	ENSRNOG00000004137	21.5783	12.7064	-0.764021	0.0025	0.0246912
Cdk2	ENSRNOG00000006469	33.7202	19.8428	-0.764996	0.0035	0.0316538
Bicd2	ENSRNOG00000016031	26.9155	15.8257	-0.766173	0.00085	0.0109774
Fam69a	ENSRNOG00000023533	18.3141	10.7663	-0.76643	0.0022	0.0224525
Carhsp1	ENSRNOG00000002610	56.8002	33.3864	-0.766635	0.00245	0.0243314
Hmgb1	ENSRNOG00000029813	101.521	59.6636	-0.766858	0.0014	0.0161083
Snrpc	ENSRNOG00000000493	51.6063	30.32	-0.767275	0.0021	0.0217144
Lbr	ENSRNOG00000052574	58.581	34.3764	-0.769014	0.00065	0.00889798
Gclm	ENSRNOG00000013409	56.6209	33.2184	-0.769353	0.0017	0.0186539
Mrpl49	ENSRNOG00000020975	79.977	46.8879	-0.77037	0.0052	0.0417363
Rab3ip	ENSRNOG00000005362	28.5919	16.7588	-0.770687	0.0023	0.0232463
Git1	ENSRNOG00000061270	61.5118	36.039	-0.771305	0.0007	0.00945866
Wdr83os	ENSRNOG00000033611	209.364	122.604	-0.772008	0.0017	0.0186539
Shisa5	ENSRNOG00000020667	28.7153	16.8157	-0.772012	0.00205	0.0213912
Clcn4	ENSRNOG00000003533	9.24056	5.41095	-0.7721	0.00505	0.0408721
Spag9	ENSRNOG00000002749	91.0435	53.304	-0.772312	0.0023	0.0232463
Calm2	ENSRNOG00000030871	75.951	44.4491	-0.772916	0.0017	0.0186539
Calm2	ENSRNOG00000016770	75.951	44.4491	-0.772916	0.0017	0.0186539
C1ql1	ENSRNOG00000002963	43.0052	25.143	-0.774353	0.0028	0.0268308
Arhgap18	ENSRNOG00000011245	18.5231	10.8244	-0.775042	0.00385	0.0339628
Lsm2	ENSRNOG00000048725	31.8358	18.5927	-0.775917	0.0066	0.0487352
Tnfrsf1a	ENSRNOG00000031312	12.6919	7.40325	-0.777678	0.0043	0.0363732
Cmtm4	ENSRNOG00000011009	76.9257	44.8705	-0.777696	0.00055	0.00787246
Kpna3	ENSRNOG00000014945	27.4645	15.9934	-0.780095	0.00145	0.0165321
Stim2	ENSRNOG00000002956	21.0474	12.2532	-0.780476	0.00195	0.0206568
Jkamp	ENSRNOG00000004751	38.4083	22.335	-0.78211	0.00185	0.0198149
Rhoc	ENSRNOG00000012630	132.112	76.8241	-0.782129	0.0043	0.0363732
Tnfrsf21	ENSRNOG00000011517	5.75296	3.34323	-0.783063	0.00395	0.0345776
Gins1	ENSRNOG00000008091	46.3779	26.9462	-0.783356	0.0038	0.0336637
Gpx8	ENSRNOG00000010461	36.7679	21.3503	-0.784189	0.00135	0.0156913
Slc9a3r1	ENSRNOG00000003232	44.6796	25.8829	-0.787614	0.00195	0.0206568
Arl8a	ENSRNOG00000005988	28.0341	16.2317	-0.788369	0.00125	0.0146647
Laptm4a	ENSRNOG00000006865	235.792	136.407	-0.789595	0.00055	0.00787246
Usmg5	ENSRNOG00000042869	925.401	534.885	-0.790849	0.00175	0.0190197
Lgmn	ENSRNOG00000007089	55.0795	31.8361	-0.79085	0.00095	0.0119732
Ttll4	ENSRNOG00000017129	4.15983	2.40427	-0.79093	0.00095	0.0119732
Cpd	ENSRNOG00000003873	114.056	65.8591	-0.792293	0.0007	0.00945866
Hsp90aa1	ENSRNOG00000007219	220.831	127.487	-0.792593	0.00145	0.0165321
Mpp6	ENSRNOG00000021579	13.3796	7.72123	-0.793129	0.0048	0.039382
Ermp1	ENSRNOG00000010915	49.9068	28.7916	-0.793586	0.00535	0.0423446
Npepps	ENSRNOG00000023095	23.8699	13.7706	-0.793607	0.0011	0.0133543
Uck2	ENSRNOG00000003917	108.005	62.2975	-0.793848	0.00255	0.0250079
Kdelr2	ENSRNOG00000001083	81.2511	46.7369	-0.797824	0.00045	0.00672482
Lpcat1	ENSRNOG00000017930	24.2166	13.9071	-0.800178	0.00055	0.00787246
Pgk1	ENSRNOG00000058249	243.196	139.635	-0.800452	0.00065	0.00889798
St3gal4	ENSRNOG00000009850	15.0771	8.65218	-0.801219	0.0038	0.0336637
Ak2	ENSRNOG00000000122	132.914	76.2295	-0.802077	0.00125	0.0146647
Cdca3	ENSRNOG00000015529	128.608	73.7232	-0.802786	0.0011	0.0133543
Cspg5	ENSRNOG00000020833	39.2357	22.4839	-0.803277	0.00165	0.0183296
Ctsb	ENSRNOG00000010331	115.889	66.4016	-0.803451	0.0007	0.00945866
Cpt2	ENSRNOG00000012443	14.8428	8.49754	-0.804647	0.002	0.0209916
Cdc26	ENSRNOG00000029785	26.3945	15.104	-0.805307	0.00145	0.0165321
Pxdn	ENSRNOG00000060614	7.30402	4.17903	-0.805525	0.0012	0.0142244
Hs6st2	ENSRNOG00000030880	11.462	6.55128	-0.807006	0.001	0.0124781
Rrm2	ENSRNOG00000054286	45.3026	25.8609	-0.808821	0.0024	0.0239866
Rbx1	ENSRNOG00000058914	183.814	104.855	-0.809852	0.00035	0.00552648
Fxyd6	ENSRNOG00000016412	63.5565	36.2397	-0.810467	0.00075	0.0100264
Aldoc	ENSRNOG00000011452	476.279	271.457	-0.811082	0.0017	0.0186539
Uhmk1	ENSRNOG00000002941	22.4568	12.7977	-0.811272	0.0002	0.00352118
Zbed4	ENSRNOG00000004588	17.8908	10.1714	-0.814696	0.00045	0.00672482
Sec61g	ENSRNOG00000005203	452.007	256.977	-0.814705	0.0006	0.00841542
Tpgs2	ENSRNOG00000054118	43.0138	24.3524	-0.820736	0.00525	0.0419232
Brinp2	ENSRNOG00000005592	8.83245	4.99772	-0.821544	0.00185	0.0198149
Mrpl42	ENSRNOG00000042740	110.676	62.6071	-0.821943	0.00065	0.00889798
Ercc3	ENSRNOG00000013180	26.1589	14.7964	-0.822063	0.0009	0.0114931
Mybph	ENSRNOG00000003336	7.19772	4.07069	-0.822265	0.004	0.0347969
Crtac1	ENSRNOG00000015220	7.71118	4.35993	-0.822646	0.005	0.0405983
Slc2a12	ENSRNOG00000011161	7.46821	4.21974	-0.823608	0.00095	0.0119732
Rtn3	ENSRNOG00000021202	76.2887	43.0595	-0.825139	0.004	0.0347969
Map7d2	ENSRNOG00000005176	3.80703	2.1467	-0.826546	0.0051	0.0411442
Lsm3	ENSRNOG00000008733	125.968	71.015	-0.826857	0.00105	0.0128843
Tm9sf3	ENSRNOG00000013443	63.3554	35.6971	-0.827663	0.0004	0.00613839
Rnf44	ENSRNOG00000017641	8.98557	5.05642	-0.829493	0.0022	0.0224525
Tspan14	ENSRNOG00000010813	37.2079	20.8975	-0.83228	0.0008	0.0105377
Nckap1	ENSRNOG00000007518	149.24	83.7943	-0.832712	0.0007	0.00945866
Smarcd1	ENSRNOG00000061572	95.7373	53.7019	-0.834108	0.0004	0.00613839
Dcx	ENSRNOG00000047712	6.19574	3.47385	-0.834742	0.0006	0.00841542
Minpp1	ENSRNOG00000011287	25.7739	14.4495	-0.834892	0.00035	0.00552648
Ube2l3	ENSRNOG00000001862	76.8398	43.0326	-0.836423	0.00035	0.00552648
Ndufb10	ENSRNOG00000014568	126.209	70.6446	-0.837166	0.00015	0.00283577
Acan	ENSRNOG00000028992	6.17765	3.45741	-0.837365	0.0015	0.0169635
Lrrc4b	ENSRNOG00000019418	86.1383	48.1731	-0.838427	0.0002	0.00352118
Arpc3	ENSRNOG00000008673	221.177	123.556	-0.84004	0.00035	0.00552648
Ogt	ENSRNOG00000003359	27.1345	15.1514	-0.840676	0.0003	0.0048655
Slc39a6	ENSRNOG00000028703	27.5367	15.3643	-0.841774	0.0005	0.0073238
Atp5j2	ENSRNOG00000027049	590.061	329.113	-0.842281	5e-05	0.00112281
Dag1	ENSRNOG00000019400	55.1633	30.7322	-0.843958	0.0004	0.00613839
Arpc1a	ENSRNOG00000000996	314.64	175.197	-0.844727	0.00055	0.00787246
Alg9	ENSRNOG00000010877	12.0815	6.72688	-0.844788	0.00105	0.0128843
Ankrd13c	ENSRNOG00000011340	15.8173	8.79958	-0.845997	0.0003	0.0048655
Ifngr2	ENSRNOG00000002032	8.77916	4.88225	-0.846537	0.0014	0.0161083
Nkain1	ENSRNOG00000011445	19.4666	10.8161	-0.84783	0.00305	0.0285295
Cln6	ENSRNOG00000007164	10.2726	5.70267	-0.849089	0.00385	0.0339628
Cnot11	ENSRNOG00000023220	17.5615	9.74295	-0.849981	0.002	0.0209916
Rpa3	ENSRNOG00000008309	148.712	82.504	-0.849988	0.00065	0.00889798
Vat1l	ENSRNOG00000011989	41.3588	22.9278	-0.851097	0.0003	0.0048655
Lgals1	ENSRNOG00000009884	1037.86	575.158	-0.851578	0.00015	0.00283577
Zwint	ENSRNOG00000048682	244.236	135.091	-0.854339	0.0003	0.0048655
Mfap3	ENSRNOG00000002443	19.2695	10.6534	-0.855005	0.0006	0.00841542
Ndufa3	ENSRNOG00000060293	181.477	100.237	-0.856363	0.00085	0.0109774
Enpp4	ENSRNOG00000010174	5.33867	2.94855	-0.856474	0.0012	0.0142244
Rmnd5a	ENSRNOG00000028422	47.3026	26.1102	-0.857305	0.00025	0.00421808
Emilin1	ENSRNOG00000008246	64.8645	35.8001	-0.857465	0.0001	0.00202142
Cdh2	ENSRNOG00000015602	44.015	24.2874	-0.857787	0.0004	0.00613839
Rassf3	ENSRNOG00000005388	10.3767	5.72397	-0.858253	0.00175	0.0190197
Calm3	ENSRNOG00000004060	623.289	343.725	-0.858645	0.00015	0.00283577
Hapln1	ENSRNOG00000032002	114.631	63.1977	-0.85905	0.00225	0.0228329
Reep5	ENSRNOG00000020167	54.0393	29.7921	-0.85908	0.0001	0.00202142
Cd164	ENSRNOG00000000304	53.9428	29.6915	-0.861381	0.00025	0.00421808
Chp1	ENSRNOG00000004742	22.6157	12.4384	-0.862522	0.00045	0.00672482
Mrpl41	ENSRNOG00000029875	73.3561	40.3449	-0.862528	0.00105	0.0128843
Xxylt1	ENSRNOG00000001729	16.8331	9.24248	-0.864951	0.00065	0.00889798
Emp2	ENSRNOG00000002664	6.48537	3.55872	-0.865831	0.0015	0.0169635
Pnlip	ENSRNOG00000017725	273.118	149.81	-0.866391	0.0003	0.0048655
Dolk	ENSRNOG00000016989	13.4245	7.36341	-0.86642	0.00185	0.0198149
Lmtk2	ENSRNOG00000025155	43.7038	23.9366	-0.86854	0.00015	0.00283577
Myl12b	ENSRNOG00000015733	42.0021	22.9971	-0.869009	0.0002	0.00352118
Zcchc24	ENSRNOG00000040205	80.9342	44.2765	-0.870207	0.0002	0.00352118
Igfbp4	ENSRNOG00000010635	21.5571	11.7931	-0.870224	0.0011	0.0133543
Tuba1b	ENSRNOG00000053468	469.525	256.649	-0.871404	0.0031	0.0288896
Ndufa4	ENSRNOG00000005512	313.039	171.068	-0.87177	0.0002	0.00352118
Tmem97	ENSRNOG00000022657	162.989	89.0313	-0.872388	0.00055	0.00787246
Rock2	ENSRNOG00000004496	17.409	9.5046	-0.873134	0.00045	0.00672482
Fyco1	ENSRNOG00000006336	2.77727	1.51553	-0.873847	0.0014	0.0161083
Higd1a	ENSRNOG00000019428	86.0409	46.939	-0.874236	0.0002	0.00352118
Cks2	ENSRNOG00000014130	102.401	55.8537	-0.874503	0.00085	0.0109774
Prkar2a	ENSRNOG00000020284	59.5851	32.4946	-0.874751	0.0021	0.0217144
Ttc9	ENSRNOG00000007254	13.2584	7.2251	-0.875819	0.0015	0.0169635
Psma2	ENSRNOG00000049920	257.096	140.088	-0.875968	0.00015	0.00283577
Glul	ENSRNOG00000049560	72.0506	39.25	-0.87632	0.00025	0.00421808
Grn	ENSRNOG00000021031	78.9826	42.998	-0.877263	0.00045	0.00672482
Ywhae	ENSRNOG00000005290	386.56	210.249	-0.878593	0.00045	0.00672482
Tm9sf2	ENSRNOG00000012751	51.7938	28.1674	-0.878751	0.0002	0.00352118
Slc35a4	ENSRNOG00000002908	59.4453	32.3277	-0.878791	0.0001	0.00202142
Idh1	ENSRNOG00000015020	52.0883	28.3099	-0.879656	0.00045	0.00672482
Oxr1	ENSRNOG00000056487	63.5568	34.4908	-0.881837	0.00015	0.00283577
Slc41a3	ENSRNOG00000045821	7.87393	4.26507	-0.884514	0.00415	0.0355597
Olfm2	ENSRNOG00000020519	45.2206	24.3796	-0.891305	0.00035	0.00552648
Arl6ip1	ENSRNOG00000017751	233.859	125.883	-0.893551	0.0004	0.00613839
Hsbp1	ENSRNOG00000014415	193.668	104.19	-0.894362	5e-05	0.00112281
Tmem176b	ENSRNOG00000008465	43.9848	23.6323	-0.896247	0.0012	0.0142244
Mmd	ENSRNOG00000002436	21.4647	11.531	-0.896448	0.00045	0.00672482
Polr2e	ENSRNOG00000013545	120.943	64.888	-0.89831	0.00015	0.00283577
Fam189b	ENSRNOG00000020518	3.0437	1.63247	-0.898766	0.0062	0.0467158
Podxl	ENSRNOG00000012495	12.1412	6.48797	-0.904071	0.0002	0.00352118
Mmp2	ENSRNOG00000016695	8.77186	4.68464	-0.904945	0.00075	0.0100264
Plxnc1	ENSRNOG00000007970	2.93494	1.56731	-0.905042	0.00245	0.0243314
Fam120a	ENSRNOG00000016779	48.9309	26.127	-0.905205	0.00015	0.00283577
Larp1	ENSRNOG00000031544	30.5341	16.2763	-0.907651	0.00035	0.00552648
Smarcc1	ENSRNOG00000020804	68.0516	36.2397	-0.909057	0.0001	0.00202142
Gal3st1	ENSRNOG00000042041	95.3463	50.7747	-0.909067	5e-05	0.00112281
Nop10	ENSRNOG00000005184	168.08	89.3362	-0.911829	0.00025	0.00421808
Soat1	ENSRNOG00000004111	28.4387	15.105	-0.912829	0.00075	0.0100264
Msn	ENSRNOG00000030118	66.6269	35.3482	-0.914468	0.00045	0.00672482
Olfml2a	ENSRNOG00000014034	2.97781	1.57862	-0.915588	0.0015	0.0169635
Sh3bgrl3	ENSRNOG00000015967	59.6174	31.5458	-0.918288	0.0008	0.0105377
Aldh1b1	ENSRNOG00000011497	15.7204	8.29758	-0.92188	0.00065	0.00889798
Tmem189	ENSRNOG00000060571	49.3141	26.0232	-0.922201	0.00025	0.00421808
Pgam1	ENSRNOG00000050585	77.8334	41.0719	-0.922237	5e-05	0.00112281
Ndufb4	ENSRNOG00000002721	202.045	106.509	-0.923703	0.0001	0.00202142
Hmox1	ENSRNOG00000014117	25.175	13.2604	-0.924873	0.0041	0.0353484
Ccna2	ENSRNOG00000015423	71.8765	37.8492	-0.925258	0.0003	0.0048655
Prdx1	ENSRNOG00000017194	434.479	228.483	-0.927203	0.0001	0.00202142
Cnih4	ENSRNOG00000003717	25.8338	13.5833	-0.927423	0.00015	0.00283577
Tmem50b	ENSRNOG00000002028	16.0545	8.42934	-0.929489	0.0003	0.0048655
Steap3	ENSRNOG00000049471	12.8384	6.73843	-0.929983	0.00035	0.00552648
Snrpd3	ENSRNOG00000050410	52.9155	27.7647	-0.93044	0.0005	0.0073238
Cox7a2	ENSRNOG00000042903	307.448	161.29	-0.930685	0.0001	0.00202142
Efhd2	ENSRNOG00000013783	24.3146	12.7511	-0.931198	0.0003	0.0048655
Kctd14	ENSRNOG00000012494	4.06566	2.12819	-0.933866	0.00415	0.0355597
Slc19a1	ENSRNOG00000001232	7.87339	4.11931	-0.934584	0.0026	0.0253793
Lpgat1	ENSRNOG00000004402	8.86316	4.63587	-0.934981	0.00045	0.00672482
Mgat3	ENSRNOG00000017434	28.9598	15.1431	-0.935388	0.0001	0.00202142
Wee1	ENSRNOG00000010017	14.8177	7.74671	-0.935669	0.0005	0.0073238
Pcdh10	ENSRNOG00000031974	32.9107	17.2053	-0.935709	0.0001	0.00202142
Nrm	ENSRNOG00000000818	18.021	9.42096	-0.935731	0.00205	0.0213912
Evi5	ENSRNOG00000002039	25.1053	13.1186	-0.936371	5e-05	0.00112281
Nin	ENSRNOG00000005540	5.72733	2.99171	-0.936892	0.0002	0.00352118
Pttg1	ENSRNOG00000003802	233.184	121.769	-0.937317	5e-05	0.00112281
Pigt	ENSRNOG00000014690	47.2764	24.6849	-0.937491	5e-05	0.00112281
Sall1	ENSRNOG00000013907	17.4665	9.10462	-0.939918	5e-05	0.00112281
Rnf26	ENSRNOG00000007720	7.07921	3.68886	-0.940415	0.002	0.0209916
Rnf26	ENSRNOG00000007720	7.07921	3.68886	-0.940415	0.002	0.0209916
Adam19	ENSRNOG00000042980	5.94482	3.09624	-0.941117	0.0009	0.0114931
Pdgfra	ENSRNOG00000002244	258.636	134.702	-0.941149	0.00175	0.0190197
Slc45a4	ENSRNOG00000007818	17.214	8.96196	-0.941698	0.0001	0.00202142
Sptlc2	ENSRNOG00000012210	19.1651	9.95968	-0.94431	0.0003	0.0048655
Dck	ENSRNOG00000003296	29.1467	15.1423	-0.944747	0.00065	0.00889798
Dnajc16	ENSRNOG00000012503	4.04226	2.1	-0.94477	0.0043	0.0363732
Tmsb4x	ENSRNOG00000047931	489.538	254.228	-0.945294	0.0003	0.0048655
Pomt2	ENSRNOG00000012146	20.5327	10.6177	-0.951449	0.0043	0.0363732
Amd1	ENSRNOG00000000585	82.4462	42.5715	-0.953567	5e-05	0.00112281
Wasf2	ENSRNOG00000009805	7.52008	3.88254	-0.953748	0.00235	0.0236375
Cav1	ENSRNOG00000056836	522.757	269.786	-0.954323	0.00055	0.00787246
Fzd2	ENSRNOG00000021962	18.2659	9.41233	-0.95653	0.00175	0.0190197
Them6	ENSRNOG00000005929	55.8518	28.7636	-0.95736	5e-05	0.00112281
Syt11	ENSRNOG00000020279	166.481	85.5938	-0.959775	0.00025	0.00421808
Praf2	ENSRNOG00000057147	9.9827	5.13086	-0.96023	0.00245	0.0243314
Bri3bp	ENSRNOG00000000979	30.4087	15.626	-0.960535	0.00095	0.0119732
Slc35b2	ENSRNOG00000019900	35.3182	18.0982	-0.964566	0.00015	0.00283577
Ppif	ENSRNOG00000010558	18.8421	9.62679	-0.968836	0.00065	0.00889798
Dusp7	ENSRNOG00000010789	19.0437	9.71341	-0.971264	5e-05	0.00112281
Sppl3	ENSRNOG00000001178	29.7839	15.1803	-0.972331	5e-05	0.00112281
Tmem30a	ENSRNOG00000010895	126.692	64.5195	-0.973521	0.0001	0.00202142
Anp32e	ENSRNOG00000021168	138.404	70.3092	-0.9771	5e-05	0.00112281
Ttyh3	ENSRNOG00000055583	23.5697	11.9432	-0.980746	0.0002	0.00352118
Degs1	ENSRNOG00000003223	65.1035	32.9855	-0.980903	5e-05	0.00112281
Myo10	ENSRNOG00000010161	8.55659	4.33197	-0.982013	0.0003	0.0048655
Ctxn1	ENSRNOG00000001057	14.4861	7.3277	-0.983239	0.0026	0.0253793
Scrg1	ENSRNOG00000013228	516.32	261.139	-0.983448	5e-05	0.00112281
Mif	ENSRNOG00000056076	465.378	234.009	-0.99184	0.00015	0.00283577
Lmnb1	ENSRNOG00000013774	112.753	56.6661	-0.99261	0.0001	0.00202142
Lats2	ENSRNOG00000056343	14.7779	7.4104	-0.995819	5e-05	0.00112281
Lats2	ENSRNOG00000056343	14.7779	7.4104	-0.995819	5e-05	0.00112281
Pfdn5	ENSRNOG00000012985	283.612	142.113	-0.996882	5e-05	0.00112281
Pcgf3	ENSRNOG00000000062	15.8497	7.93462	-0.998221	0.00045	0.00672482
Fabp7	ENSRNOG00000000814	520.872	260.593	-0.999129	5e-05	0.00112281
Glrx	ENSRNOG00000012183	13.827	6.9066	-1.00145	0.0018	0.0194788
Atp6v1e1	ENSRNOG00000011905	137.431	68.6239	-1.00192	5e-05	0.00112281
Pcyox1	ENSRNOG00000016704	99.5687	49.638	-1.00425	5e-05	0.00112281
Egln1	ENSRNOG00000019773	18.0601	8.99312	-1.00591	5e-05	0.00112281
Masp1	ENSRNOG00000001827	7.7105	3.83742	-1.00669	0.0005	0.0073238
Rnaseh2c	ENSRNOG00000020700	69.7514	34.6629	-1.00883	0.00055	0.00787246
Tfap4	ENSRNOG00000005227	3.46366	1.7209	-1.00914	0.0042	0.035817
Ccnf	ENSRNOG00000007483	21.475	10.6611	-1.0103	0.0001	0.00202142
Kcnj10	ENSRNOG00000007705	21.0834	10.4462	-1.01312	0.00055	0.00787246
Myo1d	ENSRNOG00000003276	4.2447	2.10291	-1.01328	0.00065	0.00889798
Slc16a1	ENSRNOG00000019996	36.9267	18.2782	-1.01454	0.0001	0.00202142
Plp1	ENSRNOG00000002419	66.0637	32.6827	-1.01533	0.0002	0.00352118
Anp32b	ENSRNOG00000009266	167.768	82.9636	-1.01592	5e-05	0.00112281
Slc35b4	ENSRNOG00000008851	15.1562	7.47645	-1.01949	5e-05	0.00112281
Elp2	ENSRNOG00000015301	36.7947	18.0759	-1.02543	5e-05	0.00112281
Ugcg	ENSRNOG00000015644	6.14008	3.01351	-1.02681	0.0001	0.00202142
Atp6v0a4	ENSRNOG00000013428	2.73425	1.33844	-1.0306	0.0004	0.00613839
Smim15	ENSRNOG00000031995	24.8633	12.1341	-1.03495	5e-05	0.00112281
Sgk3	ENSRNOG00000049052	1.85161	0.901914	-1.03772	0.00445	0.0371662
F2r	ENSRNOG00000048043	7.11893	3.46538	-1.03865	0.00055	0.00787246
Mknk2	ENSRNOG00000029028	34.4555	16.7647	-1.03931	5e-05	0.00112281
Slc22a23	ENSRNOG00000017210	26.0486	12.5973	-1.04809	5e-05	0.00112281
Fam198a	ENSRNOG00000025676	29.5975	14.1674	-1.0629	5e-05	0.00112281
Mfsd9	ENSRNOG00000023129	6.45207	3.07319	-1.07002	0.00035	0.00552648
Zfp704	ENSRNOG00000054426	13.4312	6.38724	-1.07233	5e-05	0.00112281
Prps1	ENSRNOG00000060262	46.0966	21.8851	-1.07471	5e-05	0.00112281
Pcdh20	ENSRNOG00000013306	3.4858	1.64809	-1.0807	5e-05	0.00112281
Cacng4	ENSRNOG00000003262	23.8397	11.2629	-1.08178	0.0021	0.0217144
Itpripl1	ENSRNOG00000012151	6.27926	2.96652	-1.08182	0.00155	0.0174817
G6pc3	ENSRNOG00000020902	46.4063	21.9123	-1.08258	5e-05	0.00112281
Sesn1	ENSRNOG00000000302	21.527	10.1443	-1.08548	5e-05	0.00112281
Gm2a	ENSRNOG00000052219	24.2205	11.4121	-1.08566	5e-05	0.00112281
Glrb	ENSRNOG00000010199	28.3189	13.309	-1.08936	0.0001	0.00202142
Pign	ENSRNOG00000014866	7.79869	3.66285	-1.09026	0.0014	0.0161083
Bend3	ENSRNOG00000046505	3.32025	1.55631	-1.09317	0.00025	0.00421808
Mfsd6	ENSRNOG00000012663	15.0749	7.05121	-1.09621	5e-05	0.00112281
Lrrc58	ENSRNOG00000027151	102.778	48.0654	-1.09645	5e-05	0.00112281
Dbi	ENSRNOG00000046889	4311.77	2016.26	-1.0966	0.0002	0.00352118
Csdc2	ENSRNOG00000005332	94.4758	43.9908	-1.10274	5e-05	0.00112281
B4galt6	ENSRNOG00000015895	17.039	7.93303	-1.10289	5e-05	0.00112281
Extl2	ENSRNOG00000014323	21.9092	10.1878	-1.10469	5e-05	0.00112281
Nptn	ENSRNOG00000009029	57.9974	26.9595	-1.1052	5e-05	0.00112281
Ly6e	ENSRNOG00000007091	23.5581	10.8914	-1.11303	0.0002	0.00352118
Aifm1	ENSRNOG00000006067	18.694	8.62351	-1.11623	5e-05	0.00112281
Mex3a	ENSRNOG00000058654	5.3684	2.47341	-1.11799	5e-05	0.00112281
Lgals3bp	ENSRNOG00000003217	7.14224	3.28652	-1.11982	0.00065	0.00889798
Gla	ENSRNOG00000011513	15.0079	6.90082	-1.12088	5e-05	0.00112281
Chst12	ENSRNOG00000001252	3.3524	1.53859	-1.12359	0.0056	0.0436355
Tmem41a	ENSRNOG00000046283	14.3824	6.59921	-1.12394	0.00035	0.00552648
Cthrc1	ENSRNOG00000004578	18.38	8.42434	-1.1255	0.0002	0.00352118
Cthrc1	ENSRNOG00000004578	18.38	8.42434	-1.1255	0.0002	0.00352118
Agmo	ENSRNOG00000023116	5.86849	2.68534	-1.12788	0.00115	0.0138275
Vgll4	ENSRNOG00000007822	40.2095	18.3763	-1.12969	5e-05	0.00112281
Porcn	ENSRNOG00000004819	14.2932	6.5301	-1.13015	5e-05	0.00112281
Fabp5	ENSRNOG00000049075	415.433	189.608	-1.1316	5e-05	0.00112281
Ptprj	ENSRNOG00000034025	51.2369	23.3684	-1.13262	5e-05	0.00112281
Akap12	ENSRNOG00000019549	3.057	1.39021	-1.13682	0.0001	0.00202142
Aif1l	ENSRNOG00000009951	41.4118	18.8148	-1.13818	5e-05	0.00112281
Evi2a	ENSRNOG00000022764	33.9617	15.4087	-1.14017	0.0002	0.00352118
Dazap2	ENSRNOG00000004628	159.399	72.1949	-1.14268	5e-05	0.00112281
Bcap31	ENSRNOG00000055756	97.6946	44.0004	-1.15076	5e-05	0.00112281
Pcdhb5	ENSRNOG00000020084	8.48939	3.78556	-1.16515	0.0002	0.00352118
Uqcrh	ENSRNOG00000012550	551.96	241.731	-1.19116	5e-05	0.00112281
Pgc	ENSRNOG00000014492	3.76111	1.64332	-1.19454	0.006	0.0457304
Slc20a2	ENSRNOG00000019490	14.7502	6.43124	-1.19757	5e-05	0.00112281
Tsku	ENSRNOG00000027784	2.91273	1.26827	-1.19951	0.00115	0.0138275
Fgf12	ENSRNOG00000001931	10.8778	4.68875	-1.21411	0.0026	0.0253793
Apod	ENSRNOG00000048273	56.9802	24.4063	-1.22321	5e-05	0.00112281
Mat2a	ENSRNOG00000013520	83.8279	35.8132	-1.22694	5e-05	0.00112281
Mat2a	ENSRNOG00000013520	83.8279	35.8132	-1.22694	5e-05	0.00112281
Cln3	ENSRNOG00000019103	6.46197	2.74898	-1.23308	0.00075	0.0100264
Fcf1	ENSRNOG00000004723	116.344	49.3531	-1.23718	5e-05	0.00112281
Eif4ebp2	ENSRNOG00000055391	39.8969	16.7187	-1.25481	0.00025	0.00421808
Cntfr	ENSRNOG00000047307	10.6415	4.45918	-1.25485	0.00035	0.00552648
Mbp	ENSRNOG00000016516	877.754	365.755	-1.26294	0.0019	0.020264
Gstp1	ENSRNOG00000018237	597.162	248.785	-1.26322	5e-05	0.00112281
Gstp1	ENSRNOG00000018237	597.162	248.785	-1.26322	5e-05	0.00112281
Snx9	ENSRNOG00000046874	22.7818	9.46864	-1.26665	5e-05	0.00112281
Adam10	ENSRNOG00000054257	30.1774	12.4542	-1.27683	5e-05	0.00112281
Cenpf	ENSRNOG00000003388	40.4147	16.6762	-1.27709	5e-05	0.00112281
Slc6a1	ENSRNOG00000006527	3.08144	1.26975	-1.27906	0.0003	0.0048655
Ccnd1	ENSRNOG00000020918	239.91	98.0795	-1.29047	5e-05	0.00112281
Slc39a10	ENSRNOG00000011677	10.9732	4.43863	-1.3058	5e-05	0.00112281
Mob1a	ENSRNOG00000059474	30.4412	12.3112	-1.30605	5e-05	0.00112281
Fam60a	ENSRNOG00000046048	1.63667	0.647494	-1.33783	0.0017	0.0186539
Fam60a	ENSRNOG00000049943	1.63667	0.647494	-1.33783	0.0017	0.0186539
Phb	ENSRNOG00000046799	101.297	39.706	-1.35116	5e-05	0.00112281
Tmem164	ENSRNOG00000012787	6.52204	2.54403	-1.35821	5e-05	0.00112281
Tspan7	ENSRNOG00000003229	449.929	174.655	-1.36519	5e-05	0.00112281
Gatm	ENSRNOG00000000168	77.7405	30.1085	-1.3685	5e-05	0.00112281
Gatm	ENSRNOG00000000168	77.7405	30.1085	-1.3685	5e-05	0.00112281
Tnfsf12	ENSRNOG00000045670	3.43825	1.3316	-1.36851	0.00125	0.0146647
B4galt5	ENSRNOG00000008283	6.6436	2.56184	-1.37478	5e-05	0.00112281
Rhox5	ENSRNOG00000046548	37.5259	14.4637	-1.37545	5e-05	0.00112281
Rhox5	ENSRNOG00000046548	37.5259	14.4637	-1.37545	5e-05	0.00112281
Fa2h	ENSRNOG00000018950	8.10451	3.07987	-1.39585	5e-05	0.00112281
Casp3	ENSRNOG00000010475	71.8974	27.2175	-1.40141	5e-05	0.00112281
Trappc1	ENSRNOG00000037627	167.192	62.8941	-1.41051	5e-05	0.00112281
Omg	ENSRNOG00000014107	79.1763	29.1995	-1.43913	5e-05	0.00112281
Ube2d1	ENSRNOG00000000611	3.65038	1.34259	-1.44302	0.00065	0.00889798
Fstl1	ENSRNOG00000002746	10.8754	3.96917	-1.45416	5e-05	0.00112281
F3	ENSRNOG00000011800	58.6127	21.3775	-1.45512	5e-05	0.00112281
Pcyox1l	ENSRNOG00000019643	6.96117	2.51209	-1.47044	0.0001	0.00202142
Fam102a	ENSRNOG00000050834	3.98218	1.4044	-1.50361	5e-05	0.00112281
Skp2	ENSRNOG00000059059	17.97	6.11659	-1.55479	5e-05	0.00112281
Pdk2	ENSRNOG00000004172	12.208	4.14278	-1.55915	0.001	0.0124781
Rnf145	ENSRNOG00000004602	49.3544	15.5189	-1.66915	5e-05	0.00112281
Mycn	ENSRNOG00000051372	3.70595	1.16134	-1.67405	5e-05	0.00112281
Hyal2	ENSRNOG00000031420	15.3527	4.80703	-1.67528	5e-05	0.00112281
Igdcc3	ENSRNOG00000030800	1.01067	0.307659	-1.7159	0.0002	0.00352118
Sema7a	ENSRNOG00000007687	17.3272	5.02807	-1.78496	5e-05	0.00112281
Slc6a6	ENSRNOG00000009019	35.5553	10.3039	-1.78688	5e-05	0.00112281
Tfrc	ENSRNOG00000001766	46.7663	12.8899	-1.85923	5e-05	0.00112281
Il10rb	ENSRNOG00000028638	2.53225	0.656342	-1.9479	5e-05	0.00112281
Kpna2	ENSRNOG00000015329	186.929	45.1085	-2.05102	5e-05	0.00112281
Cd68	ENSRNOG00000037563	0.973887	0.202669	-2.26463	0.0057	0.0441407
Ccnjl	ENSRNOG00000003893	4.65343	0.915081	-2.34632	5e-05	0.00112281
Snn	ENSRNOG00000058739	25.0545	4.68452	-2.41909	5e-05	0.00112281
Tnfsf9	ENSRNOG00000045595	3.06974	0.494876	-2.63297	0.00035	0.00552648
Romo1	ENSRNOG00000019823	0.81455	0	negative Inf	0.00295	0.0279271

## Sheet: Table S1B
Table S1B. Differentially expressed genes in adult rat spinal cord OPCs treated for 8 h with 0.2 mM thapsigargin (TG)
Gene symbol	ENSEMBL GENE ID	Control-8h	TG-8h	log2FC(TG-8h/Control-8h)	p_value	q_value
Adm2	ENSRNOG00000029830	0	0.645281	Inf	5e-05	0.000566623
Ccl7	ENSRNOG00000000239	0	0.960695	Inf	5e-05	0.000566623
Cd300lb	ENSRNOG00000036728	0	0.528278	Inf	5e-05	0.000566623
Cox6a2	ENSRNOG00000019851	0	0.811119	Inf	5e-05	0.000566623
Dll4	ENSRNOG00000014011	0	0.583974	Inf	5e-05	0.000566623
Rem1	ENSRNOG00000007567	0	0.570262	Inf	5e-05	0.000566623
Rxfp3	ENSRNOG00000023126	0	15.5206	Inf	5e-05	0.000566623
Tnnc2	ENSRNOG00000015155	0	2.55106	Inf	5e-05	0.000566623
Gphb5	ENSRNOG00000021885	0	0.75532	Inf	0.00025	0.00226173
Nr4a3	ENSRNOG00000005964	0.14044	18.8535	7.06874	5e-05	0.000566623
Enkur	ENSRNOG00000018631	0.139338	6.68962	5.58527	0.00245	0.0141935
Atf3	ENSRNOG00000003745	1.84654	80.6233	5.4483	5e-05	0.000566623
Klf4	ENSRNOG00000016299	0.115282	4.85921	5.39749	5e-05	0.000566623
Rgs16	ENSRNOG00000027024	0.270037	9.47984	5.13364	5e-05	0.000566623
Mef2c	ENSRNOG00000033134	0.034321	1.17613	5.09881	5e-05	0.000566623
Chac1	ENSRNOG00000014387	2.03403	61.6463	4.9216	5e-05	0.000566623
Fosb	ENSRNOG00000046667	0.246308	7.40646	4.91025	5e-05	0.000566623
Fut1	ENSRNOG00000020995	0.0646122	1.86607	4.85205	0.00075	0.00559103
Postn	ENSRNOG00000012660	0.129422	3.25667	4.65324	5e-05	0.000566623
Nr4a1	ENSRNOG00000007607	24.7075	600.514	4.60318	5e-05	0.000566623
Armc4	ENSRNOG00000018905	0.0841893	2.03598	4.59594	5e-05	0.000566623
Bmp2	ENSRNOG00000021276	1.2167	29.1557	4.58274	5e-05	0.000566623
Ccl2	ENSRNOG00000007159	1.10128	21.1042	4.26028	5e-05	0.000566623
Egr2	ENSRNOG00000000640	0.127757	2.43545	4.25272	5e-05	0.000566623
Lyz2	ENSRNOG00000005825	0.197869	3.74534	4.24248	5e-05	0.000566623
Clec10a	ENSRNOG00000018715	0.312419	5.89251	4.23733	5e-05	0.000566623
Trib3	ENSRNOG00000007319	2.85714	53.8252	4.23564	5e-05	0.000566623
Megf10	ENSRNOG00000013674	0.103402	1.91469	4.21077	5e-05	0.000566623
Etl4	ENSRNOG00000008666	0.0622205	1.11305	4.16098	5e-05	0.000566623
Adamts19	ENSRNOG00000019577	0.132474	2.34648	4.14672	5e-05	0.000566623
Nr4a2	ENSRNOG00000005600	3.06201	50.1733	4.03437	5e-05	0.000566623
Il16	ENSRNOG00000011680	0.0792525	1.21475	3.93806	5e-05	0.000566623
Sfrp4	ENSRNOG00000054957	2.31857	32.9284	3.82802	5e-05	0.000566623
Syt4	ENSRNOG00000017333	0.873487	12.2376	3.80839	5e-05	0.000566623
Serpine1	ENSRNOG00000001414	0.910218	12.7324	3.80615	5e-05	0.000566623
Slc7a11	ENSRNOG00000010210	0.698959	9.69109	3.79338	5e-05	0.000566623
Fam167a	ENSRNOG00000011316	0.177847	2.37258	3.73775	5e-05	0.000566623
Gch1	ENSRNOG00000011039	0.117461	1.56684	3.7376	0.01005	0.0416675
Palmd	ENSRNOG00000058609	0.0409156	0.539985	3.7222	0.0053	0.0257215
Tnc	ENSRNOG00000058645	0.379641	5.00169	3.71971	5e-05	0.000566623
Cap2	ENSRNOG00000043350	0.0971116	1.18211	3.60558	5e-05	0.000566623
Egr1	ENSRNOG00000019422	0.658319	7.36375	3.48358	5e-05	0.000566623
Maats1	ENSRNOG00000002976	0.0581251	0.64292	3.4674	0.00215	0.0128177
Col12a1	ENSRNOG00000058470	0.135526	1.48213	3.45103	5e-05	0.000566623
Il13ra2	ENSRNOG00000032973	0.111749	1.17055	3.38886	5e-05	0.000566623
Mid2	ENSRNOG00000060542	0.263403	2.73652	3.377	5e-05	0.000566623
Ahnak	ENSRNOG00000057569	0.44178	4.5499	3.36444	5e-05	0.000566623
Foxc1	ENSRNOG00000017800	0.193449	1.96681	3.34583	5e-05	0.000566623
Slc44a3	ENSRNOG00000011723	0.074263	0.753088	3.3421	0.0058	0.0275479
Epha4	ENSRNOG00000013213	0.151372	1.52871	3.33614	5e-05	0.000566623
Ctrb1	ENSRNOG00000019068	72.434	725.928	3.32509	5e-05	0.000566623
Ndnf	ENSRNOG00000006857	0.0816033	0.791991	3.27879	0.0004	0.00332535
Dusp1	ENSRNOG00000003977	7.16844	67.8383	3.24237	5e-05	0.000566623
Gdnf	ENSRNOG00000012819	0.113599	1.07469	3.2419	0.0003	0.00260814
Akap3	ENSRNOG00000059227	0.215427	2.03245	3.23795	5e-05	0.000566623
Tmco4	ENSRNOG00000017401	0.0587489	0.55261	3.23363	0.00085	0.00616226
Pou4f3	ENSRNOG00000018842	0.372105	3.47612	3.2237	5e-05	0.000566623
Osr2	ENSRNOG00000011136	1.13821	10.6082	3.22034	5e-05	0.000566623
Slc16a14	ENSRNOG00000017072	0.574104	5.30485	3.20793	5e-05	0.000566623
Fgd4	ENSRNOG00000059491	0.372475	3.34037	3.16479	5e-05	0.000566623
Rem2	ENSRNOG00000011646	0.156688	1.38849	3.14755	0.0002	0.00186691
Kcne4	ENSRNOG00000048478	0.31882	2.77432	3.12132	0.00075	0.00559103
Atp2b4	ENSRNOG00000003031	1.21664	10.4653	3.10464	5e-05	0.000566623
Gli3	ENSRNOG00000014395	0.28799	2.46048	3.09485	5e-05	0.000566623
Calcb	ENSRNOG00000011074	0.286125	2.40581	3.07181	0.0005	0.00402963
Tmem196	ENSRNOG00000037435	2.5628	21.5016	3.06866	5e-05	0.000566623
Junb	ENSRNOG00000042838	4.44991	36.7331	3.04523	5e-05	0.000566623
Tnfaip3	ENSRNOG00000049517	0.430128	3.5065	3.0272	5e-05	0.000566623
Napb	ENSRNOG00000004753	1.57774	12.8526	3.02613	5e-05	0.000566623
Hdac9	ENSRNOG00000004158	1.77843	13.8681	2.96309	5e-05	0.000566623
Dct	ENSRNOG00000008671	0.110233	0.85948	2.9629	0.0001	0.0010385
Rcan2	ENSRNOG00000010350	4.50994	34.8535	2.95012	5e-05	0.000566623
Kif26b	ENSRNOG00000028624	0.471814	3.63827	2.94696	5e-05	0.000566623
Hist1h1a	ENSRNOG00000017175	135.668	1040.84	2.93958	5e-05	0.000566623
Fhl2	ENSRNOG00000016866	0.167374	1.2779	2.93263	0.0017	0.0106769
Slitrk6	ENSRNOG00000022337	0.980998	7.33267	2.90202	5e-05	0.000566623
Cyp26b1	ENSRNOG00000015076	1.41186	10.4978	2.89442	5e-05	0.000566623
Csrnp1	ENSRNOG00000033433	2.79598	20.3176	2.8613	5e-05	0.000566623
Krt23	ENSRNOG00000011907	0.253773	1.84269	2.8602	0.00035	0.00297086
Fgfr2	ENSRNOG00000016374	2.47979	17.6639	2.83251	5e-05	0.000566623
Neurod4	ENSRNOG00000008449	0.274172	1.94692	2.82804	5e-05	0.000566623
Galnt3	ENSRNOG00000005727	0.115303	0.814669	2.82078	5e-05	0.000566623
Pter	ENSRNOG00000017328	0.96636	6.74666	2.80354	5e-05	0.000566623
Stc2	ENSRNOG00000020729	1.68708	11.7514	2.80024	5e-05	0.000566623
Mlxipl	ENSRNOG00000046171	0.086103	0.596949	2.79347	0.0009	0.00641672
Cldn14	ENSRNOG00000001691	0.612433	4.19604	2.7764	5e-05	0.000566623
Slc7a14	ENSRNOG00000028097	0.191738	1.31136	2.77385	5e-05	0.000566623
Spry1	ENSRNOG00000025371	3.79414	25.9138	2.77188	5e-05	0.000566623
Ccdc160	ENSRNOG00000046484	0.165213	1.12225	2.76399	0.0012	0.0081124
Fbll1	ENSRNOG00000015303	0.234586	1.58088	2.75254	0.00335	0.0181538
Hnrnpc	ENSRNOG00000050800	0.955857	6.41683	2.74699	5e-05	0.000566623
Adamts6	ENSRNOG00000012655	0.707157	4.65359	2.71824	5e-05	0.000566623
Nfil3	ENSRNOG00000011668	7.25179	47.3693	2.70754	5e-05	0.000566623
St3gal1	ENSRNOG00000008209	0.226733	1.47066	2.6974	5e-05	0.000566623
Nedd9	ENSRNOG00000014548	0.282927	1.80163	2.6708	5e-05	0.000566623
Myadml2	ENSRNOG00000036681	0.302516	1.91099	2.65924	5e-05	0.000566623
Gng4	ENSRNOG00000047080	0.216209	1.35807	2.65106	5e-05	0.000566623
Btg2	ENSRNOG00000003300	1.49437	9.22243	2.62561	5e-05	0.000566623
Klf5	ENSRNOG00000008785	0.494494	3.04712	2.62342	5e-05	0.000566623
Mok	ENSRNOG00000007850	0.746584	4.59702	2.62232	5e-05	0.000566623
Jun	ENSRNOG00000026293	54.0558	330.799	2.61343	5e-05	0.000566623
Tsc22d3	ENSRNOG00000056135	5.42949	33.0032	2.60372	5e-05	0.000566623
Nptx1	ENSRNOG00000003741	0.101895	0.611404	2.58504	0.00065	0.00498951
Myof	ENSRNOG00000016117	1.2774	7.65139	2.58251	5e-05	0.000566623
Klf10	ENSRNOG00000006118	9.39272	56.2437	2.58208	5e-05	0.000566623
Alox12	ENSRNOG00000027037	0.295444	1.76623	2.57971	5e-05	0.000566623
Cdc42ep3	ENSRNOG00000032136	9.7567	57.6933	2.56394	5e-05	0.000566623
Cxcl12	ENSRNOG00000013589	0.117551	0.69487	2.56345	0.00015	0.00146696
C1ql3	ENSRNOG00000017459	3.59531	21.063	2.55052	5e-05	0.000566623
Fos	ENSRNOG00000008015	23.9954	138.977	2.53402	5e-05	0.000566623
Rgs7	ENSRNOG00000021984	0.754691	4.36408	2.53172	5e-05	0.000566623
Rab3c	ENSRNOG00000011623	0.214147	1.23564	2.52859	0.0014	0.00919502
Hs3st3b1	ENSRNOG00000003384	0.320339	1.84718	2.52765	0.00935	0.0395135
Met	ENSRNOG00000052745	0.394875	2.26741	2.52157	5e-05	0.000566623
Pbx4	ENSRNOG00000010736	1.92118	11.0168	2.51964	5e-05	0.000566623
Ppp1r1c	ENSRNOG00000024990	0.101304	0.577807	2.51189	0.0005	0.00402963
Brd2	ENSRNOG00000000461	0.204082	1.16385	2.51169	5e-05	0.000566623
Nkd2	ENSRNOG00000016103	1.79931	10.2147	2.50514	5e-05	0.000566623
Synpo	ENSRNOG00000019181	0.819134	4.61585	2.49443	5e-05	0.000566623
Btn2a2	ENSRNOG00000038877	0.761414	4.13464	2.44101	5e-05	0.000566623
Fosl2	ENSRNOG00000052357	2.15012	11.6206	2.4342	5e-05	0.000566623
Kcnj2	ENSRNOG00000004720	0.162501	0.876813	2.43182	5e-05	0.000566623
Arrdc4	ENSRNOG00000010775	6.9674	37.4233	2.42524	5e-05	0.000566623
Tuba4a	ENSRNOG00000003597	0.541063	2.89329	2.41884	5e-05	0.000566623
Hdac4	ENSRNOG00000020372	3.5889	19.1657	2.41691	5e-05	0.000566623
Lrrc73	ENSRNOG00000039856	1.07565	5.72536	2.41216	5e-05	0.000566623
Ptprn2	ENSRNOG00000005003	0.75492	4.00579	2.40769	5e-05	0.000566623
Otor	ENSRNOG00000028721	0.154846	0.820063	2.4049	0.0126	0.0492972
Arrdc3	ENSRNOG00000045649	13.0975	68.7691	2.39247	5e-05	0.000566623
Dyx1c1	ENSRNOG00000056654	0.203	1.06498	2.39128	5e-05	0.000566623
Rfx2	ENSRNOG00000045846	0.38121	1.98407	2.3798	5e-05	0.000566623
Rerg	ENSRNOG00000027592	0.19477	1.01124	2.37628	0.0001	0.0010385
Clk4	ENSRNOG00000003714	9.67518	50.1507	2.37391	5e-05	0.000566623
Fam129a	ENSRNOG00000002403	0.236948	1.22752	2.3731	0.0001	0.0010385
Plagl1	ENSRNOG00000025587	1.65069	8.47567	2.36026	5e-05	0.000566623
Chrm4	ENSRNOG00000017556	0.209959	1.07732	2.35926	0.0012	0.0081124
Rxrg	ENSRNOG00000004537	0.394006	2.00382	2.34646	5e-05	0.000566623
Pnmal1	ENSRNOG00000027944	0.73295	3.72662	2.34608	5e-05	0.000566623
Slc1a4	ENSRNOG00000005248	13.8942	70.3384	2.33983	5e-05	0.000566623
Kdm6b	ENSRNOG00000037613	1.341	6.7828	2.33857	5e-05	0.000566623
Mef2b	ENSRNOG00000020400	0.650877	3.25816	2.3236	5e-05	0.000566623
Cby3	ENSRNOG00000003395	0.268998	1.34559	2.32258	0.00025	0.00226173
Pbxip1	ENSRNOG00000020673	0.230367	1.14742	2.31639	5e-05	0.000566623
Frem1	ENSRNOG00000022309	0.15747	0.779836	2.30809	5e-05	0.000566623
Jdp2	ENSRNOG00000008224	6.74843	33.163	2.29695	5e-05	0.000566623
Atg16l2	ENSRNOG00000019413	2.06192	10.1279	2.29627	5e-05	0.000566623
Ndufa4l2	ENSRNOG00000031851	0.266641	1.30823	2.29464	0.00335	0.0181538
Lypd6	ENSRNOG00000038980	2.01766	9.78596	2.27803	5e-05	0.000566623
Irf2	ENSRNOG00000009824	2.5763	12.4942	2.27788	5e-05	0.000566623
Tssk4	ENSRNOG00000019789	0.107252	0.517742	2.27122	0.00025	0.00226173
Pctp	ENSRNOG00000002425	0.184675	0.884802	2.26037	0.0003	0.00260814
Sbsn	ENSRNOG00000021015	4.29293	20.4613	2.25286	5e-05	0.000566623
Hist1h2ac	ENSRNOG00000059748	120.946	571.49	2.24036	5e-05	0.000566623
Hist2h2ac	ENSRNOG00000030736	106.87	504.628	2.23937	5e-05	0.000566623
Gadd45b	ENSRNOG00000019822	3.94505	18.5875	2.23622	5e-05	0.000566623
Nfkb2	ENSRNOG00000019311	1.73815	8.12616	2.22502	5e-05	0.000566623
Clmn	ENSRNOG00000011044	1.29319	6.04527	2.22487	5e-05	0.000566623
Fam161b	ENSRNOG00000011112	0.491381	2.28916	2.2199	5e-05	0.000566623
Ceacam18	ENSRNOG00000022701	0.364875	1.69129	2.21265	5e-05	0.000566623
Iqcc	ENSRNOG00000048553	3.2059	14.6795	2.195	5e-05	0.000566623
Kif9	ENSRNOG00000020891	0.12232	0.55906	2.19234	0.00135	0.00891193
Pnma1	ENSRNOG00000010553	0.369301	1.67541	2.18164	0.0002	0.00186691
Herpud1	ENSRNOG00000018796	31.406	142.37	2.18054	5e-05	0.000566623
Fgd3	ENSRNOG00000016225	1.67451	7.56642	2.17587	5e-05	0.000566623
Prickle1	ENSRNOG00000022772	7.22218	32.4925	2.1696	5e-05	0.000566623
Ccdc103	ENSRNOG00000002905	0.320584	1.44194	2.16924	0.00075	0.00559103
Fam189a2	ENSRNOG00000061147	1.18634	5.33139	2.168	5e-05	0.000566623
Celf3	ENSRNOG00000020875	2.71605	12.1418	2.1604	5e-05	0.000566623
Kcnh5	ENSRNOG00000009542	1.29812	5.80061	2.15979	5e-05	0.000566623
Hist1h4b	ENSRNOG00000045978	45.4031	202.451	2.15671	5e-05	0.000566623
Asmt	ENSRNOG00000001324	0.338204	1.50495	2.15375	0.0002	0.00186691
Tbx2	ENSRNOG00000003517	18.2012	80.792	2.15018	5e-05	0.000566623
Sdcbp2	ENSRNOG00000009528	0.425117	1.88495	2.1486	0.00025	0.00226173
Txnip	ENSRNOG00000021201	36.0159	159.16	2.14377	5e-05	0.000566623
Dgkh	ENSRNOG00000010065	1.59219	7.02285	2.14104	5e-05	0.000566623
Ccdc130	ENSRNOG00000008319	3.84588	16.949	2.13981	5e-05	0.000566623
Fam46a	ENSRNOG00000010240	3.9622	17.3046	2.12678	5e-05	0.000566623
Syngr4	ENSRNOG00000021093	0.186045	0.809885	2.12206	0.0009	0.00641672
Dlx5	ENSRNOG00000010905	0.619574	2.68444	2.11527	5e-05	0.000566623
Klf6	ENSRNOG00000016885	16.3477	70.5821	2.11022	5e-05	0.000566623
Rgs2	ENSRNOG00000003687	0.949894	4.08999	2.10626	0.00085	0.00616226
Sntb1	ENSRNOG00000004821	0.420326	1.80386	2.10151	5e-05	0.000566623
Csrnp3	ENSRNOG00000005359	4.08021	17.4902	2.09983	5e-05	0.000566623
Asxl3	ENSRNOG00000015383	0.178362	0.760879	2.09286	5e-05	0.000566623
Slc1a5	ENSRNOG00000015948	6.44398	27.4696	2.09181	5e-05	0.000566623
Kif24	ENSRNOG00000012735	0.774636	3.28961	2.08632	5e-05	0.000566623
Klhdc8b	ENSRNOG00000047867	2.24707	9.51531	2.08221	5e-05	0.000566623
Id3	ENSRNOG00000026124	261.231	1094.61	2.06703	5e-05	0.000566623
Slitrk1	ENSRNOG00000009209	3.81909	15.9283	2.06029	5e-05	0.000566623
Kcna3	ENSRNOG00000062002	0.89511	3.72781	2.05819	0.0001	0.0010385
Odf3l1	ENSRNOG00000027109	7.52991	31.3295	2.05682	5e-05	0.000566623
Dlx6	ENSRNOG00000010822	0.373894	1.54543	2.0473	0.00035	0.00297086
Samd15	ENSRNOG00000050413	0.249206	1.02831	2.04486	5e-05	0.000566623
Nfatc2	ENSRNOG00000012175	9.06611	37.3526	2.04265	5e-05	0.000566623
Hivep2	ENSRNOG00000011015	0.985802	4.05764	2.04127	5e-05	0.000566623
Rbfox1	ENSRNOG00000002827	0.327436	1.33507	2.02763	5e-05	0.000566623
Sik1	ENSRNOG00000001189	1.84364	7.50736	2.02575	5e-05	0.000566623
Irx5	ENSRNOG00000011180	26.4357	107.064	2.01792	5e-05	0.000566623
C1galt1	ENSRNOG00000007804	13.6975	55.3697	2.01518	5e-05	0.000566623
Proser2	ENSRNOG00000045553	0.410174	1.6568	2.01409	5e-05	0.000566623
Sesn2	ENSRNOG00000042785	7.97959	32.102	2.00828	5e-05	0.000566623
Cited2	ENSRNOG00000056940	5.84848	23.454	2.0037	5e-05	0.000566623
Zc3h6	ENSRNOG00000026277	0.955855	3.82417	2.00028	5e-05	0.000566623
Trpv1	ENSRNOG00000019486	0.290456	1.161	1.99898	0.00015	0.00146696
Plk3	ENSRNOG00000018484	1.53807	6.1142	1.99105	0.0001	0.0010385
Slc25a25	ENSRNOG00000014338	10.7544	42.7183	1.98993	5e-05	0.000566623
Lrriq3	ENSRNOG00000009555	0.29916	1.18669	1.98796	0.00045	0.00368646
Akr1c19	ENSRNOG00000038319	2.26958	8.96565	1.98198	5e-05	0.000566623
Stx1a	ENSRNOG00000029165	1.7335	6.82751	1.97767	5e-05	0.000566623
Tmem198	ENSRNOG00000020061	9.38484	36.9538	1.97732	5e-05	0.000566623
Trappc3l	ENSRNOG00000031290	0.295017	1.15797	1.97273	0.0049	0.0241615
Id4	ENSRNOG00000016099	27.7677	108.988	1.97269	5e-05	0.000566623
Zfp185	ENSRNOG00000051704	0.275764	1.07928	1.96857	5e-05	0.000566623
Dusp16	ENSRNOG00000006628	9.04646	35.3374	1.96577	5e-05	0.000566623
Kdr	ENSRNOG00000046829	0.366199	1.42833	1.96363	5e-05	0.000566623
Pde7b	ENSRNOG00000013436	4.51397	17.5984	1.96297	5e-05	0.000566623
Erich2	ENSRNOG00000056087	0.184575	0.71644	1.95664	0.00165	0.0104135
Igsf11	ENSRNOG00000001525	3.3944	13.1694	1.95596	5e-05	0.000566623
Ttc25	ENSRNOG00000017473	0.180789	0.700734	1.95456	0.00105	0.00729691
Dhrs3	ENSRNOG00000015736	23.6503	91.019	1.94431	5e-05	0.000566623
Mllt11	ENSRNOG00000021110	3.20507	12.2279	1.93175	5e-05	0.000566623
Bsn	ENSRNOG00000030714	0.232736	0.885129	1.92719	5e-05	0.000566623
Celf6	ENSRNOG00000052224	0.297134	1.12139	1.9161	0.0086	0.0369605
Helz2	ENSRNOG00000013267	0.345399	1.30244	1.91489	5e-05	0.000566623
Gadd45g	ENSRNOG00000013090	9.95729	37.5174	1.91374	5e-05	0.000566623
Creb5	ENSRNOG00000008622	3.627	13.6581	1.91291	5e-05	0.000566623
Adamts1	ENSRNOG00000001607	8.53764	32.1467	1.91276	5e-05	0.000566623
Arap2	ENSRNOG00000056826	2.35467	8.84043	1.90859	5e-05	0.000566623
Xbp1	ENSRNOG00000010298	30.8352	115.666	1.90731	5e-05	0.000566623
Amer2	ENSRNOG00000013623	2.35034	8.81295	1.90676	5e-05	0.000566623
Trit1	ENSRNOG00000014274	11.7046	43.5504	1.89561	5e-05	0.000566623
Clhc1	ENSRNOG00000004456	0.265481	0.987033	1.89449	0.0003	0.00260814
Stard13	ENSRNOG00000001090	11.4591	42.477	1.89018	5e-05	0.000566623
Epc1	ENSRNOG00000014834	9.88395	36.4316	1.88203	5e-05	0.000566623
Spata7	ENSRNOG00000003955	6.0881	22.4267	1.88115	5e-05	0.000566623
Nme5	ENSRNOG00000020118	0.261496	0.962081	1.87937	0.0056	0.0268049
Plg	ENSRNOG00000017223	0.228449	0.838265	1.87554	0.0007	0.00528848
Mthfsd	ENSRNOG00000046443	1.93158	7.07859	1.87368	5e-05	0.000566623
Tspyl5	ENSRNOG00000006278	0.649263	2.37186	1.86915	5e-05	0.000566623
Zfp202	ENSRNOG00000058932	2.20008	7.98539	1.85981	5e-05	0.000566623
Prkrip1	ENSRNOG00000001426	5.42883	19.7042	1.85979	5e-05	0.000566623
Ddr2	ENSRNOG00000002881	5.12335	18.5322	1.85487	5e-05	0.000566623
Eif1	ENSRNOG00000033765	35.9738	130.102	1.85463	5e-05	0.000566623
Dqx1	ENSRNOG00000008062	0.762678	2.75124	1.85093	5e-05	0.000566623
Pfkfb3	ENSRNOG00000018911	2.27602	8.17269	1.8443	5e-05	0.000566623
P2rx5	ENSRNOG00000019208	0.189024	0.678616	1.84403	0.0024	0.0139728
Pde3a	ENSRNOG00000025042	0.600595	2.1436	1.83557	5e-05	0.000566623
Smpdl3a	ENSRNOG00000000815	0.567761	2.02049	1.83135	0.00015	0.00146696
Dact1	ENSRNOG00000008445	0.163683	0.580562	1.82654	0.0012	0.0081124
Has2	ENSRNOG00000004854	0.284586	1.00673	1.82274	0.00015	0.00146696
Zfp952	ENSRNOG00000029416	4.59463	16.1671	1.81504	5e-05	0.000566623
Cars	ENSRNOG00000020651	24.9128	87.4416	1.81143	5e-05	0.000566623
Slc7a7	ENSRNOG00000010296	0.321239	1.12574	1.80915	0.0003	0.00260814
Cct6b	ENSRNOG00000007523	0.929615	3.24705	1.80442	5e-05	0.000566623
Trim43a	ENSRNOG00000010699	0.203196	0.708069	1.80102	0.011	0.0444646
Actn2	ENSRNOG00000017833	0.404392	1.40713	1.79893	5e-05	0.000566623
Mcam	ENSRNOG00000007726	63.8327	221.45	1.79461	5e-05	0.000566623
Snap25	ENSRNOG00000006037	0.305689	1.06005	1.794	0.00065	0.00498951
Cyr61	ENSRNOG00000014350	0.878367	3.04122	1.79175	5e-05	0.000566623
Irx3	ENSRNOG00000011533	4.66427	16.0982	1.78718	5e-05	0.000566623
Epb41l4a	ENSRNOG00000026050	3.82104	13.1877	1.78715	5e-05	0.000566623
Slc26a8	ENSRNOG00000000512	0.525261	1.81116	1.7858	5e-05	0.000566623
Mthfd2	ENSRNOG00000010833	31.1429	107.362	1.78552	5e-05	0.000566623
Ppp1r15a	ENSRNOG00000020938	5.80736	19.9628	1.78136	5e-05	0.000566623
Plce1	ENSRNOG00000014276	2.83555	9.69646	1.77383	5e-05	0.000566623
Acvr1	ENSRNOG00000005033	2.55822	8.73717	1.77203	5e-05	0.000566623
Asns	ENSRNOG00000007546	31.2236	106.635	1.77197	5e-05	0.000566623
Mmaa	ENSRNOG00000011618	1.87652	6.38833	1.76738	5e-05	0.000566623
Lrrc39	ENSRNOG00000015117	1.96966	6.69003	1.76407	0.00095	0.00670658
Itfg2	ENSRNOG00000006264	5.64869	19.1184	1.75898	5e-05	0.000566623
Chd2	ENSRNOG00000012716	6.35614	21.4819	1.7569	5e-05	0.000566623
Slc9a8	ENSRNOG00000008354	6.30117	21.2496	1.75375	5e-05	0.000566623
Speg	ENSRNOG00000019850	1.23909	4.1667	1.74962	0.0002	0.00186691
Dusp8	ENSRNOG00000029394	4.35323	14.6342	1.74919	5e-05	0.000566623
Efcab7	ENSRNOG00000009782	5.26764	17.7018	1.74866	5e-05	0.000566623
Hoxa2	ENSRNOG00000059600	7.47821	25.1227	1.74823	5e-05	0.000566623
Trmt1l	ENSRNOG00000002580	4.46593	14.9169	1.73992	5e-05	0.000566623
Pced1b	ENSRNOG00000022807	0.228486	0.760948	1.73569	0.004	0.0206456
Aldh1l2	ENSRNOG00000008586	1.14211	3.79196	1.73125	5e-05	0.000566623
Pdia5	ENSRNOG00000032327	0.379229	1.25825	1.73028	0.0025	0.0144057
Trmt13	ENSRNOG00000015140	5.29008	17.4609	1.72276	0.0004	0.00332535
Iqsec1	ENSRNOG00000060350	8.34266	27.4758	1.71958	5e-05	0.000566623
Inpp5j	ENSRNOG00000019361	0.721686	2.37534	1.71869	5e-05	0.000566623
Tnfrsf19	ENSRNOG00000014265	47.9597	157.678	1.71709	5e-05	0.000566623
Zfp13	ENSRNOG00000003455	5.87632	19.2964	1.71535	5e-05	0.000566623
Nol4	ENSRNOG00000014775	1.07984	3.54332	1.71428	5e-05	0.000566623
Tyw5	ENSRNOG00000010100	4.81925	15.7977	1.71283	0.0033	0.0179582
Grhl1	ENSRNOG00000054989	0.425028	1.38661	1.70593	5e-05	0.000566623
Irak3	ENSRNOG00000004226	0.766379	2.49881	1.70511	5e-05	0.000566623
Adamts5	ENSRNOG00000057794	0.681377	2.22007	1.70408	0.0001	0.0010385
Cdh19	ENSRNOG00000029841	2.40578	7.83625	1.70366	5e-05	0.000566623
Plcl1	ENSRNOG00000032659	0.255977	0.833418	1.70302	0.00015	0.00146696
Trim46	ENSRNOG00000055433	2.0788	6.76685	1.70274	0.0057	0.0271929
Fam19a2	ENSRNOG00000004180	0.446521	1.45003	1.69928	5e-05	0.000566623
Bcar3	ENSRNOG00000013737	1.29997	4.21996	1.69875	5e-05	0.000566623
Fam53b	ENSRNOG00000061348	5.12951	16.6507	1.69869	5e-05	0.000566623
Sox21	ENSRNOG00000052579	0.360462	1.16526	1.69273	0.0011	0.00758724
Zhx2	ENSRNOG00000005417	1.43973	4.60959	1.67884	5e-05	0.000566623
Fzd10	ENSRNOG00000022784	0.552396	1.76597	1.67669	5e-05	0.000566623
Polr2a	ENSRNOG00000028834	7.96101	25.4225	1.67509	5e-05	0.000566623
Disp2	ENSRNOG00000026787	0.28711	0.914627	1.67158	0.0003	0.00260814
Sgip1	ENSRNOG00000006357	1.2473	3.97061	1.67055	5e-05	0.000566623
Syt5	ENSRNOG00000018217	4.396	13.9927	1.67041	5e-05	0.000566623
Scg2	ENSRNOG00000015055	0.698775	2.22252	1.6693	0.0015	0.00966509
Nhlrc1	ENSRNOG00000026286	0.658862	2.09346	1.66784	0.0017	0.0106769
Dusp2	ENSRNOG00000013862	0.249568	0.792145	1.66633	0.0081	0.0352812
Erf	ENSRNOG00000020426	12.577	39.8945	1.6654	5e-05	0.000566623
Ubxn11	ENSRNOG00000015476	0.185867	0.587297	1.65982	0.00655	0.0301137
Rora	ENSRNOG00000027145	5.24634	16.566	1.65885	5e-05	0.000566623
Ift88	ENSRNOG00000009278	2.54805	8.04164	1.6581	5e-05	0.000566623
Pycr1	ENSRNOG00000036682	4.5365	14.2359	1.64989	5e-05	0.000566623
Gpcpd1	ENSRNOG00000053201	12.9781	40.677	1.64814	5e-05	0.000566623
Tspyl2	ENSRNOG00000061782	9.92035	31.0754	1.64731	5e-05	0.000566623
Traf2	ENSRNOG00000006238	12.7519	39.8818	1.64502	5e-05	0.000566623
Hist1h2aa	ENSRNOG00000048122	170.922	534.535	1.64494	5e-05	0.000566623
Zfp438	ENSRNOG00000028329	1.43627	4.48663	1.6433	5e-05	0.000566623
Mapk10	ENSRNOG00000002079	3.29898	10.2956	1.64194	5e-05	0.000566623
Hist1h2bk	ENSRNOG00000055512	1197.77	3737.43	1.64169	5e-05	0.000566623
Efcab7	ENSRNOG00000009782	9.87848	30.7777	1.63953	0.0011	0.00758724
Usp36	ENSRNOG00000028255	16.1974	50.4385	1.63876	5e-05	0.000566623
Pim3	ENSRNOG00000029698	160.183	498.441	1.6377	5e-05	0.000566623
Sdf2l1	ENSRNOG00000001859	34.818	108.325	1.63747	5e-05	0.000566623
Trps1	ENSRNOG00000024998	9.7445	29.9919	1.62191	5e-05	0.000566623
Rassf1	ENSRNOG00000021548	8.22796	25.3128	1.62126	5e-05	0.000566623
Six1	ENSRNOG00000022777	0.356902	1.09467	1.6169	0.0006	0.00467797
Cd200	ENSRNOG00000002141	4.21772	12.8967	1.61247	5e-05	0.000566623
Ier2	ENSRNOG00000054344	25.0916	76.6093	1.61032	5e-05	0.000566623
Lrp2	ENSRNOG00000056184	1.11592	3.38979	1.60296	5e-05	0.000566623
Phc3	ENSRNOG00000009491	3.37887	10.2598	1.6024	5e-05	0.000566623
Apold1	ENSRNOG00000007830	12.4381	37.6893	1.59939	5e-05	0.000566623
Per1	ENSRNOG00000007387	7.23917	21.9311	1.59908	5e-05	0.000566623
Gpr135	ENSRNOG00000004499	0.492957	1.49243	1.59813	0.01195	0.0473565
Pde1a	ENSRNOG00000054212	0.230472	0.696984	1.59653	0.00805	0.0351582
Irs1	ENSRNOG00000014597	6.27358	18.9228	1.59277	5e-05	0.000566623
Alg12	ENSRNOG00000004591	14.2727	42.8609	1.5864	5e-05	0.000566623
Unc13a	ENSRNOG00000018452	3.40357	10.2156	1.58564	5e-05	0.000566623
Ccdc62	ENSRNOG00000038002	2.01058	6.03092	1.58476	5e-05	0.000566623
Arl5c	ENSRNOG00000036880	0.662541	1.98483	1.58293	0.00135	0.00891193
Srgap1	ENSRNOG00000004603	3.4993	10.479	1.58236	5e-05	0.000566623
Gpr37	ENSRNOG00000002524	0.504541	1.50719	1.57881	0.00075	0.00559103
Map9	ENSRNOG00000012982	2.62515	7.82732	1.57612	5e-05	0.000566623
Nfatc1	ENSRNOG00000017146	1.93918	5.77157	1.57352	5e-05	0.000566623
Phyhipl	ENSRNOG00000000274	33.6538	100.075	1.57224	5e-05	0.000566623
Ankrd16	ENSRNOG00000028168	5.71656	16.9942	1.57182	5e-05	0.000566623
Rgs3	ENSRNOG00000024501	4.19012	12.4472	1.57075	5e-05	0.000566623
Id1	ENSRNOG00000021750	97.0165	287.132	1.56541	5e-05	0.000566623
Bgn	ENSRNOG00000055962	0.233869	0.689409	1.55966	0.004	0.0206456
Bcl9l	ENSRNOG00000012420	1.60168	4.71202	1.55676	5e-05	0.000566623
Gadd45a	ENSRNOG00000005615	6.03739	17.7448	1.5554	5e-05	0.000566623
Stk40	ENSRNOG00000025679	5.22979	15.3055	1.54922	5e-05	0.000566623
Prkab2	ENSRNOG00000018166	2.6603	7.7704	1.5464	5e-05	0.000566623
Crem	ENSRNOG00000014900	5.43838	15.8801	1.54597	5e-05	0.000566623
Slc3a2	ENSRNOG00000018487	89.8558	261.91	1.54338	5e-05	0.000566623
Zfp3	ENSRNOG00000005009	2.82949	8.24641	1.54322	5e-05	0.000566623
Rbm41	ENSRNOG00000057622	2.79501	8.13777	1.54178	5e-05	0.000566623
Rhoj	ENSRNOG00000021919	1.18174	3.43967	1.54135	0.00015	0.00146696
Rfx3	ENSRNOG00000014486	5.07317	14.7358	1.53837	5e-05	0.000566623
Syngap1	ENSRNOG00000000483	1.65677	4.8088	1.5373	5e-05	0.000566623
Braf	ENSRNOG00000010957	2.95657	8.57924	1.53692	5e-05	0.000566623
Kcnh8	ENSRNOG00000058626	0.416526	1.20804	1.53619	0.0006	0.00467797
Zfp819	ENSRNOG00000030160	0.692444	2.00639	1.53483	0.0003	0.00260814
Poli	ENSRNOG00000012111	1.27779	3.70198	1.53465	5e-05	0.000566623
Rfx1	ENSRNOG00000006049	2.88092	8.32168	1.53035	5e-05	0.000566623
Mapkbp1	ENSRNOG00000007018	5.84334	16.868	1.52943	5e-05	0.000566623
Spice1	ENSRNOG00000039024	1.87165	5.40122	1.52897	5e-05	0.000566623
Cdkn2b	ENSRNOG00000006735	10.1579	29.2829	1.52745	5e-05	0.000566623
Tgfbi	ENSRNOG00000012216	0.702705	2.02204	1.52482	0.00015	0.00146696
Tead1	ENSRNOG00000015488	1.8139	5.21684	1.52409	0.00115	0.00784003
Armc7	ENSRNOG00000042691	4.00932	11.5244	1.52326	5e-05	0.000566623
Spata5	ENSRNOG00000017462	7.39934	21.1995	1.51856	5e-05	0.000566623
Ift74	ENSRNOG00000008075	10.9435	31.3378	1.51783	5e-05	0.000566623
Tmem67	ENSRNOG00000016187	1.18158	3.38178	1.51706	5e-05	0.000566623
Prune2	ENSRNOG00000015088	1.9132	5.46825	1.51509	5e-05	0.000566623
Fbxo4	ENSRNOG00000015622	1.19282	3.40913	1.51503	0.0001	0.0010385
Slc43a2	ENSRNOG00000003835	12.4969	35.6992	1.51433	5e-05	0.000566623
Srrm3	ENSRNOG00000001439	0.405176	1.15584	1.51232	0.0006	0.00467797
Zfp397	ENSRNOG00000048101	5.0248	14.3268	1.51158	5e-05	0.000566623
Rab36	ENSRNOG00000001311	5.58351	15.9007	1.50984	5e-05	0.000566623
Hoxa3	ENSRNOG00000006281	1.11238	3.16662	1.50929	0.00205	0.0123296
Whamm	ENSRNOG00000028113	1.16115	3.30408	1.50869	5e-05	0.000566623
Pou4f1	ENSRNOG00000060662	1.30452	3.70362	1.50542	5e-05	0.000566623
Hspa4l	ENSRNOG00000010819	15.3192	43.4884	1.50529	5e-05	0.000566623
Arntl	ENSRNOG00000014448	7.86358	22.2914	1.50323	5e-05	0.000566623
Gna14	ENSRNOG00000014840	0.183438	0.51998	1.50316	0.00795	0.0348392
Zcchc7	ENSRNOG00000013078	9.49912	26.8958	1.50152	5e-05	0.000566623
Plekha6	ENSRNOG00000002907	0.658145	1.86301	1.50116	5e-05	0.000566623
Gorab	ENSRNOG00000003861	7.71576	21.836	1.50083	5e-05	0.000566623
Trim39	ENSRNOG00000000785	1.89731	5.35995	1.49827	5e-05	0.000566623
Tsc22d1	ENSRNOG00000001030	362.907	1024.86	1.49776	5e-05	0.000566623
Cebpb	ENSRNOG00000057347	1.02321	2.8866	1.49626	0.00515	0.0251352
Hist1h2ak	ENSRNOG00000052594	526.891	1481.89	1.49186	5e-05	0.000566623
Nt5dc3	ENSRNOG00000026793	3.73452	10.4972	1.49101	5e-05	0.000566623
Spint1	ENSRNOG00000012811	0.354382	0.995203	1.48969	0.00455	0.0228366
Zfp40	ENSRNOG00000011675	2.82905	7.94301	1.48937	5e-05	0.000566623
Nfat5	ENSRNOG00000011879	1.94839	5.45918	1.4864	5e-05	0.000566623
Prr22	ENSRNOG00000047295	0.792559	2.21668	1.48381	0.0012	0.0081124
Coq10b	ENSRNOG00000014456	8.42239	23.546	1.48318	5e-05	0.000566623
Tnfaip6	ENSRNOG00000050792	24.7859	69.2582	1.48246	5e-05	0.000566623
Slc7a1	ENSRNOG00000000924	11.0914	30.9156	1.4789	5e-05	0.000566623
Isl2	ENSRNOG00000015336	2.43318	6.77344	1.47704	0.00015	0.00146696
Hist1h2bh	ENSRNOG00000058187	560.338	1559.64	1.47684	5e-05	0.000566623
Mtss1l	ENSRNOG00000017500	40.3374	112.228	1.47624	5e-05	0.000566623
Jag1	ENSRNOG00000007443	10.951	30.4402	1.47492	5e-05	0.000566623
Anks3	ENSRNOG00000003186	4.63636	12.8723	1.4732	5e-05	0.000566623
Hectd2	ENSRNOG00000056753	14.0234	38.8498	1.47008	5e-05	0.000566623
Hist3h2ba	ENSRNOG00000043419	146.964	407.142	1.47007	5e-05	0.000566623
Sfmbt2	ENSRNOG00000029235	0.911873	2.52285	1.46815	5e-05	0.000566623
Tars	ENSRNOG00000019023	69.1811	190.716	1.46297	5e-05	0.000566623
Ino80	ENSRNOG00000014483	6.99262	19.2068	1.45772	5e-05	0.000566623
Cox18	ENSRNOG00000003052	6.48932	17.8231	1.45761	5e-05	0.000566623
Plekha5	ENSRNOG00000008747	9.36048	25.7026	1.45726	5e-05	0.000566623
Hp	ENSRNOG00000014964	1.72007	4.71581	1.45504	0.00065	0.00498951
Ffar3	ENSRNOG00000037467	0.383569	1.04956	1.45223	0.0098	0.0409464
Prox1	ENSRNOG00000003694	1.22942	3.36179	1.45126	5e-05	0.000566623
Bmper	ENSRNOG00000015357	0.653718	1.78509	1.44926	0.0008	0.0058823
Klf7	ENSRNOG00000012961	1.53957	4.2034	1.44903	5e-05	0.000566623
Klf7	ENSRNOG00000046242	1.53957	4.2034	1.44903	5e-05	0.000566623
Hinfp	ENSRNOG00000009499	7.02769	19.1636	1.44725	5e-05	0.000566623
Rasef	ENSRNOG00000024190	1.45624	3.96601	1.44544	0.0002	0.00186691
Nfkbiz	ENSRNOG00000031163	0.610883	1.66359	1.44533	0.00045	0.00368646
Zbtb20	ENSRNOG00000056716	0.838873	2.27993	1.44247	0.0002	0.00186691
Rnf34	ENSRNOG00000001331	10.5952	28.6567	1.43547	5e-05	0.000566623
Arid5b	ENSRNOG00000000635	2.32581	6.28235	1.43357	5e-05	0.000566623
Ablim1	ENSRNOG00000046333	0.814888	2.20108	1.43354	5e-05	0.000566623
Col27a1	ENSRNOG00000007657	8.94524	24.1479	1.4327	5e-05	0.000566623
Kcnj9	ENSRNOG00000007645	0.509787	1.37564	1.43214	0.0024	0.0139728
Plekha6	ENSRNOG00000002907	1.33436	3.60067	1.43212	5e-05	0.000566623
Trmt44	ENSRNOG00000008898	3.83892	10.3495	1.43079	5e-05	0.000566623
Zfat	ENSRNOG00000025140	3.58403	9.657	1.42999	5e-05	0.000566623
Ddit4	ENSRNOG00000057078	12.3803	33.3459	1.42947	5e-05	0.000566623
Gem	ENSRNOG00000015160	0.239826	0.645735	1.42896	0.0119	0.0472017
Pnpla3	ENSRNOG00000022268	7.6093	20.4864	1.42883	5e-05	0.000566623
Map3k14	ENSRNOG00000003278	1.65831	4.46134	1.42777	5e-05	0.000566623
Nkd1	ENSRNOG00000014293	0.661396	1.77746	1.42623	0.00165	0.0104135
Tppp	ENSRNOG00000028261	5.01428	13.4725	1.42591	5e-05	0.000566623
Sgsm1	ENSRNOG00000000708	0.564188	1.51357	1.42371	0.0001	0.0010385
Hivep1	ENSRNOG00000014460	1.08759	2.91724	1.42347	5e-05	0.000566623
Kcnc3	ENSRNOG00000019959	0.661652	1.77346	1.42242	0.0007	0.00528848
Pogz	ENSRNOG00000053599	4.16377	11.1471	1.42071	5e-05	0.000566623
Gad1	ENSRNOG00000000007	0.248202	0.664097	1.41988	0.0048	0.0237864
Sc5d	ENSRNOG00000008305	23.0578	61.6904	1.41979	5e-05	0.000566623
Zbtb24	ENSRNOG00000000308	2.79509	7.46018	1.41631	5e-05	0.000566623
Zscan30	ENSRNOG00000030131	5.69436	15.195	1.41599	5e-05	0.000566623
Nog	ENSRNOG00000023683	1.79469	4.77431	1.41156	0.0106	0.0433633
Nr1d2	ENSRNOG00000046912	12.7852	33.976	1.41005	5e-05	0.000566623
Mettl17	ENSRNOG00000025512	7.88291	20.942	1.4096	5e-05	0.000566623
Zfp316	ENSRNOG00000001094	3.57053	9.48131	1.40895	5e-05	0.000566623
Ppp1r12a	ENSRNOG00000004925	32.0455	85.0481	1.40816	5e-05	0.000566623
Pou6f1	ENSRNOG00000004595	1.35996	3.60371	1.40592	5e-05	0.000566623
Il23a	ENSRNOG00000003254	0.543112	1.43769	1.40443	0.00585	0.0276633
Bin3	ENSRNOG00000018023	14.8358	39.2592	1.40395	5e-05	0.000566623
Ccdc148	ENSRNOG00000057740	0.244505	0.645812	1.40125	0.0073	0.032678
Arrdc2	ENSRNOG00000019009	3.43093	9.05273	1.39975	5e-05	0.000566623
Arrdc2	ENSRNOG00000019009	3.43093	9.05273	1.39975	5e-05	0.000566623
Arl5b	ENSRNOG00000018714	7.15788	18.8703	1.39851	5e-05	0.000566623
Cacna1g	ENSRNOG00000060528	0.370707	0.977043	1.39814	0.0003	0.00260814
Zc2hc1a	ENSRNOG00000022356	2.97976	7.85198	1.39786	5e-05	0.000566623
Ptcd2	ENSRNOG00000028403	4.59855	12.1104	1.39699	5e-05	0.000566623
Rai1	ENSRNOG00000060615	3.17192	8.33706	1.39418	5e-05	0.000566623
Zfp90	ENSRNOG00000020087	2.79314	7.33574	1.39305	5e-05	0.000566623
Ror1	ENSRNOG00000029449	0.83125	2.18268	1.39275	0.0003	0.00260814
Pcsk5	ENSRNOG00000012036	1.1539	3.0267	1.39122	5e-05	0.000566623
Lrch1	ENSRNOG00000009412	6.00107	15.7317	1.39038	5e-05	0.000566623
Zfp52	ENSRNOG00000042826	2.17609	5.70184	1.38969	5e-05	0.000566623
Gpd1	ENSRNOG00000056457	1.14276	2.99161	1.3884	0.001	0.00699838
Zfp51	ENSRNOG00000043341	1.75571	4.59241	1.3872	0.0002	0.00186691
Gpatch8	ENSRNOG00000021044	4.83987	12.6552	1.38669	5e-05	0.000566623
Ryr3	ENSRNOG00000006645	2.83137	7.39035	1.38414	5e-05	0.000566623
Syne1	ENSRNOG00000018960	5.83946	15.2379	1.38376	5e-05	0.000566623
Arl14ep	ENSRNOG00000004891	28.9224	75.4021	1.38242	5e-05	0.000566623
Atoh8	ENSRNOG00000010716	6.53507	17.0336	1.38211	5e-05	0.000566623
Atf7	ENSRNOG00000015269	1.23494	3.21721	1.38137	0.00015	0.00146696
Taf1d	ENSRNOG00000010921	38.3626	99.8739	1.38041	0.0003	0.00260814
Mmp11	ENSRNOG00000054959	4.78883	12.4551	1.37899	5e-05	0.000566623
Arhgef2	ENSRNOG00000020027	12.9913	33.7483	1.37727	5e-05	0.000566623
Mmab	ENSRNOG00000049426	3.83235	9.94405	1.3756	5e-05	0.000566623
Nphp4	ENSRNOG00000011967	1.74421	4.52128	1.37416	0.00075	0.00559103
Ulk3	ENSRNOG00000038459	1.20757	3.12046	1.36965	0.001	0.00699838
Adnp	ENSRNOG00000010975	15.5935	40.272	1.36884	5e-05	0.000566623
Lclat1	ENSRNOG00000034026	5.44813	14.0589	1.36765	5e-05	0.000566623
Il1rap	ENSRNOG00000001928	38.3739	99.0073	1.36741	5e-05	0.000566623
Arhgef26	ENSRNOG00000014549	5.56957	14.3635	1.36677	5e-05	0.000566623
Alkbh1	ENSRNOG00000012264	6.53895	16.8614	1.36659	0.00265	0.0150485
Atf4	ENSRNOG00000017801	208.764	538.033	1.36582	5e-05	0.000566623
Plxnb1	ENSRNOG00000029510	12.8631	33.1489	1.36572	5e-05	0.000566623
Cebpg	ENSRNOG00000021144	19.1509	49.3378	1.36528	5e-05	0.000566623
Iars	ENSRNOG00000014616	23.4468	60.3995	1.36514	5e-05	0.000566623
Alkbh8	ENSRNOG00000024525	7.80264	20.0805	1.36376	5e-05	0.000566623
Siah2	ENSRNOG00000013703	7.08919	18.2269	1.36238	5e-05	0.000566623
Lrig3	ENSRNOG00000007654	2.42989	6.24476	1.36175	5e-05	0.000566623
Zfp157	ENSRNOG00000001323	13.7582	35.3045	1.35956	5e-05	0.000566623
Pwwp2b	ENSRNOG00000036649	3.54042	9.08146	1.359	5e-05	0.000566623
Pwwp2b	ENSRNOG00000036649	3.54042	9.08146	1.359	5e-05	0.000566623
Raph1	ENSRNOG00000014722	1.68389	4.31819	1.35863	5e-05	0.000566623
Celsr3	ENSRNOG00000053889	0.659537	1.68979	1.35732	0.00015	0.00146696
Celsr3	ENSRNOG00000053889	0.659537	1.68979	1.35732	0.00015	0.00146696
Nuak2	ENSRNOG00000000034	0.453176	1.16031	1.35636	0.00415	0.02125
Dnajb14	ENSRNOG00000060107	5.39248	13.7924	1.35485	5e-05	0.000566623
Enpp1	ENSRNOG00000013994	5.71981	14.6172	1.35363	5e-05	0.000566623
Zfp248	ENSRNOG00000037251	0.9616	2.45666	1.35319	0.00015	0.00146696
Usp2	ENSRNOG00000006663	3.00403	7.65036	1.34863	5e-05	0.000566623
Ccdc40	ENSRNOG00000059401	0.700672	1.78096	1.34584	0.0002	0.00186691
Wasf1	ENSRNOG00000047476	23.7345	60.3043	1.34528	5e-05	0.000566623
Emp1	ENSRNOG00000008676	15.7744	40.0776	1.34521	5e-05	0.000566623
Zfp398	ENSRNOG00000006703	2.47345	6.28377	1.3451	5e-05	0.000566623
Ccdc174	ENSRNOG00000010090	10.5699	26.8228	1.3435	5e-05	0.000566623
Dusp12	ENSRNOG00000003100	10.515	26.683	1.34347	5e-05	0.000566623
Zfp628	ENSRNOG00000038622	2.88187	7.30864	1.3426	5e-05	0.000566623
Nktr	ENSRNOG00000049128	11.4372	28.9805	1.34134	5e-05	0.000566623
Ranbp17	ENSRNOG00000005042	5.92213	15.0045	1.34121	5e-05	0.000566623
Pde4d	ENSRNOG00000042536	10.1227	25.6006	1.33859	5e-05	0.000566623
Nupl2	ENSRNOG00000010435	5.67907	14.3545	1.33778	5e-05	0.000566623
Lekr1	ENSRNOG00000031247	0.317377	0.802158	1.33769	0.0088	0.037595
Flrt3	ENSRNOG00000004874	2.10047	5.30677	1.33712	0.0008	0.0058823
Gcfc2	ENSRNOG00000006888	4.46339	11.2757	1.33701	5e-05	0.000566623
Ypel2	ENSRNOG00000005447	17.1918	43.3905	1.33566	5e-05	0.000566623
Ddx50	ENSRNOG00000000396	26.8016	67.6325	1.3354	5e-05	0.000566623
Ptbp2	ENSRNOG00000010827	23.4973	59.2825	1.33511	5e-05	0.000566623
Lamc1	ENSRNOG00000002680	33.6281	84.6655	1.33211	5e-05	0.000566623
Tmprss5	ENSRNOG00000008058	0.764075	1.9236	1.33202	0.00035	0.00297086
Zfp655	ENSRNOG00000060129	1.67063	4.19833	1.32942	5e-05	0.000566623
Gnao1	ENSRNOG00000019482	7.47153	18.7681	1.32881	5e-05	0.000566623
Eif4e3	ENSRNOG00000010301	2.74869	6.8967	1.32716	5e-05	0.000566623
Pde4a	ENSRNOG00000020828	0.24056	0.602949	1.32564	0.01155	0.046225
Fhl4	ENSRNOG00000006998	2.10355	5.269	1.3247	0.0002	0.00186691
Fam212b	ENSRNOG00000015691	14.1568	35.4345	1.32366	5e-05	0.000566623
Dtwd1	ENSRNOG00000009593	2.37765	5.94563	1.32229	0.0002	0.00186691
Slc16a3	ENSRNOG00000036677	0.413643	1.0329	1.32024	0.00595	0.0280234
Zfr2	ENSRNOG00000020416	4.43885	11.0831	1.3201	5e-05	0.000566623
Serac1	ENSRNOG00000017889	2.63568	6.57809	1.3195	5e-05	0.000566623
Ier5l	ENSRNOG00000024846	10.7804	26.9035	1.31939	5e-05	0.000566623
Nfkbil1	ENSRNOG00000000839	13.2357	33.0122	1.31856	5e-05	0.000566623
2021-03-03	ENSRNOG00000023013	5.44594	13.5667	1.31682	5e-05	0.000566623
Zfp869	ENSRNOG00000033351	8.50928	21.1926	1.31645	5e-05	0.000566623
Hist2h3c2	ENSRNOG00000049198	3357.98	8355.1	1.31507	5e-05	0.000566623
Hist2h3c2	ENSRNOG00000053081	3357.98	8355.1	1.31507	5e-05	0.000566623
Hist2h3c2	ENSRNOG00000060366	3357.98	8355.1	1.31507	5e-05	0.000566623
Hist2h3c2	ENSRNOG00000061185	3357.98	8355.1	1.31507	5e-05	0.000566623
Hist2h3c2	ENSRNOG00000050478	3357.98	8355.1	1.31507	5e-05	0.000566623
Smim3	ENSRNOG00000019536	1.16671	2.90292	1.31506	0.00095	0.00670658
Zbtb2	ENSRNOG00000019544	4.44686	11.0542	1.31374	5e-05	0.000566623
Pck2	ENSRNOG00000018536	15.4106	38.2638	1.31206	5e-05	0.000566623
Htra4	ENSRNOG00000061160	1.26035	3.12361	1.30939	0.00095	0.00670658
Adamts14	ENSRNOG00000000563	0.317589	0.785211	1.30592	0.00905	0.0384848
Ep300	ENSRNOG00000000190	4.37902	10.824	1.30555	5e-05	0.000566623
Kansl1l	ENSRNOG00000028149	9.53796	23.5745	1.30548	0.0038	0.0198513
Arc	ENSRNOG00000043465	1.39474	3.44659	1.30517	0.0003	0.00260814
Rhobtb1	ENSRNOG00000000633	0.260566	0.643165	1.30354	0.00265	0.0150485
Phf21b	ENSRNOG00000013067	1.71444	4.22735	1.30201	0.00085	0.00616226
Zfp280d	ENSRNOG00000055631	17.9868	44.3234	1.30113	5e-05	0.000566623
Arid5b	ENSRNOG00000000635	2.50597	6.17149	1.30025	0.0068	0.0309546
Pmvk	ENSRNOG00000020696	38.7415	95.1357	1.29611	5e-05	0.000566623
Cd46	ENSRNOG00000007917	0.63179	1.55123	1.2959	0.00785	0.0345181
Med9	ENSRNOG00000053961	7.95194	19.5186	1.29547	5e-05	0.000566623
Unk	ENSRNOG00000006600	13.9957	34.337	1.29478	5e-05	0.000566623
Tcaim	ENSRNOG00000004085	5.75247	14.0954	1.29297	5e-05	0.000566623
Lifr	ENSRNOG00000011696	1.89952	4.64783	1.29092	5e-05	0.000566623
Sdk2	ENSRNOG00000024711	0.459628	1.12438	1.29059	0.0007	0.00528848
Slc23a2	ENSRNOG00000021262	7.67509	18.7714	1.29028	5e-05	0.000566623
Etv6	ENSRNOG00000005984	4.85173	11.8525	1.28862	5e-05	0.000566623
Rbm41	ENSRNOG00000057622	4.70743	11.4867	1.28696	0.00135	0.00891193
Hist1h1d	ENSRNOG00000047459	1443.31	3515.55	1.28436	5e-05	0.000566623
Pcgf5	ENSRNOG00000018532	14.0589	34.165	1.28104	5e-05	0.000566623
Thnsl1	ENSRNOG00000033076	5.14562	12.5012	1.28065	5e-05	0.000566623
Spry3	ENSRNOG00000060153	3.2189	7.81412	1.27951	5e-05	0.000566623
Tiparp	ENSRNOG00000011238	12.5363	30.4316	1.27946	5e-05	0.000566623
Zfp964	ENSRNOG00000042504	2.05801	4.99333	1.27875	0.00065	0.00498951
Slc4a8	ENSRNOG00000028879	2.10721	5.11016	1.27804	5e-05	0.000566623
Chst3	ENSRNOG00000000572	16.8269	40.7698	1.27673	0.00085	0.00616226
Hist1h2ao	ENSRNOG00000048215	332.971	806.023	1.27543	5e-05	0.000566623
Senp8	ENSRNOG00000011595	2.43705	5.89402	1.27411	0.00115	0.00784003
Sik3	ENSRNOG00000045931	7.63761	18.4623	1.27339	5e-05	0.000566623
Fat4	ENSRNOG00000028335	0.815845	1.9645	1.26779	5e-05	0.000566623
Letmd1	ENSRNOG00000029855	12.019	28.9262	1.26706	0.0004	0.00332535
Zfp53	ENSRNOG00000042347	2.09385	5.03501	1.26584	0.0005	0.00402963
Scyl3	ENSRNOG00000025318	3.97661	9.53545	1.26176	0.0062	0.0288329
Zbtb40	ENSRNOG00000022039	4.01964	9.63076	1.26058	5e-05	0.000566623
Rwdd3	ENSRNOG00000029893	4.89481	11.7262	1.26041	0.0004	0.00332535
Meiob	ENSRNOG00000014711	0.69026	1.65253	1.25946	0.00545	0.0262425
Zyx	ENSRNOG00000017354	9.13744	21.8503	1.25779	5e-05	0.000566623
Zfp865	ENSRNOG00000016279	1.5355	3.67176	1.25776	0.0002	0.00186691
Pawr	ENSRNOG00000005917	5.27237	12.6031	1.25726	5e-05	0.000566623
Chsy3	ENSRNOG00000047935	2.94466	7.03469	1.25639	5e-05	0.000566623
Chsy3	ENSRNOG00000050152	2.94466	7.03469	1.25639	5e-05	0.000566623
Poc5	ENSRNOG00000018193	7.15436	17.0647	1.25412	5e-05	0.000566623
Zfp287	ENSRNOG00000003215	8.14515	19.4268	1.25404	5e-05	0.000566623
Inpp5b	ENSRNOG00000048506	2.7563	6.57034	1.25324	5e-05	0.000566623
Creb3l1	ENSRNOG00000005413	0.412817	0.983774	1.25282	0.0044	0.022248
Zfp579	ENSRNOG00000016608	3.39417	8.08577	1.25233	5e-05	0.000566623
Eml5	ENSRNOG00000004207	1.48446	3.53537	1.25192	5e-05	0.000566623
Tcf7l2	ENSRNOG00000049232	1.33084	3.16752	1.25102	0.0033	0.0179582
Cntn3	ENSRNOG00000006144	0.907096	2.1573	1.2499	0.0004	0.00332535
Mettl16	ENSRNOG00000002764	23.6858	56.26	1.24809	5e-05	0.000566623
Ogfod2	ENSRNOG00000001081	1.94154	4.61006	1.24759	0.00165	0.0104135
Rad52	ENSRNOG00000009742	4.32908	10.264	1.24546	0.0001	0.0010385
Ranbp10	ENSRNOG00000018000	3.18028	7.53999	1.24541	5e-05	0.000566623
Dlc1	ENSRNOG00000010780	12.1322	28.7026	1.24235	5e-05	0.000566623
Naa16	ENSRNOG00000045863	6.56861	15.4801	1.23676	5e-05	0.000566623
Brsk2	ENSRNOG00000020021	9.76136	22.997	1.23629	5e-05	0.000566623
Grik5	ENSRNOG00000020310	5.64072	13.2481	1.23183	5e-05	0.000566623
Adamts17	ENSRNOG00000037080	0.531037	1.24706	1.23164	0.00035	0.00297086
Tirap	ENSRNOG00000021420	1.36842	3.21345	1.23162	0.0004	0.00332535
Msh5	ENSRNOG00000000857	1.58453	3.72088	1.23159	0.00075	0.00559103
Mtpap	ENSRNOG00000016578	5.0089	11.7572	1.23098	5e-05	0.000566623
Snrnp48	ENSRNOG00000013756	16.2748	38.1839	1.23032	5e-05	0.000566623
Eif4ebp1	ENSRNOG00000012582	76.0144	178.311	1.23005	5e-05	0.000566623
Srxn1	ENSRNOG00000031167	0.936453	2.1964	1.22986	0.0013	0.0086526
Neil3	ENSRNOG00000011688	4.26481	10.001	1.2296	5e-05	0.000566623
Trim24	ENSRNOG00000013251	4.05254	9.4896	1.22752	0.0001	0.0010385
Zfp786	ENSRNOG00000006925	1.90428	4.4556	1.22637	0.0002	0.00186691
Polk	ENSRNOG00000060626	1.51012	3.52949	1.2248	0.0002	0.00186691
Zfp184	ENSRNOG00000061612	1.75634	4.10339	1.22425	0.0001	0.0010385
Iqcd	ENSRNOG00000001378	0.834421	1.94855	1.22355	0.00385	0.0200719
Rnf169	ENSRNOG00000026408	4.43974	10.3576	1.22215	5e-05	0.000566623
Slc35d3	ENSRNOG00000012311	0.624672	1.45723	1.22206	0.0038	0.0198513
Rhpn1	ENSRNOG00000007597	3.76323	8.76476	1.21974	0.0001	0.0010385
Hsd17b7	ENSRNOG00000002826	18.5193	42.9762	1.21451	5e-05	0.000566623
Cbx8	ENSRNOG00000048113	18.6948	43.3563	1.2136	5e-05	0.000566623
Rnd3	ENSRNOG00000004624	2.36762	5.49082	1.21359	0.0003	0.00260814
Zfp787	ENSRNOG00000015456	11.721	27.1793	1.21341	5e-05	0.000566623
Foxo1	ENSRNOG00000013397	1.221	2.83107	1.21328	0.0009	0.00641672
Brca2	ENSRNOG00000001111	2.03733	4.72058	1.21229	0.00095	0.00670658
Dlg4	ENSRNOG00000018526	12.5952	29.1739	1.2118	5e-05	0.000566623
Pcyt2	ENSRNOG00000036684	37.2225	86.1649	1.21092	5e-05	0.000566623
Fjx1	ENSRNOG00000005347	5.86682	13.5739	1.21018	0.00025	0.00226173
Grb10	ENSRNOG00000004290	0.362008	0.837491	1.21005	0.0047	0.0234347
Zfp110	ENSRNOG00000031328	12.4924	28.9003	1.21003	5e-05	0.000566623
Hist2h4	ENSRNOG00000048735	611.769	1412.25	1.20694	5e-05	0.000566623
Dusp14	ENSRNOG00000030091	2.68908	6.18851	1.20248	0.0006	0.00467797
Zfp329	ENSRNOG00000019376	6.27272	14.4218	1.20109	5e-05	0.000566623
Scn4a	ENSRNOG00000012134	0.311893	0.716874	1.20067	0.0034	0.0183325
Ripk2	ENSRNOG00000009389	5.03624	11.5643	1.19925	5e-05	0.000566623
Mtrf1l	ENSRNOG00000018773	6.96769	15.9929	1.19868	5e-05	0.000566623
Rbm43	ENSRNOG00000004673	2.01327	4.61867	1.19794	0.0001	0.0010385
Zfp518a	ENSRNOG00000036592	1.75798	4.02964	1.19673	5e-05	0.000566623
Cdkn2aip	ENSRNOG00000022736	16.9465	38.8031	1.19519	5e-05	0.000566623
Wdyhv1	ENSRNOG00000006700	3.19893	7.32203	1.19465	0.00025	0.00226173
Bphl	ENSRNOG00000017577	1.59368	3.64633	1.19408	0.00385	0.0200719
Pax3	ENSRNOG00000013670	3.04924	6.97591	1.19393	5e-05	0.000566623
Med13l	ENSRNOG00000001120	9.77434	22.3557	1.19357	5e-05	0.000566623
Mettl8	ENSRNOG00000009382	0.906054	2.07206	1.19339	0.00705	0.0318458
Sema3a	ENSRNOG00000023337	23.7139	54.2284	1.19332	0.0003	0.00260814
Irf2bp2	ENSRNOG00000049900	11.767	26.8829	1.19194	5e-05	0.000566623
Vamp2	ENSRNOG00000006989	8.68317	19.8131	1.19016	5e-05	0.000566623
Zfp667	ENSRNOG00000033906	2.37128	5.40887	1.18966	0.0001	0.0010385
Zfp426	ENSRNOG00000033624	4.39629	10.0272	1.18957	0.0001	0.0010385
Dyrk1b	ENSRNOG00000019254	5.52155	12.5882	1.18893	5e-05	0.000566623
Cpeb4	ENSRNOG00000033169	11.1983	25.4906	1.18669	5e-05	0.000566623
Hspa5	ENSRNOG00000018294	219.987	500.427	1.18574	5e-05	0.000566623
Rsrc2	ENSRNOG00000001238	64.4875	146.683	1.18561	5e-05	0.000566623
Rfx8	ENSRNOG00000058243	0.43573	0.990821	1.18519	0.0078	0.0343684
Fam193a	ENSRNOG00000013832	3.66312	8.32548	1.18446	5e-05	0.000566623
Tbc1d19	ENSRNOG00000003003	4.86986	11.0528	1.18246	5e-05	0.000566623
Tab3	ENSRNOG00000003643	1.6224	3.68208	1.18239	5e-05	0.000566623
Deptor	ENSRNOG00000004328	1.07908	2.44794	1.18177	0.0002	0.00186691
Wipf2	ENSRNOG00000027849	2.44172	5.53457	1.18057	0.0002	0.00186691
Cnksr3	ENSRNOG00000018052	2.60277	5.89749	1.18006	0.0001	0.0010385
Trim47	ENSRNOG00000008215	12.2962	27.8567	1.17981	5e-05	0.000566623
Myadm	ENSRNOG00000053450	7.79004	17.6408	1.17921	5e-05	0.000566623
Myadm	ENSRNOG00000053450	7.79004	17.6408	1.17921	5e-05	0.000566623
Taok3	ENSRNOG00000001138	1.85043	4.18892	1.17872	0.0006	0.00467797
Taco1	ENSRNOG00000008405	6.47797	14.6628	1.17855	0.0002	0.00186691
Rel	ENSRNOG00000054437	1.05403	2.38403	1.17749	0.0018	0.0111211
R3hdm1	ENSRNOG00000004099	3.61416	8.17353	1.1773	5e-05	0.000566623
Zfp691	ENSRNOG00000007398	4.68023	10.5759	1.17613	0.00015	0.00146696
Vsig10l	ENSRNOG00000023411	0.290862	0.656987	1.17553	0.01145	0.0459958
Srcap	ENSRNOG00000050282	2.55719	5.77283	1.17472	5e-05	0.000566623
Inpp5a	ENSRNOG00000017635	3.976	8.97543	1.17466	0.0001	0.0010385
Ptrh1	ENSRNOG00000049034	5.0782	11.4616	1.17442	0.00255	0.0146285
Tppp3	ENSRNOG00000016890	5.8775	13.2621	1.17404	0.0126	0.0492972
Nmi	ENSRNOG00000027502	5.26756	11.8733	1.17252	0.0008	0.0058823
Asb5	ENSRNOG00000042630	0.380416	0.857207	1.17206	0.00695	0.0314711
Ift81	ENSRNOG00000001294	6.38452	14.3711	1.17052	5e-05	0.000566623
Zfp612	ENSRNOG00000016971	3.93706	8.85742	1.16977	5e-05	0.000566623
Dnajb2	ENSRNOG00000019506	18.7527	42.1583	1.16872	5e-05	0.000566623
Ndor1	ENSRNOG00000010616	3.36176	7.55368	1.16796	0.00025	0.00226173
Lca5	ENSRNOG00000009580	1.32811	2.98108	1.16646	0.00075	0.00559103
Mef2d	ENSRNOG00000031778	5.52038	12.3833	1.16556	0.0003	0.00260814
Irs2	ENSRNOG00000023509	10.5193	23.4699	1.15778	5e-05	0.000566623
Luc7l	ENSRNOG00000020488	26.6883	59.479	1.15617	5e-05	0.000566623
Cdc14b	ENSRNOG00000018999	1.11869	2.49083	1.15482	0.0008	0.0058823
Bbs5	ENSRNOG00000007127	1.51392	3.37084	1.15482	0.0033	0.0179582
Mtss1	ENSRNOG00000009001	45.794	101.952	1.15466	5e-05	0.000566623
Krcc1	ENSRNOG00000007124	9.27705	20.6195	1.15227	5e-05	0.000566623
Krba1	ENSRNOG00000007405	5.01562	11.1368	1.15084	5e-05	0.000566623
Ercc5	ENSRNOG00000022812	4.97312	11.0409	1.15063	5e-05	0.000566623
Stk36	ENSRNOG00000016913	0.273406	0.606789	1.15015	0.00585	0.0276633
Mrm1	ENSRNOG00000027901	7.51854	16.6808	1.14966	5e-05	0.000566623
Cblb	ENSRNOG00000001982	1.07822	2.39174	1.14941	0.0009	0.00641672
Tulp3	ENSRNOG00000005767	12.0329	26.667	1.14807	5e-05	0.000566623
Anapc16	ENSRNOG00000000576	25.0103	55.4188	1.14785	0.0006	0.00467797
Dyrk3	ENSRNOG00000004870	0.878239	1.94457	1.14677	0.00545	0.0262425
Ears2	ENSRNOG00000025353	1.61895	3.58415	1.14657	0.0025	0.0144057
Ric8b	ENSRNOG00000007323	17.4714	38.6782	1.14652	5e-05	0.000566623
Zfyve19	ENSRNOG00000012528	3.29407	7.29118	1.14628	0.0004	0.00332535
Lonrf1	ENSRNOG00000053706	9.04936	20.0179	1.1454	5e-05	0.000566623
Prpf40b	ENSRNOG00000052539	9.01199	19.9225	1.14448	5e-05	0.000566623
Zfp592	ENSRNOG00000060206	2.82382	6.2386	1.14357	5e-05	0.000566623
Zfp105	ENSRNOG00000032919	15.2375	33.6478	1.14289	5e-05	0.000566623
Smg5	ENSRNOG00000019590	13.8278	30.5331	1.1428	5e-05	0.000566623
Lysmd1	ENSRNOG00000021099	3.81833	8.4294	1.14249	0.00015	0.00146696
Fbxo16	ENSRNOG00000014003	2.9754	6.56745	1.14225	0.00085	0.00616226
Ythdc2	ENSRNOG00000039241	4.49798	9.92365	1.14159	5e-05	0.000566623
Trmu	ENSRNOG00000016465	17.0994	37.7172	1.14128	5e-05	0.000566623
Leng1	ENSRNOG00000061893	3.67545	8.10523	1.14093	0.00455	0.0228366
Ttc26	ENSRNOG00000027617	2.77783	6.11878	1.13929	5e-05	0.000566623
Parp8	ENSRNOG00000010824	15.9048	35.0273	1.13901	5e-05	0.000566623
Dnm3	ENSRNOG00000026490	32.4422	71.4428	1.13892	5e-05	0.000566623
Usp3	ENSRNOG00000017714	12.2021	26.8706	1.1389	5e-05	0.000566623
Tob1	ENSRNOG00000002828	12.372	27.2304	1.13814	5e-05	0.000566623
Tmem234	ENSRNOG00000049326	7.51018	16.5199	1.13729	0.00015	0.00146696
Styxl1	ENSRNOG00000023366	1.62462	3.5731	1.13707	0.0045	0.0226561
Hist1h4m	ENSRNOG00000045840	3962.99	8710.94	1.13624	5e-05	0.000566623
Tcf7l2	ENSRNOG00000049232	1.89866	4.173	1.1361	0.0001	0.0010385
Tns1	ENSRNOG00000014182	0.269828	0.592636	1.1351	0.00865	0.037126
Lef1	ENSRNOG00000010121	2.74653	6.02921	1.13436	0.0011	0.00758724
Zfp879	ENSRNOG00000030517	1.82426	4.00463	1.13436	0.0006	0.00467797
Rdh14	ENSRNOG00000039551	4.23811	9.29989	1.13379	0.00025	0.00226173
Csmd3	ENSRNOG00000004937	1.53364	3.36376	1.13312	5e-05	0.000566623
R3hdm2	ENSRNOG00000007801	7.54053	16.529	1.13226	5e-05	0.000566623
Snapc4	ENSRNOG00000018845	1.1232	2.46071	1.13146	0.0003	0.00260814
Cacnb1	ENSRNOG00000004518	5.16207	11.3031	1.1307	0.00025	0.00226173
Ccdc181	ENSRNOG00000002860	17.5232	38.326	1.12906	5e-05	0.000566623
Phospho2	ENSRNOG00000007979	9.52651	20.8297	1.12862	5e-05	0.000566623
Tasp1	ENSRNOG00000004493	3.00859	6.57769	1.12849	0.0005	0.00402963
2021-03-07	ENSRNOG00000006241	40.6463	88.8363	1.12803	5e-05	0.000566623
Zscan12	ENSRNOG00000052959	5.13267	11.2114	1.12719	5e-05	0.000566623
Cdh10	ENSRNOG00000009771	0.666296	1.45508	1.12686	0.0057	0.0271929
Nr2c1	ENSRNOG00000006983	9.9064	21.6105	1.1253	5e-05	0.000566623
Garnl3	ENSRNOG00000057044	0.438227	0.955847	1.1251	0.00755	0.0335761
Zfp39	ENSRNOG00000014712	4.66053	10.1535	1.12342	5e-05	0.000566623
Tlk2	ENSRNOG00000006285	25.5989	55.7455	1.12277	5e-05	0.000566623
Ppp2r2a	ENSRNOG00000011158	48.7266	106.089	1.1225	5e-05	0.000566623
Sfxn4	ENSRNOG00000036572	1.78346	3.88262	1.12235	0.0067	0.0305964
Zfp112	ENSRNOG00000029022	1.17567	2.55784	1.12144	0.00155	0.00991309
Parp4	ENSRNOG00000051196	0.885614	1.92669	1.12137	0.00105	0.00729691
Gabrg1	ENSRNOG00000002360	1.65307	3.59106	1.11926	0.0029	0.0161418
Mdm2	ENSRNOG00000006304	36.3877	79.018	1.11873	5e-05	0.000566623
Cbx4	ENSRNOG00000046207	17.9758	39.0345	1.1187	5e-05	0.000566623
Apom	ENSRNOG00000000850	2.47596	5.37378	1.11795	0.00935	0.0395135
Dync1i1	ENSRNOG00000009700	0.539141	1.16994	1.1177	0.007	0.0316753
Ptpn23	ENSRNOG00000020862	4.66074	10.1079	1.11686	5e-05	0.000566623
Mipep	ENSRNOG00000013876	14.7151	31.9077	1.11661	5e-05	0.000566623
Lmo4	ENSRNOG00000009205	38.9129	84.2171	1.11386	5e-05	0.000566623
Eif1b	ENSRNOG00000018848	34.7869	75.2055	1.1123	0.0001	0.0010385
Pdp1	ENSRNOG00000016180	6.50662	14.0318	1.10872	5e-05	0.000566623
Srgap3	ENSRNOG00000006509	2.47577	5.33779	1.10837	0.0001	0.0010385
Rccd1	ENSRNOG00000042059	2.18797	4.71712	1.10831	0.00265	0.0150485
Lbh	ENSRNOG00000039902	57.1955	123.273	1.10788	5e-05	0.000566623
Jund	ENSRNOG00000019568	109.292	235.428	1.1071	5e-05	0.000566623
Jund	ENSRNOG00000019568	109.292	235.428	1.1071	5e-05	0.000566623
Map3k2	ENSRNOG00000014089	4.05245	8.70979	1.10384	5e-05	0.000566623
Fam185a	ENSRNOG00000048371	7.42053	15.9356	1.10266	0.0005	0.00402963
Ccdc112	ENSRNOG00000003559	5.30652	11.3927	1.10227	5e-05	0.000566623
Jazf1	ENSRNOG00000027026	3.6585	7.84052	1.0997	0.00025	0.00226173
Fign	ENSRNOG00000004679	0.942804	2.0199	1.09925	0.00175	0.0108798
Sik2	ENSRNOG00000043498	7.6558	16.3985	1.09894	0.0086	0.0369605
Smg7	ENSRNOG00000027962	10.5271	22.5082	1.09633	5e-05	0.000566623
Limch1	ENSRNOG00000002318	1.47655	3.15595	1.09584	0.0002	0.00186691
Pard6a	ENSRNOG00000017746	7.74882	16.5618	1.09581	0.0002	0.00186691
Ylpm1	ENSRNOG00000027317	3.21483	6.86865	1.09529	5e-05	0.000566623
Atrip	ENSRNOG00000020670	2.93807	6.26717	1.09295	0.0007	0.00528848
Zbtb49	ENSRNOG00000005633	3.08213	6.57215	1.09244	0.00025	0.00226173
Vegfa	ENSRNOG00000019598	10.5805	22.5336	1.09067	5e-05	0.000566623
Mdfic	ENSRNOG00000053787	0.72582	1.54457	1.08952	0.00375	0.0197016
Kcnn1	ENSRNOG00000029264	1.6372	3.47723	1.08671	0.00435	0.0220816
Ttc39b	ENSRNOG00000042603	4.58046	9.72199	1.08576	0.0001	0.0010385
Atxn7	ENSRNOG00000007246	1.96941	4.18001	1.08574	0.01145	0.0459958
Cep290	ENSRNOG00000056458	2.41263	5.1193	1.08534	0.00825	0.0358138
Ing3	ENSRNOG00000005496	6.27408	13.3001	1.08396	5e-05	0.000566623
Brpf3	ENSRNOG00000028641	2.63031	5.57487	1.08371	0.00015	0.00146696
Fam71e1	ENSRNOG00000031739	2.94414	6.23538	1.08263	0.0097	0.0406074
Srfbp1	ENSRNOG00000014808	25.9285	54.8995	1.08225	5e-05	0.000566623
Zfp458	ENSRNOG00000017986	0.642407	1.35944	1.08145	0.00615	0.028683
Zfp236	ENSRNOG00000016303	4.63301	9.80111	1.081	5e-05	0.000566623
Cdh20	ENSRNOG00000014556	1.01616	2.14887	1.08045	0.0059	0.0278284
Tfcp2	ENSRNOG00000032395	9.70088	20.4948	1.07907	5e-05	0.000566623
Ifrd1	ENSRNOG00000050997	26.9661	56.9633	1.07889	5e-05	0.000566623
Arhgap39	ENSRNOG00000016566	7.6151	16.0824	1.07855	5e-05	0.000566623
Zfp583	ENSRNOG00000034184	1.65554	3.49608	1.07844	0.0025	0.0144057
Nudt6	ENSRNOG00000017420	4.32616	9.13569	1.07843	0.0036	0.0191
Insig1	ENSRNOG00000006859	83.1594	175.564	1.07804	5e-05	0.000566623
Rfx4	ENSRNOG00000051536	2.35541	4.97255	1.07801	0.0007	0.00528848
H3f3b	ENSRNOG00000006532	900.578	1900.83	1.07771	0.0018	0.0111211
Hus1	ENSRNOG00000005141	3.12561	6.58578	1.07522	0.00015	0.00146696
Zfpm2	ENSRNOG00000004109	2.46287	5.18478	1.07394	5e-05	0.000566623
Foxd2	ENSRNOG00000007759	2.6148	5.50167	1.07317	0.00085	0.00616226
Fbxl4	ENSRNOG00000005641	5.24487	11.0037	1.06901	5e-05	0.000566623
Birc2	ENSRNOG00000010602	14.3303	30.0574	1.06865	5e-05	0.000566623
Tab1	ENSRNOG00000017285	26.2003	54.9267	1.06792	5e-05	0.000566623
Rmnd1	ENSRNOG00000019501	7.44247	15.6011	1.0678	0.00025	0.00226173
Scn1a	ENSRNOG00000053122	0.324356	0.679744	1.06741	0.00525	0.025546
Cnot4	ENSRNOG00000010795	5.36985	11.2454	1.06639	0.0001	0.0010385
Oraov1	ENSRNOG00000020903	6.70259	14.0322	1.06595	0.00015	0.00146696
Zfp346	ENSRNOG00000016867	2.90858	6.08359	1.06461	0.0003	0.00260814
Bcl7b	ENSRNOG00000032705	13.3895	27.9965	1.06415	5e-05	0.000566623
Tgfb3	ENSRNOG00000009867	5.72746	11.9642	1.06275	5e-05	0.000566623
Helq	ENSRNOG00000002181	3.93088	8.19632	1.06012	5e-05	0.000566623
Ncor2	ENSRNOG00000001004	6.18604	12.891	1.05928	0.0002	0.00186691
Hif1a	ENSRNOG00000008292	61.7042	128.482	1.05812	5e-05	0.000566623
Pik3r3	ENSRNOG00000000145	10.212	21.2579	1.05773	0.00065	0.00498951
Zfp746	ENSRNOG00000007064	8.2752	17.2234	1.0575	5e-05	0.000566623
Dclre1a	ENSRNOG00000026204	7.07291	14.7189	1.05729	5e-05	0.000566623
Zfp532	ENSRNOG00000017116	15.4195	32.0627	1.05614	5e-05	0.000566623
Tmem220	ENSRNOG00000003367	1.79397	3.72979	1.05594	0.00805	0.0351582
Cpeb3	ENSRNOG00000020689	0.856708	1.78049	1.0554	0.0005	0.00402963
Ankrd54	ENSRNOG00000010821	14.9345	31.0311	1.05507	0.00025	0.00226173
Dennd3	ENSRNOG00000010794	2.49964	5.19018	1.05406	0.00015	0.00146696
Zfand2a	ENSRNOG00000032917	9.76212	20.2513	1.05275	5e-05	0.000566623
Slc6a9	ENSRNOG00000019484	3.58614	7.43755	1.05239	0.0006	0.00467797
Zmiz1	ENSRNOG00000010488	3.59713	7.45564	1.05149	0.0005	0.00402963
Intu	ENSRNOG00000010556	0.403807	0.836409	1.05054	0.0055	0.0263947
Pgs1	ENSRNOG00000002949	28.6524	59.3064	1.04953	5e-05	0.000566623
Tnr	ENSRNOG00000002468	13.0932	27.0951	1.04921	0.00015	0.00146696
Cdk5rap1	ENSRNOG00000015696	9.5111	19.678	1.0489	5e-05	0.000566623
Eps15	ENSRNOG00000010299	5.99707	12.4049	1.04858	5e-05	0.000566623
Sclt1	ENSRNOG00000014139	6.11737	12.6536	1.04856	0.00015	0.00146696
Ell2	ENSRNOG00000027089	5.12749	10.6056	1.04851	5e-05	0.000566623
Otub2	ENSRNOG00000009117	3.73653	7.72584	1.04799	5e-05	0.000566623
Brd4	ENSRNOG00000006770	2.91958	6.03618	1.04788	5e-05	0.000566623
Thumpd2	ENSRNOG00000008291	4.48109	9.25929	1.04705	0.0005	0.00402963
Proser1	ENSRNOG00000010980	0.806575	1.66636	1.04682	0.0028	0.0157002
Mkx	ENSRNOG00000018938	14.3427	29.5871	1.04465	0.0001	0.0010385
Mthfr	ENSRNOG00000008553	5.18874	10.679	1.04132	0.0001	0.0010385
Yars	ENSRNOG00000007213	50.8479	104.643	1.04121	5e-05	0.000566623
Eomes	ENSRNOG00000042140	2.4008	4.93868	1.04061	0.0022	0.0130495
Fam214a	ENSRNOG00000058522	6.99639	14.3906	1.04044	5e-05	0.000566623
Tll1	ENSRNOG00000033528	0.556364	1.14427	1.04033	0.0059	0.0278284
Gpatch2l	ENSRNOG00000010227	7.80956	16.0526	1.03949	5e-05	0.000566623
Slc9a5	ENSRNOG00000028844	0.652147	1.33927	1.03818	0.00355	0.0189124
Arhgap26	ENSRNOG00000013920	1.1894	2.44019	1.03675	0.01155	0.046225
Jmjd6	ENSRNOG00000000250	29.8416	61.1854	1.03586	5e-05	0.000566623
Ppp1r12c	ENSRNOG00000053828	38.4911	78.8481	1.03455	5e-05	0.000566623
Lmln	ENSRNOG00000001781	0.627495	1.28489	1.03397	0.004	0.0206456
Tefm	ENSRNOG00000004000	13.1066	26.8091	1.03243	0.00015	0.00146696
Mlf1	ENSRNOG00000012827	3.07042	6.27995	1.03231	0.008	0.034999
Ispd	ENSRNOG00000006199	3.65333	7.46809	1.03153	0.0004	0.00332535
Top3b	ENSRNOG00000001845	6.88336	14.0668	1.03111	0.0001	0.0010385
Ube2g2	ENSRNOG00000001222	18.589	37.9394	1.02925	5e-05	0.000566623
Srrm2	ENSRNOG00000058561	20.3755	41.5815	1.02911	5e-05	0.000566623
Hdac5	ENSRNOG00000020905	33.8843	69.1235	1.02856	5e-05	0.000566623
Rusc2	ENSRNOG00000045843	18.6004	37.9394	1.02837	5e-05	0.000566623
Swap70	ENSRNOG00000009910	48.7437	99.257	1.02595	5e-05	0.000566623
Tcf12	ENSRNOG00000057754	70.993	144.454	1.02486	0.00025	0.00226173
Slc26a2	ENSRNOG00000018082	33.7116	68.5006	1.02287	5e-05	0.000566623
Srrm1	ENSRNOG00000018194	7.7359	15.7186	1.02284	5e-05	0.000566623
Myt1	ENSRNOG00000017346	36.5959	74.345	1.02255	5e-05	0.000566623
Adnp2	ENSRNOG00000053370	9.72933	19.753	1.02166	5e-05	0.000566623
Rbfox2	ENSRNOG00000004688	12.2923	24.9546	1.02156	0.0001	0.0010385
Pcbp2	ENSRNOG00000036852	42.5533	86.3477	1.02089	0.00115	0.00784003
Zfp169	ENSRNOG00000017092	2.25498	4.5749	1.02063	0.0009	0.00641672
Tmem74	ENSRNOG00000005114	0.856501	1.73638	1.01955	0.00915	0.0388334
Rit2	ENSRNOG00000017568	2.11847	4.29066	1.01818	0.00395	0.0204447
Fam13b	ENSRNOG00000020384	9.95889	20.1681	1.01802	5e-05	0.000566623
Terf2	ENSRNOG00000020435	3.57165	7.23197	1.0178	0.00055	0.00437258
Lgr5	ENSRNOG00000004221	0.769243	1.55752	1.01774	0.00725	0.0325331
Prdm2	ENSRNOG00000033522	5.11147	10.3485	1.01761	5e-05	0.000566623
Mest	ENSRNOG00000048088	31.9115	64.5949	1.01734	5e-05	0.000566623
Plcd3	ENSRNOG00000003033	1.43605	2.9064	1.01713	0.006	0.0281664
Sat1	ENSRNOG00000003809	582.604	1178.85	1.01679	0.0002	0.00186691
Nrxn1	ENSRNOG00000050220	4.46146	9.0151	1.01483	0.00145	0.00942755
Mul1	ENSRNOG00000016010	6.91595	13.9621	1.01351	5e-05	0.000566623
Vps37a	ENSRNOG00000012001	11.1927	22.5777	1.01235	0.0003	0.00260814
Tfe3	ENSRNOG00000009605	6.79135	13.6965	1.01204	5e-05	0.000566623
Pak3	ENSRNOG00000004676	7.67676	15.4773	1.01159	0.0006	0.00467797
Timp3	ENSRNOG00000004303	6.05826	12.2013	1.01006	0.00495	0.0243708
Fan1	ENSRNOG00000023985	4.95113	9.96951	1.00976	0.0001	0.0010385
Zfp26	ENSRNOG00000025937	7.16344	14.4141	1.00876	0.0001	0.0010385
Ncoa6	ENSRNOG00000018288	2.4343	4.89687	1.00835	0.00025	0.00226173
Amt	ENSRNOG00000050214	1.83399	3.68812	1.00789	0.00415	0.02125
Zbtb38	ENSRNOG00000012386	10.1946	20.499	1.00775	5e-05	0.000566623
Cadps	ENSRNOG00000008570	3.61314	7.25373	1.00547	0.0039	0.0202508
Rasl11b	ENSRNOG00000002097	1.90867	3.83172	1.00543	0.0044	0.022248
Nfe2l1	ENSRNOG00000008830	29.7624	59.7245	1.00483	5e-05	0.000566623
Vamp4	ENSRNOG00000003071	8.1963	16.4451	1.00462	0.0001	0.0010385
Rhbdd1	ENSRNOG00000054963	4.32136	8.66414	1.00357	0.00275	0.0154803
Slc4a7	ENSRNOG00000005957	9.88932	19.8174	1.00282	5e-05	0.000566623
Szt2	ENSRNOG00000028659	2.41457	4.8295	1.00011	0.0003	0.00260814
R3hcc1l	ENSRNOG00000051256	4.78189	9.54768	0.997569	0.00025	0.00226173
Etv1	ENSRNOG00000006867	30.2192	60.3082	0.996887	0.00015	0.00146696
Cdh6	ENSRNOG00000013535	6.00512	11.9761	0.995894	0.0001	0.0010385
Fbxo38	ENSRNOG00000019063	14.9527	29.814	0.995586	0.0001	0.0010385
Ccdc149	ENSRNOG00000024454	1.51942	3.02954	0.995576	0.0018	0.0111211
Cry2	ENSRNOG00000007478	9.64183	19.223	0.995452	0.0003	0.00260814
Zfp777	ENSRNOG00000033639	7.44583	14.838	0.994793	0.0001	0.0010385
Armc2	ENSRNOG00000026217	0.702056	1.39475	0.990346	0.01075	0.0437415
Trib1	ENSRNOG00000004100	3.63388	7.20886	0.988261	0.00215	0.0128177
Nfkbia	ENSRNOG00000007390	19.8375	39.3292	0.987371	0.0002	0.00186691
Trim11	ENSRNOG00000002915	19.6489	38.921	0.9861	5e-05	0.000566623
Cd44	ENSRNOG00000006094	5.39727	10.6903	0.986003	0.0002	0.00186691
Plekhg1	ENSRNOG00000016011	0.488411	0.967181	0.98569	0.00535	0.025867
Brsk1	ENSRNOG00000017673	13.2958	26.2987	0.98402	5e-05	0.000566623
Lats1	ENSRNOG00000014916	6.01968	11.8995	0.983146	5e-05	0.000566623
Mdga2	ENSRNOG00000000618	2.6664	5.26717	0.982136	0.0003	0.00260814
Spred3	ENSRNOG00000051915	3.61385	7.13731	0.981845	0.00075	0.00559103
Ascc3	ENSRNOG00000037604	5.18259	10.2314	0.98126	5e-05	0.000566623
Pitpnm2	ENSRNOG00000029260	3.92939	7.75611	0.98103	0.0001	0.0010385
Zfp354a	ENSRNOG00000003634	5.87231	11.585	0.980255	0.00015	0.00146696
Csmd2	ENSRNOG00000007057	3.88558	7.66486	0.98013	0.0001	0.0010385
Snx7	ENSRNOG00000017077	14.3293	28.1486	0.974098	0.0002	0.00186691
Rasgef1b	ENSRNOG00000002345	1.40987	2.76842	0.973502	0.00365	0.0192939
Ralgapa1	ENSRNOG00000046256	8.86237	17.3968	0.973059	5e-05	0.000566623
Ptpn21	ENSRNOG00000060568	1.96041	3.84524	0.971917	0.0005	0.00402963
Dmwd	ENSRNOG00000014984	19.86	38.9303	0.971025	0.0001	0.0010385
Zufsp	ENSRNOG00000000398	6.55793	12.8506	0.970528	0.00035	0.00297086
Zscan21	ENSRNOG00000039234	18.1148	35.4811	0.969877	5e-05	0.000566623
Nrde2	ENSRNOG00000004004	6.7495	13.2187	0.969725	0.0001	0.0010385
Mbnl2	ENSRNOG00000010737	37.0014	72.4644	0.969694	5e-05	0.000566623
Akr1c12	ENSRNOG00000033010	6.74926	13.1829	0.965869	0.0012	0.0081124
Foxred1	ENSRNOG00000060379	5.43738	10.6186	0.965612	0.00025	0.00226173
Atxn2l	ENSRNOG00000018686	11.8133	23.0694	0.965568	5e-05	0.000566623
Ccdc15	ENSRNOG00000032180	1.72459	3.36751	0.965431	0.0006	0.00467797
Alkbh3	ENSRNOG00000021678	18.7392	36.5329	0.963132	0.0003	0.00260814
Bhlhe41	ENSRNOG00000048961	1.72534	3.36308	0.962903	0.0024	0.0139728
Zfp707	ENSRNOG00000057901	3.59466	7.00408	0.962341	0.0023	0.0135062
Uhrf2	ENSRNOG00000011308	11.8443	23.0631	0.96139	5e-05	0.000566623
Uhrf1bp1	ENSRNOG00000000495	14.4322	28.1008	0.961317	5e-05	0.000566623
Rpgr	ENSRNOG00000003013	1.32219	2.56999	0.958834	0.0107	0.0436205
Ccdc137	ENSRNOG00000048712	7.16864	13.9245	0.957858	5e-05	0.000566623
Zc3h8	ENSRNOG00000017647	6.31893	12.2612	0.956351	0.0012	0.0081124
Golgb1	ENSRNOG00000030314	4.09944	7.95374	0.956208	0.0001	0.0010385
Mdn1	ENSRNOG00000047513	4.7149	9.14322	0.955475	0.00725	0.0325331
Zfp563	ENSRNOG00000030273	9.64714	18.7053	0.955274	0.0077	0.0340206
Tanc2	ENSRNOG00000052840	7.59057	14.7095	0.954471	5e-05	0.000566623
Setbp1	ENSRNOG00000016208	1.40587	2.7221	0.953252	0.0025	0.0144057
Skil	ENSRNOG00000009899	11.2969	21.8704	0.953045	0.0001	0.0010385
Ift57	ENSRNOG00000001958	4.67135	9.04292	0.95295	0.00145	0.00942755
Cux2	ENSRNOG00000001259	9.32576	18.0523	0.952888	5e-05	0.000566623
Cacnb4	ENSRNOG00000007666	4.31754	8.34561	0.950809	0.0003	0.00260814
Ankrd42	ENSRNOG00000009664	1.62122	3.1327	0.950321	0.00565	0.0270042
Rpp25l	ENSRNOG00000059653	11.3395	21.9023	0.949729	0.00215	0.0128177
Hist2h2be	ENSRNOG00000045753	2.67653	5.16458	0.948287	0.00155	0.00991309
Sertad4	ENSRNOG00000060773	2.31712	4.46981	0.947882	0.0014	0.00919502
B3galt1	ENSRNOG00000007625	0.860029	1.6573	0.946377	0.01235	0.0485691
Vwa8	ENSRNOG00000053145	5.89022	11.3426	0.945364	0.0016	0.0101875
Ppp2r5e	ENSRNOG00000005045	8.32683	16.0323	0.945144	5e-05	0.000566623
Baz1b	ENSRNOG00000001453	17.3395	33.3634	0.944204	5e-05	0.000566623
Nmnat1	ENSRNOG00000015962	2.6872	5.16993	0.944041	0.0064	0.029582
Zc3h3	ENSRNOG00000007684	6.00857	11.5568	0.943643	5e-05	0.000566623
Scly	ENSRNOG00000020083	4.59604	8.83469	0.942789	0.0014	0.00919502
Btg3	ENSRNOG00000001555	24.5321	47.1472	0.9425	5e-05	0.000566623
Trim26	ENSRNOG00000032930	5.25928	10.0967	0.940948	0.0006	0.00467797
Zbtb48	ENSRNOG00000009595	6.13317	11.7719	0.940646	0.0006	0.00467797
Jrkl	ENSRNOG00000047133	3.58519	6.87835	0.940015	0.00155	0.00991309
Sipa1l1	ENSRNOG00000007646	2.38915	4.58353	0.939964	0.0003	0.00260814
Micu3	ENSRNOG00000012767	8.93972	17.1459	0.93956	0.001	0.00699837
Meis1	ENSRNOG00000004606	4.09403	7.85187	0.939514	0.0003	0.00260814
Efr3b	ENSRNOG00000012950	5.77107	11.0505	0.937202	5e-05	0.000566623
Dip2c	ENSRNOG00000015288	14.067	26.9254	0.936657	0.0001	0.0010385
Morc4	ENSRNOG00000060846	3.75652	7.19027	0.936651	0.0024	0.0139728
Fus	ENSRNOG00000023360	12.0656	23.0885	0.93628	0.0002	0.00186691
Pick1	ENSRNOG00000011507	18.6009	35.5921	0.936183	5e-05	0.000566623
Phlda1	ENSRNOG00000004019	20.866	39.926	0.936174	0.0001	0.0010385
Kmt2d	ENSRNOG00000061499	3.3222	6.35158	0.934976	0.00065	0.00498951
Tmem200c	ENSRNOG00000049880	1.47069	2.81123	0.93471	0.0064	0.029582
Spry2	ENSRNOG00000010058	18.6831	35.6723	0.933067	5e-05	0.000566623
Rbm33	ENSRNOG00000006718	4.25775	8.12898	0.932983	0.0003	0.00260814
Rarg	ENSRNOG00000012499	19.2684	36.7798	0.932677	0.0001	0.0010385
Zfp507	ENSRNOG00000013565	5.07503	9.68586	0.932464	0.0004	0.00332535
Pde10a	ENSRNOG00000011310	9.52676	18.1801	0.932303	0.0002	0.00186691
Zbtb25	ENSRNOG00000006441	2.88574	5.50579	0.932009	0.0004	0.00332535
Abhd10	ENSRNOG00000054334	10.291	19.6241	0.931247	0.0009	0.00641672
Zfp958	ENSRNOG00000030410	1.39173	2.65385	0.931207	0.00495	0.0243708
Sema6a	ENSRNOG00000004033	7.72319	14.7254	0.931038	0.0001	0.0010385
Sox5	ENSRNOG00000027869	6.72106	12.8101	0.930521	0.00105	0.00729691
Wdr4	ENSRNOG00000001181	12.9845	24.7374	0.929901	0.0004	0.00332535
Mga	ENSRNOG00000006378	6.08302	11.5889	0.929887	5e-05	0.000566623
Tigd5	ENSRNOG00000008686	3.36821	6.40706	0.927682	0.00315	0.0172655
Zfp574	ENSRNOG00000055761	7.40749	14.0802	0.926616	0.00015	0.00146696
Tceanc	ENSRNOG00000004531	4.00414	7.61023	0.926448	0.00585	0.0276633
Epc2	ENSRNOG00000029447	9.73341	18.4981	0.926357	0.00015	0.00146696
Jmjd4	ENSRNOG00000022438	7.95882	15.1252	0.926324	0.0009	0.00641672
Orc2	ENSRNOG00000012558	25.5974	48.6318	0.925901	0.00015	0.00146696
Cep57	ENSRNOG00000006792	17.6513	33.5333	0.925818	5e-05	0.000566623
Fignl1	ENSRNOG00000004440	11.8602	22.5157	0.924807	0.0002	0.00186691
Sugp1	ENSRNOG00000052111	7.10309	13.4808	0.924391	0.00025	0.00226173
Itga9	ENSRNOG00000043167	0.477801	0.906454	0.923825	0.00865	0.037126
Ptpdc1	ENSRNOG00000026564	9.46008	17.9297	0.922428	0.00035	0.00297086
Zer1	ENSRNOG00000025832	8.38349	15.8863	0.922157	0.0003	0.00260814
Cobl	ENSRNOG00000004281	2.55877	4.84682	0.921585	0.0006	0.00467797
Plekhm3	ENSRNOG00000023760	2.62795	4.97707	0.921359	5e-05	0.000566623
Mlycd	ENSRNOG00000014522	10.2915	19.4839	0.920836	0.0003	0.00260814
Ccdc88a	ENSRNOG00000004057	13.4434	25.4492	0.920723	0.0001	0.0010385
Atad2b	ENSRNOG00000058973	4.48189	8.48373	0.920591	0.00045	0.00368646
Med26	ENSRNOG00000012270	4.61619	8.7375	0.920518	0.00065	0.00498951
Zfp513	ENSRNOG00000005298	6.26431	11.8476	0.919373	0.00085	0.00616226
Rxra	ENSRNOG00000009446	15.5275	29.352	0.918634	0.0003	0.00260814
Zeb2	ENSRNOG00000004677	42.8086	80.86	0.917524	0.001	0.00699838
Zmym6	ENSRNOG00000013865	5.34003	10.0864	0.917496	0.0005	0.00402963
Dzank1	ENSRNOG00000007440	2.31231	4.36537	0.916771	0.00475	0.0235839
Lrr1	ENSRNOG00000004216	2.27853	4.30051	0.916402	0.01265	0.049418
Anks6	ENSRNOG00000023309	3.72054	7.02159	0.916287	0.0007	0.00528848
Zfp84	ENSRNOG00000029043	4.40413	8.30978	0.915953	0.0002	0.00186691
Mars	ENSRNOG00000025459	93.6304	176.531	0.914875	0.00125	0.00837157
Setd2	ENSRNOG00000020915	7.36159	13.8677	0.913639	0.00035	0.00297086
Rere	ENSRNOG00000017940	5.64318	10.625	0.912886	0.00015	0.00146696
Zkscan3	ENSRNOG00000055000	9.32577	17.5464	0.911882	0.0003	0.00260814
Xpo4	ENSRNOG00000010137	8.79967	16.5511	0.911408	0.0008	0.0058823
Rbm6	ENSRNOG00000018333	8.72982	16.4148	0.91097	5e-05	0.000566623
Kdm4c	ENSRNOG00000006644	5.67566	10.671	0.910839	0.0002	0.00186691
Gtf2h2	ENSRNOG00000018230	14.6919	27.6218	0.910789	0.0006	0.00467797
Ccng2	ENSRNOG00000002089	9.26065	17.4087	0.910621	0.00045	0.00368646
Gtf2h1	ENSRNOG00000012360	40.6572	76.4232	0.9105	0.0002	0.00186691
Tra2a	ENSRNOG00000009156	34.3358	64.5291	0.910239	0.0002	0.00186691
Cttnbp2	ENSRNOG00000061845	7.11708	13.3743	0.910106	5e-05	0.000566623
Oma1	ENSRNOG00000007214	4.64178	8.71858	0.909416	0.00195	0.0118607
Tstd2	ENSRNOG00000009724	8.08731	15.1872	0.909124	0.001	0.00699838
Slc22a5	ENSRNOG00000046195	4.0153	7.53351	0.907815	0.00045	0.00368646
Med15	ENSRNOG00000001877	3.21828	6.03134	0.906188	0.00195	0.0118607
Cdk17	ENSRNOG00000004148	23.0839	43.2377	0.905402	5e-05	0.000566623
Itgb8	ENSRNOG00000006569	9.4279	17.6454	0.904282	0.00015	0.00146696
Pot1b	ENSRNOG00000047439	2.78432	5.20777	0.903339	0.0047	0.0234347
Eprs	ENSRNOG00000002393	64.1869	119.995	0.902627	0.00045	0.00368646
Akirin1	ENSRNOG00000026610	15.6245	29.1713	0.900742	0.01075	0.0437415
Nfxl1	ENSRNOG00000058588	5.32808	9.9403	0.899674	0.0004	0.00332535
Clcn5	ENSRNOG00000002862	1.6029	2.98854	0.898755	0.0097	0.0406074
Irak1bp1	ENSRNOG00000008984	10.8834	20.2914	0.898745	0.00155	0.00991309
Cep120	ENSRNOG00000017035	5.84038	10.8859	0.898321	0.00025	0.00226173
Scn8a	ENSRNOG00000005309	4.26613	7.95092	0.898194	0.00015	0.00146696
Osgin2	ENSRNOG00000009358	6.51967	12.1497	0.898055	0.0003	0.00260814
Dbp	ENSRNOG00000021027	9.61627	17.9102	0.897229	0.0009	0.00641672
Clcn6	ENSRNOG00000008345	16.422	30.5714	0.896557	0.00035	0.00297086
Rapgef3	ENSRNOG00000059961	53.3619	99.2755	0.895629	0.0002	0.00186691
Zscan2	ENSRNOG00000022164	1.97772	3.67905	0.895498	0.0104	0.04283
Cebpd	ENSRNOG00000050869	8.14656	15.1533	0.895372	0.0066	0.030236
Dcaf10	ENSRNOG00000011655	8.82021	16.4058	0.895321	0.0003	0.00260814
Rnf25	ENSRNOG00000016886	18.9676	35.266	0.894745	0.0002	0.00186691
Trim45	ENSRNOG00000015347	1.64895	3.0649	0.89429	0.0106	0.0433633
Odf2l	ENSRNOG00000014059	7.88853	14.6568	0.893746	0.00115	0.00784003
Akap6	ENSRNOG00000004841	7.11912	13.2164	0.892563	0.0003	0.00260814
Sema6d	ENSRNOG00000004812	3.55562	6.60062	0.892499	0.0004	0.00332535
Ppfia3	ENSRNOG00000020731	2.59448	4.81317	0.891541	0.00125	0.00837157
Nrg2	ENSRNOG00000019093	1.74503	3.23672	0.891279	0.00885	0.0377836
Lcmt2	ENSRNOG00000043002	4.046	7.50103	0.890595	0.00345	0.0185094
Zfp9	ENSRNOG00000006726	1.21822	2.25781	0.890155	0.00465	0.0232662
Zfp451	ENSRNOG00000012718	5.9239	10.967	0.888552	0.00055	0.00437258
Zfp949	ENSRNOG00000043223	4.49557	8.32088	0.888232	0.00065	0.00498951
Dgki	ENSRNOG00000026705	1.19062	2.20189	0.887031	0.00775	0.0342064
Mgea5	ENSRNOG00000017822	23.7891	43.9621	0.88596	0.00015	0.00146696
Engase	ENSRNOG00000027498	6.25724	11.5626	0.885863	0.00025	0.00226173
Arl4a	ENSRNOG00000004282	44.6918	82.5682	0.885576	0.0101	0.0418614
Plekhh2	ENSRNOG00000005124	2.14504	3.96179	0.885146	0.00185	0.0113486
Jade1	ENSRNOG00000014066	9.09238	16.7902	0.884892	0.0003	0.00260814
Hspbap1	ENSRNOG00000002241	6.35462	11.7235	0.883524	0.002	0.0120795
Aars	ENSRNOG00000018404	69.8709	128.892	0.883398	0.0005	0.00402963
Ddx20	ENSRNOG00000015274	11.9528	22.0398	0.882758	0.00015	0.00146696
Tmem55b	ENSRNOG00000009948	13.4145	24.7311	0.882539	0.00075	0.00559103
Prpf38b	ENSRNOG00000020438	19.5136	35.9599	0.88191	0.00015	0.00146696
Cdc14a	ENSRNOG00000014515	3.09272	5.69837	0.881674	0.0013	0.0086526
Zfp770	ENSRNOG00000043037	8.39661	15.4594	0.880606	0.00025	0.00226173
Snx13	ENSRNOG00000004186	16.2157	29.8495	0.880315	0.00055	0.00437258
Zfp799	ENSRNOG00000032552	4.56458	8.39841	0.879633	0.00295	0.0163778
Zfp111	ENSRNOG00000024376	13.8071	25.3565	0.876941	0.00015	0.00146696
Ggnbp2	ENSRNOG00000027860	43.6105	80.0505	0.876235	0.0003	0.00260814
Plcb4	ENSRNOG00000033119	3.61318	6.62808	0.875319	0.00065	0.00498951
Arap1	ENSRNOG00000019555	9.54675	17.4989	0.87418	0.00025	0.00226173
Rab8b	ENSRNOG00000018009	29.4126	53.892	0.873638	0.00145	0.00942755
Drosha	ENSRNOG00000013451	6.96585	12.7633	0.873629	0.00045	0.00368646
Kctd15	ENSRNOG00000021137	6.90056	12.6419	0.873434	0.00125	0.00837157
Lrrk2	ENSRNOG00000004048	1.82407	3.33996	0.872667	0.0011	0.00758724
Wdr47	ENSRNOG00000020330	15.7822	28.8702	0.871281	0.0003	0.00260814
Fpgt	ENSRNOG00000009548	10.6124	19.4117	0.871184	0.00085	0.00616226
Foxp1	ENSRNOG00000009184	2.56819	4.69232	0.869547	0.00865	0.037126
Slc15a4	ENSRNOG00000000962	14.9603	27.33	0.869346	0.0006	0.00467797
Fam76b	ENSRNOG00000024863	10.4087	19.0144	0.869296	0.0002	0.00186691
Cdc73	ENSRNOG00000003258	6.32902	11.5425	0.8669	0.01035	0.0426649
Prss23	ENSRNOG00000017307	2.23018	4.06563	0.866319	0.0122	0.0481404
Med13	ENSRNOG00000003679	19.4215	35.3791	0.865243	0.00015	0.00146696
Thap1	ENSRNOG00000056956	7.57214	13.7886	0.864701	0.00405	0.0208703
Ybx3	ENSRNOG00000005480	203.357	370.287	0.86463	0.001	0.00699838
Dync2h1	ENSRNOG00000032070	2.41236	4.38455	0.861983	0.0005	0.00402963
Creb3l2	ENSRNOG00000012826	2.27591	4.13385	0.861043	0.00435	0.0220816
Zfp709	ENSRNOG00000016186	7.20615	13.0837	0.86047	0.0005	0.00402963
Hhip	ENSRNOG00000018268	5.53209	10.0406	0.859955	0.002	0.0120795
Dus2	ENSRNOG00000019819	4.49259	8.14954	0.859171	0.00375	0.0197016
Mafk	ENSRNOG00000001277	4.45406	8.0775	0.858788	0.00165	0.0104135
Ints6	ENSRNOG00000009873	5.34042	9.68121	0.858234	0.00035	0.00297086
Adarb2	ENSRNOG00000030775	15.1517	27.4612	0.857919	0.00435	0.0220816
Cadps	ENSRNOG00000008570	5.35181	9.69742	0.857574	0.0034	0.0183325
Ccdc71	ENSRNOG00000048718	4.08995	7.40887	0.857169	0.00485	0.023979
Klhl32	ENSRNOG00000007441	1.90616	3.45269	0.857055	0.00515	0.0251352
Bbs4	ENSRNOG00000026171	6.41325	11.6107	0.856334	0.00085	0.00616226
Rab40c	ENSRNOG00000020067	7.90367	14.2998	0.855399	0.0119	0.0472017
Rims1	ENSRNOG00000011000	0.667083	1.20513	0.853254	0.012	0.0474963
Fam126b	ENSRNOG00000025079	4.5383	8.19863	0.85323	0.00165	0.0104135
Rexo1	ENSRNOG00000017916	5.18229	9.35811	0.852628	0.00115	0.00784003
Unc79	ENSRNOG00000008728	3.15947	5.70366	0.852206	0.00035	0.00297086
Clk1	ENSRNOG00000025768	51.0422	92.122	0.851855	0.0005	0.00402963
Kmt2e	ENSRNOG00000021614	4.41871	7.97475	0.851815	0.00095	0.00670658
Smyd4	ENSRNOG00000026783	5.53368	9.97665	0.850316	0.0012	0.0081124
Shmt2	ENSRNOG00000008106	110.872	199.689	0.848861	0.0009	0.00641672
Gtpbp8	ENSRNOG00000002044	6.26033	11.2735	0.848623	0.006	0.0281664
Ttc19	ENSRNOG00000002977	16.3549	29.4415	0.848124	0.0004	0.00332535
Klhl25	ENSRNOG00000010959	7.02102	12.6301	0.847111	0.00055	0.00437258
Fiz1	ENSRNOG00000016574	8.99603	16.178	0.846675	0.0006	0.00467797
Isg20	ENSRNOG00000054561	8.12034	14.6007	0.846424	0.0119	0.0472017
Grasp	ENSRNOG00000007346	23.8377	42.8443	0.845858	0.0006	0.00467797
Ptprk	ENSRNOG00000047605	5.54865	9.96388	0.844571	0.002	0.0120795
Cdkn1a	ENSRNOG00000000521	18.0664	32.4249	0.843793	0.0005	0.00402963
Socs5	ENSRNOG00000028504	10.0378	18.0105	0.843399	0.00035	0.00297086
Pde4dip	ENSRNOG00000018220	13.3233	23.8926	0.842612	0.0003	0.00260814
Zfp263	ENSRNOG00000007678	5.99549	10.7476	0.84207	0.00065	0.00498951
Nfyc	ENSRNOG00000010735	26.8262	48.0678	0.841427	0.00045	0.00368646
Sorbs2	ENSRNOG00000013391	1.34504	2.40925	0.840931	0.0033	0.0179582
Traf6	ENSRNOG00000004639	6.59901	11.8198	0.840883	0.0031	0.0170348
Zswim7	ENSRNOG00000002970	12.646	22.6496	0.840802	0.0058	0.0275479
Med12	ENSRNOG00000003848	5.39785	9.65898	0.839485	0.0004	0.00332535
Cdkn1b	ENSRNOG00000007249	48.9396	87.5553	0.839191	0.00035	0.00297086
Mus81	ENSRNOG00000020617	12.1719	21.7711	0.838856	0.00065	0.00498951
Kmt2c	ENSRNOG00000061080	1.97089	3.52197	0.837532	0.0005	0.00402963
Stk32a	ENSRNOG00000027066	67.4275	120.359	0.835935	0.01085	0.0440098
Riok3	ENSRNOG00000023376	24.6368	43.9729	0.835798	0.00025	0.00226173
Bcl2l2	ENSRNOG00000015732	9.60161	17.1174	0.834115	0.0008	0.0058823
Mocs1	ENSRNOG00000011784	5.31459	9.47399	0.834016	0.0049	0.0241615
Oser1	ENSRNOG00000008297	20.1808	35.9626	0.833517	0.00065	0.00498951
Asxl2	ENSRNOG00000011908	4.11432	7.32834	0.832833	0.00185	0.0113486
Rrbp1	ENSRNOG00000005958	18.3706	32.7195	0.832753	0.00125	0.00837157
Zfp335	ENSRNOG00000017290	8.03153	14.3043	0.832699	0.00065	0.00498951
Cwf19l2	ENSRNOG00000024372	6.6065	11.7653	0.832579	0.0003	0.00260814
Wdr75	ENSRNOG00000003825	19.2806	34.3349	0.83253	0.0002	0.00186691
Cdkal1	ENSRNOG00000018381	5.02197	8.93659	0.83147	0.0055	0.0263947
Zfp280c	ENSRNOG00000006797	7.48357	13.3162	0.831382	0.00095	0.00670658
Sgsm2	ENSRNOG00000027194	10.997	19.5677	0.831364	0.00025	0.00226173
Zfp617	ENSRNOG00000049856	3.35498	5.96914	0.831219	0.00515	0.0251352
Sap130	ENSRNOG00000016773	4.51372	8.02371	0.829951	0.0017	0.0106769
Tchp	ENSRNOG00000001191	8.7809	15.6005	0.829154	0.00145	0.00942755
Haus8	ENSRNOG00000052038	11.5922	20.5944	0.829097	0.00165	0.0104135
Enc1	ENSRNOG00000016541	57.2795	101.72	0.828518	0.00205	0.0123296
Gnaz	ENSRNOG00000001313	15.9213	28.2696	0.828293	0.00245	0.0141935
Ppil4	ENSRNOG00000015552	15.1236	26.8507	0.828154	0.00025	0.00226173
Dtx4	ENSRNOG00000021086	2.50503	4.44725	0.828083	0.0072	0.0323537
Snx11	ENSRNOG00000008642	11.5861	20.5623	0.8276	0.0006	0.00467797
Nhlrc2	ENSRNOG00000016948	11.6167	20.6047	0.82677	0.0007	0.00528848
Adal	ENSRNOG00000012166	3.52768	6.25534	0.826369	0.0105	0.0430633
Ppm1d	ENSRNOG00000003329	13.0122	23.0611	0.8256	0.0119	0.0472017
Hemk1	ENSRNOG00000015458	5.57368	9.87309	0.824871	0.0062	0.0288329
Nif3l1	ENSRNOG00000013446	8.69474	15.4015	0.824859	0.0031	0.0170348
Mzf1	ENSRNOG00000027550	2.57224	4.55637	0.824859	0.0045	0.0226561
Stx17	ENSRNOG00000005801	4.01032	7.10057	0.824216	0.00875	0.0374185
Vldlr	ENSRNOG00000027491	21.4069	37.8577	0.822508	0.00125	0.00837157
Fance	ENSRNOG00000000504	10.2083	18.0369	0.821216	0.00105	0.00729691
Zfp35	ENSRNOG00000049137	10.5374	18.6033	0.820033	0.0007	0.00528848
Nfia	ENSRNOG00000006966	10.414	18.3843	0.819951	0.00175	0.0108798
Reps1	ENSRNOG00000059224	6.98812	12.3343	0.819698	0.0015	0.00966509
Stxbp5	ENSRNOG00000013351	6.04678	10.6723	0.819636	0.00255	0.0146285
Rpusd3	ENSRNOG00000009084	5.80744	10.2478	0.819341	0.01155	0.046225
Repin1	ENSRNOG00000008239	20.2501	35.7309	0.819242	0.00295	0.0163778
Nars	ENSRNOG00000017852	76.468	134.851	0.818441	0.00145	0.00942755
Akap8l	ENSRNOG00000006355	17.4175	30.7099	0.818162	0.0011	0.00758724
Hs3st1	ENSRNOG00000010598	30.086	53.0347	0.817844	0.0008	0.0058823
Rnf166	ENSRNOG00000013777	6.96685	12.2787	0.817582	0.0031	0.0170348
Nvl	ENSRNOG00000003629	8.91314	15.7054	0.817259	0.0015	0.00966509
Atat1	ENSRNOG00000000809	19.2086	33.8252	0.816344	0.00165	0.0104135
Zfp638	ENSRNOG00000014501	32.3756	56.9574	0.814976	0.0007	0.00528848
Ap4e1	ENSRNOG00000022938	7.79734	13.7168	0.814886	0.0006	0.00467797
Foxn3	ENSRNOG00000004709	4.47341	7.86195	0.813512	0.00105	0.00729691
Zscan20	ENSRNOG00000005886	1.55082	2.72293	0.812122	0.00445	0.0224656
Ccnk	ENSRNOG00000006985	2.54715	4.47038	0.811517	0.0077	0.0340206
Mpped2	ENSRNOG00000004863	12.8337	22.5173	0.811102	0.00165	0.0104135
Adam17	ENSRNOG00000060694	20.0252	35.1224	0.810575	0.0004	0.00332535
Sirt3	ENSRNOG00000013828	13.8447	24.266	0.809604	0.0017	0.0106769
Ttf1	ENSRNOG00000039777	1.49157	2.61363	0.809229	0.00815	0.0354511
Mib2	ENSRNOG00000017564	17.2447	30.1926	0.808043	0.0007	0.00528848
Ttc8	ENSRNOG00000004542	6.53952	11.4491	0.807974	0.0015	0.00966509
Xrn1	ENSRNOG00000042951	3.91352	6.85008	0.807655	0.00055	0.00437258
Dmtf1	ENSRNOG00000005908	10.8034	18.9023	0.807086	0.00115	0.00784003
Clk2	ENSRNOG00000020500	11.8297	20.6963	0.806961	0.0012	0.0081124
Znhit2	ENSRNOG00000021794	12.3498	21.6028	0.806732	0.00785	0.0345181
Plekhm2	ENSRNOG00000012163	8.54593	14.9288	0.80479	0.0006	0.00467797
Unc45a	ENSRNOG00000012357	10.0084	17.476	0.804166	0.00125	0.00837157
Ccdc86	ENSRNOG00000020925	26.9403	47.0266	0.803712	0.00085	0.00616226
Mbd4	ENSRNOG00000010919	5.00933	8.74209	0.803361	0.00175	0.0108798
Armc5	ENSRNOG00000019935	17.6172	30.744	0.803318	0.00035	0.00297086
Shpk	ENSRNOG00000019458	5.0355	8.78036	0.802145	0.00235	0.0137685
Tgfb2	ENSRNOG00000002418	16.9342	29.5109	0.801313	0.0008	0.0058823
Ttll5	ENSRNOG00000009318	3.53937	6.16754	0.801204	0.0016	0.0101875
Ino80d	ENSRNOG00000024272	2.22913	3.88427	0.801161	0.0024	0.0139728
Ncam2	ENSRNOG00000002126	13.1198	22.8504	0.80047	0.00075	0.00559103
Rfx7	ENSRNOG00000060367	4.08027	7.10628	0.800431	0.0015	0.00966509
Med17	ENSRNOG00000010496	15.9781	27.8257	0.800327	0.00545	0.0262425
Nfrkb	ENSRNOG00000008278	16.3759	28.4928	0.799024	0.00075	0.00559103
Rimbp2	ENSRNOG00000022893	4.21621	7.33529	0.798909	0.00295	0.0163778
Hbegf	ENSRNOG00000018646	11.0609	19.2425	0.798821	0.00265	0.0150485
Slx1b	ENSRNOG00000019369	5.27186	9.16988	0.798591	0.0025	0.0144057
Stk11ip	ENSRNOG00000020107	4.55661	7.91525	0.796673	0.002	0.0120795
Tk2	ENSRNOG00000012853	6.68262	11.5964	0.795195	0.0026	0.0148494
Mdn1	ENSRNOG00000047513	3.1699	5.49918	0.794778	0.0013	0.0086526
Srcin1	ENSRNOG00000011475	5.14853	8.93091	0.794646	0.00195	0.0118607
Wnk2	ENSRNOG00000016684	2.30675	3.99858	0.793626	0.00335	0.0181538
Odc1	ENSRNOG00000005424	75.0087	129.982	0.793179	0.00115	0.00784003
Rpgrip1l	ENSRNOG00000011829	2.08247	3.60508	0.791731	0.0041	0.0210441
Rarb	ENSRNOG00000024061	9.82894	17.0112	0.791373	0.002	0.0120795
Cul9	ENSRNOG00000018372	5.99855	10.3747	0.790384	0.0009	0.00641672
Cd22	ENSRNOG00000024000	2.84695	4.92313	0.790156	0.0031	0.0170348
Coq10a	ENSRNOG00000029571	6.98812	12.0695	0.788385	0.00675	0.0307595
Akna	ENSRNOG00000008005	1.67737	2.8969	0.788308	0.00685	0.0311055
Rnf219	ENSRNOG00000009690	11.358	19.6158	0.788306	0.00145	0.00942755
Map1b	ENSRNOG00000017428	13.7952	23.818	0.787883	0.0007	0.00528848
Lrif1	ENSRNOG00000017784	4.71709	8.14243	0.787563	0.0115	0.0460963
Specc1	ENSRNOG00000002903	75.2185	129.789	0.787004	0.0055	0.0263947
Arfgap1	ENSRNOG00000043150	19.891	34.3171	0.78681	0.0024	0.0139728
Cpt1c	ENSRNOG00000026163	7.82314	13.486	0.785641	0.0025	0.0144057
Dzip1l	ENSRNOG00000014746	10.056	17.3334	0.785505	0.00075	0.00559103
Gpatch2l	ENSRNOG00000010227	13.7011	23.6154	0.785435	0.00325	0.0177459
Dhx57	ENSRNOG00000054272	7.51041	12.9429	0.785195	0.00115	0.00784003
Grk4	ENSRNOG00000011847	9.91314	17.0506	0.782409	0.00265	0.0150485
Kansl3	ENSRNOG00000015417	16.5763	28.4851	0.781085	0.00105	0.00729691
Naf1	ENSRNOG00000026403	2.36835	4.06954	0.780981	0.0127	0.0495384
Plekho2	ENSRNOG00000029242	6.39562	10.987	0.780644	0.00795	0.0348392
Chka	ENSRNOG00000016791	13.1708	22.6103	0.779634	0.0025	0.0144057
Zmym4	ENSRNOG00000012397	12.5518	21.5396	0.779095	0.0008	0.0058823
Gcc2	ENSRNOG00000000823	6.09955	10.4602	0.77813	0.00095	0.00670658
Rcan1	ENSRNOG00000001979	40.5806	69.5575	0.777416	0.00075	0.00559103
Ccnt1	ENSRNOG00000053054	17.6622	30.2734	0.777389	0.0013	0.0086526
Wdfy2	ENSRNOG00000010042	4.61199	7.90384	0.777164	0.00185	0.0113486
Zfp143	ENSRNOG00000010087	5.61722	9.61995	0.776173	0.0029	0.0161418
Casp4	ENSRNOG00000033697	18.4298	31.5595	0.776031	0.0032	0.0175173
Sox10	ENSRNOG00000011305	181.727	311.103	0.775625	0.0038	0.0198513
Leng8	ENSRNOG00000018642	6.54767	11.2028	0.774806	0.0034	0.0183325
Zfp46	ENSRNOG00000049975	4.80439	8.21957	0.774711	0.00225	0.0132729
Prrx1	ENSRNOG00000003720	29.9206	51.1603	0.773884	0.00205	0.0123296
Ets1	ENSRNOG00000008941	14.8823	25.4341	0.77317	0.00125	0.00837157
Map7	ENSRNOG00000012701	23.0043	39.3053	0.772816	0.00085	0.00616226
Wwp2	ENSRNOG00000012937	8.99228	15.3527	0.771729	0.00275	0.0154803
Tnks1bp1	ENSRNOG00000009195	3.35897	5.73257	0.771162	0.00285	0.0159252
Rprd1b	ENSRNOG00000012923	5.74806	9.80622	0.770622	0.00205	0.0123296
Bbs1	ENSRNOG00000019832	4.11757	7.02402	0.770503	0.00345	0.0185094
Zcchc18	ENSRNOG00000055939	19.3728	33.0406	0.770208	0.0018	0.0111211
Vps37b	ENSRNOG00000001086	56.8503	96.8713	0.768902	0.00085	0.00616226
Rara	ENSRNOG00000009972	29.7345	50.6657	0.768869	0.00155	0.00991309
Arl13b	ENSRNOG00000047194	3.41183	5.80976	0.767933	0.00555	0.026605
Tsen2	ENSRNOG00000060175	5.73916	9.7689	0.767358	0.0056	0.0268049
Nol10	ENSRNOG00000005344	10.1565	17.2752	0.766306	0.00195	0.0118607
Strn	ENSRNOG00000004806	21.868	37.1645	0.7651	0.003	0.0166268
Aasdh	ENSRNOG00000002137	4.07061	6.91656	0.76481	0.0062	0.0288329
Fnbp4	ENSRNOG00000007241	12.4986	21.2354	0.764706	0.0005	0.00402963
Nmd3	ENSRNOG00000009310	44.6423	75.8113	0.764001	0.00105	0.00729691
Fnip2	ENSRNOG00000027833	5.94405	10.0938	0.763949	0.0023	0.0135062
Ubr1	ENSRNOG00000037207	10.195	17.3073	0.763523	0.00055	0.00437258
Zcchc8	ENSRNOG00000001243	12.2824	20.8469	0.763237	0.00145	0.00942755
Zc3h10	ENSRNOG00000040281	8.85523	15.0259	0.762846	0.0031	0.0170348
Zfp536	ENSRNOG00000014163	1.09652	1.86044	0.762721	0.0052	0.0253409
Ppig	ENSRNOG00000007673	12.3076	20.8684	0.761769	0.0017	0.0106769
Dtl	ENSRNOG00000004195	10.0539	17.0356	0.760805	0.0034	0.0183325
Nbeal1	ENSRNOG00000021525	1.86141	3.15327	0.760451	0.0029	0.0161418
Vwa8	ENSRNOG00000053145	8.13042	13.7729	0.760427	0.0041	0.0210441
Zfr	ENSRNOG00000011627	37.8187	64.0423	0.759923	0.0013	0.0086526
Helz	ENSRNOG00000003213	5.32082	9.01016	0.759906	0.00355	0.0189124
Nup214	ENSRNOG00000023393	6.45757	10.9334	0.759685	0.0014	0.00919502
Nup214	ENSRNOG00000047244	6.45757	10.9334	0.759685	0.0014	0.00919502
Nckipsd	ENSRNOG00000031816	3.47618	5.8845	0.759418	0.00795	0.0348392
Nckipsd	ENSRNOG00000031816	3.47618	5.8845	0.759418	0.00795	0.0348392
Tmem135	ENSRNOG00000016815	12.4109	21	0.758777	0.00185	0.0113486
Inpp5e	ENSRNOG00000019039	4.87166	8.24227	0.758629	0.0031	0.0170348
Papd5	ENSRNOG00000024212	14.2886	24.1673	0.758191	0.0008	0.0058823
Mlh1	ENSRNOG00000033809	10.3623	17.5173	0.757444	0.00285	0.0159252
Tmem120b	ENSRNOG00000048050	6.21088	10.49	0.756149	0.00745	0.0332458
Akap11	ENSRNOG00000009987	16.5296	27.9159	0.756034	0.0013	0.0086526
Plxna2	ENSRNOG00000007324	0.890164	1.50272	0.755432	0.0088	0.037595
Kpna4	ENSRNOG00000010768	24.257	40.9478	0.755386	0.00115	0.00784003
N4bp1	ENSRNOG00000015121	4.01461	6.77665	0.755313	0.0013	0.0086526
Rnf19a	ENSRNOG00000009658	26.5511	44.8169	0.755274	0.00105	0.00729691
Fam160b2	ENSRNOG00000012014	6.03326	10.175	0.754024	0.00275	0.0154803
Scaf1	ENSRNOG00000056946	7.39772	12.4642	0.752641	0.0025	0.0144057
Rbm48	ENSRNOG00000008980	6.16071	10.375	0.751948	0.00835	0.0361749
Pknox2	ENSRNOG00000028856	9.07652	15.2832	0.751731	0.0029	0.0161418
Rbm5	ENSRNOG00000018153	41.4754	69.8201	0.751388	0.0009	0.00641672
Sp4	ENSRNOG00000005472	3.89181	6.55109	0.751293	0.00555	0.026605
Zfp37	ENSRNOG00000051078	3.54675	5.9657	0.750191	0.0059	0.0278284
Zfp37	ENSRNOG00000046629	3.54675	5.9657	0.750191	0.0059	0.0278284
Arid4a	ENSRNOG00000026239	5.63879	9.47945	0.749418	0.00265	0.0150485
Mdn1	ENSRNOG00000047513	4.72611	7.94497	0.74939	0.0007	0.00528848
Ripk1	ENSRNOG00000017787	6.72871	11.3096	0.749142	0.0016	0.0101875
Ccdc134	ENSRNOG00000007262	11.6528	19.5856	0.749115	0.00245	0.0141935
Mettl3	ENSRNOG00000013111	25.4294	42.7386	0.749041	0.00115	0.00784003
Wdr70	ENSRNOG00000013336	8.94658	15.0286	0.748301	0.00265	0.0150485
Kdm4a	ENSRNOG00000019956	28.468	47.7997	0.747662	0.00155	0.00991309
Arhgap23	ENSRNOG00000022771	12.3074	20.6639	0.747591	0.00195	0.0118607
Ubap1	ENSRNOG00000012004	16.6126	27.8888	0.747409	0.00185	0.0113486
Tgds	ENSRNOG00000009661	8.19096	13.7478	0.747093	0.00455	0.0228366
Rnf215	ENSRNOG00000004940	8.48803	14.2326	0.745695	0.00425	0.0216847
Kit	ENSRNOG00000002227	3.66193	6.13039	0.743376	0.00345	0.0185094
P2rx7	ENSRNOG00000001296	3.82298	6.39788	0.742897	0.0049	0.0241615
Disp1	ENSRNOG00000003635	8.2274	13.7648	0.742472	0.00235	0.0137685
Zfp868	ENSRNOG00000028919	11.8294	19.7826	0.741852	0.0025	0.0144057
Ddx28	ENSRNOG00000019817	10.9258	18.2669	0.741496	0.00365	0.0192939
Zgpat	ENSRNOG00000014235	13.8599	23.1422	0.739604	0.00335	0.0181538
Cep44	ENSRNOG00000010566	12.026	20.0786	0.739502	0.00605	0.0283086
Rpap1	ENSRNOG00000005483	9.51802	15.888	0.739204	0.00175	0.0108798
Itpkc	ENSRNOG00000013945	4.12058	6.87757	0.73905	0.0059	0.0278284
Aacs	ENSRNOG00000000967	57.6052	96.1171	0.738594	0.00175	0.0108798
Scai	ENSRNOG00000025278	5.24001	8.73866	0.737842	0.0024	0.0139728
Adar	ENSRNOG00000020744	8.39647	14.0026	0.737835	0.00185	0.0113486
Arfgap2	ENSRNOG00000014429	35.6115	59.3724	0.737448	0.0016	0.0101875
Pdzrn3	ENSRNOG00000057556	76.0755	126.833	0.737428	0.00215	0.0128177
Bcor	ENSRNOG00000034240	6.99975	11.6686	0.737251	0.0024	0.0139728
Txnl4b	ENSRNOG00000021379	8.12834	13.5471	0.736953	0.0077	0.0340206
Hsf1	ENSRNOG00000021732	15.9869	26.639	0.736651	0.00265	0.0150485
Srgap2	ENSRNOG00000006733	11.2936	18.8119	0.736139	0.0039	0.0202508
Ppp2r3a	ENSRNOG00000022999	3.2293	5.37898	0.736111	0.007	0.0316753
Osgepl1	ENSRNOG00000004001	7.84961	13.0735	0.735956	0.0091	0.0386593
Vps13d	ENSRNOG00000016443	5.70384	9.4956	0.735326	0.00175	0.0108798
Prepl	ENSRNOG00000007326	15.3777	25.5794	0.734141	0.0086	0.0369605
Cic	ENSRNOG00000056118	8.39553	13.9643	0.734051	0.0012	0.0081124
Nsd1	ENSRNOG00000016680	8.858	14.7175	0.732481	0.0026	0.0148494
Trim32	ENSRNOG00000010303	14.4128	23.9329	0.731644	0.00845	0.0364736
Dgke	ENSRNOG00000002338	6.05498	10.0507	0.731099	0.00405	0.0208703
Prkca	ENSRNOG00000003491	27.5775	45.7558	0.730461	0.00165	0.0104135
Armcx4	ENSRNOG00000043128	3.61105	5.99106	0.730392	0.00285	0.0159252
Qtrt1	ENSRNOG00000007158	7.9197	13.1256	0.72887	0.0116	0.0463964
Zfp870	ENSRNOG00000030416	7.05359	11.6901	0.728853	0.0059	0.0278284
Ap5z1	ENSRNOG00000001107	4.2597	7.05695	0.728292	0.0067	0.0305964
Sf1	ENSRNOG00000021085	24.8854	41.2031	0.727453	0.0045	0.0226561
Zmym1	ENSRNOG00000013855	6.78217	11.2267	0.727113	0.0038	0.0198513
Kat5	ENSRNOG00000061012	31.2222	51.664	0.726587	0.0024	0.0139728
Ptpn2	ENSRNOG00000017453	13.6423	22.5687	0.726233	0.0037	0.0195183
Tcerg1	ENSRNOG00000018849	16.3218	26.9985	0.726084	0.0017	0.0106769
Pip5k1a	ENSRNOG00000021068	15.2982	25.3006	0.725808	0.0023	0.0135062
Per3	ENSRNOG00000018413	6.48185	10.7196	0.725771	0.00425	0.0216847
Ttc30b	ENSRNOG00000059460	3.50162	5.79076	0.725732	0.0113	0.0455348
Tmem245	ENSRNOG00000026271	4.3207	7.14417	0.7255	0.0026	0.0148494
Nek1	ENSRNOG00000010418	5.30306	8.76614	0.725115	0.0035	0.0187
Pggt1b	ENSRNOG00000003541	16.9097	27.9321	0.724076	0.0108	0.0438483
Nacad	ENSRNOG00000053875	5.62443	9.28488	0.723176	0.0033	0.0179582
Tubgcp6	ENSRNOG00000006028	10.9634	18.0868	0.72224	0.0083	0.0360066
F8	ENSRNOG00000031197	2.78253	4.58959	0.72197	0.0049	0.0241615
Fam193b	ENSRNOG00000039807	6.36458	10.4916	0.721102	0.0085	0.0366649
Ambra1	ENSRNOG00000017422	9.0497	14.9121	0.720538	0.0019	0.0116222
Mitf	ENSRNOG00000008658	6.61341	10.8913	0.719712	0.00445	0.0224656
Zfp609	ENSRNOG00000015977	3.12509	5.14581	0.7195	0.00315	0.0172655
Daam1	ENSRNOG00000004345	7.84851	12.9214	0.719276	0.00345	0.0185094
Tdrd3	ENSRNOG00000009034	5.92858	9.74991	0.717702	0.00515	0.0251352
Chd6	ENSRNOG00000016744	11.4565	18.8396	0.7176	0.002	0.0120795
Thap3	ENSRNOG00000026840	17.1027	28.0891	0.715783	0.008	0.034999
Tank	ENSRNOG00000008859	9.43182	15.4868	0.715429	0.0066	0.030236
Fam160a2	ENSRNOG00000017408	5.86575	9.62682	0.714744	0.009	0.03831
Tmcc2	ENSRNOG00000000033	9.34759	15.3395	0.714585	0.0055	0.0263947
Tmem39a	ENSRNOG00000003075	7.15734	11.7445	0.714495	0.00855	0.0368191
Kif7	ENSRNOG00000026857	8.08998	13.274	0.714397	0.0041	0.0210441
Zfp639	ENSRNOG00000043053	11.544	18.9124	0.712191	0.00445	0.0224656
Scmh1	ENSRNOG00000032183	3.24853	5.32185	0.712139	0.01045	0.0429264
Rad51d	ENSRNOG00000021780	6.48593	10.6247	0.712034	0.00565	0.0270042
Zfp12	ENSRNOG00000006958	7.67147	12.5644	0.711763	0.0037	0.0195183
Smndc1	ENSRNOG00000014833	20.304	33.2275	0.710612	0.00255	0.0146285
Magohb	ENSRNOG00000010316	24.7509	40.4925	0.710171	0.0106	0.0433633
Zfp775	ENSRNOG00000008362	9.57644	15.6653	0.710011	0.00635	0.0294035
Pcsk7	ENSRNOG00000017478	11.6698	19.0896	0.710009	0.0037	0.0195183
Fzd1	ENSRNOG00000016242	6.93952	11.3396	0.708463	0.00305	0.0168533
Thada	ENSRNOG00000025899	7.29181	11.9132	0.708217	0.0028	0.0157002
Zfp282	ENSRNOG00000026981	9.63023	15.731	0.707971	0.0029	0.0161418
Tecpr1	ENSRNOG00000001010	7.74464	12.642	0.706959	0.00275	0.0154803
Rell1	ENSRNOG00000002192	4.40256	7.18578	0.706802	0.00705	0.0318458
Cttnbp2nl	ENSRNOG00000014479	11.8914	19.4058	0.706564	0.00155	0.00991309
Nme6	ENSRNOG00000020721	16.0719	26.2121	0.70569	0.0077	0.0340206
Eif2b4	ENSRNOG00000005301	20.9743	34.1863	0.704795	0.0035	0.0187
Dcaf4	ENSRNOG00000008399	11.2462	18.3231	0.704223	0.00425	0.0216847
Ell	ENSRNOG00000019824	7.33855	11.9508	0.703541	0.005	0.0245982
Zw10	ENSRNOG00000054479	13.5473	22.0526	0.702943	0.0047	0.0234347
Alms1	ENSRNOG00000022343	3.83616	6.23829	0.701488	0.00365	0.0192939
Hcfc2	ENSRNOG00000053510	21.8027	35.447	0.701155	0.00195	0.0118607
Ints3	ENSRNOG00000015153	11.5192	18.7217	0.700667	0.00175	0.0108798
Xpo1	ENSRNOG00000009935	69.2402	112.483	0.700025	0.0087	0.037254
Pde4b	ENSRNOG00000005905	32.3247	52.4888	0.699374	0.0022	0.0130495
Aptx	ENSRNOG00000006582	16.2967	26.4619	0.699336	0.01	0.0415268
Fzd3	ENSRNOG00000047211	14.4498	23.4373	0.69776	0.0028	0.0157002
Adamts20	ENSRNOG00000033397	19.5347	31.6733	0.697232	0.0041	0.0210441
Pxdc1	ENSRNOG00000017093	80.4156	130.37	0.697065	0.0067	0.0305964
Zfp189	ENSRNOG00000006972	6.98605	11.3256	0.697036	0.0053	0.0257215
Rims2	ENSRNOG00000004201	8.00111	12.9698	0.696889	0.0044	0.022248
Nckap5l	ENSRNOG00000056678	9.88412	16.017	0.696419	0.0032	0.0175173
Heatr6	ENSRNOG00000002542	14.7579	23.8998	0.695515	0.0024	0.0139728
Nfyb	ENSRNOG00000010309	15.1003	24.4534	0.695458	0.00305	0.0168533
Cry1	ENSRNOG00000006622	10.0997	16.3473	0.69474	0.0058	0.0275479
Prickle2	ENSRNOG00000012364	17.1214	27.7115	0.694682	0.0029	0.0161418
Prpf3	ENSRNOG00000025629	17.1342	27.7281	0.694466	0.00345	0.0185094
Dnaaf2	ENSRNOG00000028155	8.92407	14.4403	0.69433	0.004	0.0206456
Chuk	ENSRNOG00000022485	16.8035	27.1891	0.694266	0.00355	0.0189124
Rbm7	ENSRNOG00000005710	20.1133	32.5327	0.693744	0.0039	0.0202508
Tfip11	ENSRNOG00000000663	16.9755	27.4497	0.693334	0.0079	0.0346789
Fbxo28	ENSRNOG00000000066	25.9611	41.9598	0.692658	0.0038	0.0198513
Mbd5	ENSRNOG00000027596	2.81904	4.55506	0.692265	0.00815	0.0354511
Zfp467	ENSRNOG00000007707	5.7937	9.3612	0.692208	0.011	0.0444646
Tssc1	ENSRNOG00000009285	12.6484	20.4304	0.691764	0.0079	0.0346789
Gemin6	ENSRNOG00000027332	13.0157	21.0152	0.691184	0.012	0.0474963
Zfp646	ENSRNOG00000026115	11.2131	18.1027	0.691024	0.00695	0.0314711
Glyctk	ENSRNOG00000046307	8.61823	13.9125	0.690922	0.0114	0.0458377
Taf1c	ENSRNOG00000015632	4.87752	7.87167	0.690522	0.0104	0.04283
Kctd1	ENSRNOG00000016467	3.53193	5.69295	0.68872	0.01015	0.0419609
Kifc3	ENSRNOG00000014087	129.514	208.665	0.688082	0.0054	0.0260503
Iffo1	ENSRNOG00000018533	15.934	25.6636	0.687617	0.00395	0.0204447
Srf	ENSRNOG00000018232	7.45755	12.0105	0.687521	0.00415	0.02125
Nufip1	ENSRNOG00000001033	22.1611	35.6751	0.686889	0.00375	0.0197016
Lars	ENSRNOG00000018304	48.2668	77.6939	0.686771	0.0034	0.0183325
Ntrk2	ENSRNOG00000018839	30.7918	49.5409	0.686072	0.0108	0.0438483
Josd2	ENSRNOG00000019442	45.0143	72.4153	0.685911	0.01045	0.0429264
Scaf8	ENSRNOG00000016919	15.4284	24.8035	0.684948	0.002	0.0120795
Arih1	ENSRNOG00000009887	19.8675	31.9294	0.684471	0.00245	0.0141935
Zfp560	ENSRNOG00000048394	4.29691	6.9049	0.68432	0.0061	0.0284909
P4htm	ENSRNOG00000020249	19.0762	30.6483	0.684036	0.0054	0.0260503
Rnf31	ENSRNOG00000019438	5.92768	9.52184	0.683774	0.0076	0.0337288
Dcaf5	ENSRNOG00000004556	11.0102	17.6812	0.683373	0.00315	0.0172655
Noc3l	ENSRNOG00000013965	13.2128	21.2136	0.683054	0.00435	0.0220816
Arhgap5	ENSRNOG00000004696	23.3131	37.4297	0.683043	0.00665	0.0304326
Ctns	ENSRNOG00000028688	8.9303	14.3338	0.682643	0.0108	0.0438483
Atf6	ENSRNOG00000024632	11.5066	18.4535	0.681437	0.0076	0.0337288
Zbtb45	ENSRNOG00000027459	8.93299	14.3173	0.680542	0.0095	0.0399904
Msantd2	ENSRNOG00000009950	3.39794	5.44518	0.680318	0.0115	0.0460963
Srp68	ENSRNOG00000009351	21.3386	34.1898	0.680098	0.0039	0.0202508
Atf7ip	ENSRNOG00000008870	11.2481	18.0219	0.680078	0.00295	0.0163778
Igsf9b	ENSRNOG00000009253	5.46361	8.7436	0.678372	0.0084	0.0363063
Zc3h14	ENSRNOG00000004083	33.8599	54.1837	0.678279	0.00475	0.0235839
Recql5	ENSRNOG00000005107	8.95046	14.3087	0.676857	0.0054	0.0260503
Rnf41	ENSRNOG00000023456	17.4982	27.9596	0.676138	0.0069	0.0312995
Akirin2	ENSRNOG00000008288	35.9503	57.3769	0.674468	0.00395	0.0204447
Tecpr2	ENSRNOG00000021904	7.31644	11.6685	0.673407	0.0036	0.0191
Ubr4	ENSRNOG00000018183	13.6705	21.7911	0.672675	0.0053	0.0257215
Ercc2	ENSRNOG00000017753	7.83152	12.4778	0.671994	0.0114	0.0458377
Twistnb	ENSRNOG00000010750	9.63079	15.3388	0.671456	0.0039	0.0202508
Gtf3c3	ENSRNOG00000002091	11.3212	18.0265	0.671089	0.00655	0.0301137
Pdzrn4	ENSRNOG00000022844	10.0182	15.9496	0.670902	0.00675	0.0307595
Kat8	ENSRNOG00000019585	19.6634	31.2894	0.670166	0.0082	0.0356087
Btbd3	ENSRNOG00000008088	16.545	26.3161	0.669553	0.01005	0.0416675
Naa25	ENSRNOG00000001350	15.7627	25.0713	0.669523	0.00615	0.028683
Tada2a	ENSRNOG00000002757	17.5953	27.9846	0.669443	0.00465	0.0232662
Mid1ip1	ENSRNOG00000003228	69.4851	110.449	0.668603	0.00385	0.0200719
Sgms1	ENSRNOG00000012536	13.3207	21.1485	0.666884	0.0067	0.0305964
Btbd10	ENSRNOG00000014341	16.9498	26.8995	0.66631	0.0053	0.0257215
Surf6	ENSRNOG00000005031	23.4892	37.2465	0.665105	0.00375	0.0197016
Nfu1	ENSRNOG00000018410	15.2777	24.214	0.664415	0.0113	0.0455348
Ankrd28	ENSRNOG00000019697	57.8387	91.6028	0.663356	0.00785	0.0345181
Upf2	ENSRNOG00000023593	8.14491	12.8937	0.662697	0.0055	0.0263947
Thoc1	ENSRNOG00000015332	17.6998	28.0068	0.662043	0.00415	0.02125
Gatad2b	ENSRNOG00000015553	10.1955	16.1273	0.661574	0.00505	0.0247688
Phf20l1	ENSRNOG00000005486	16.8231	26.6035	0.661174	0.00735	0.0328904
Phf20l1	ENSRNOG00000046527	16.8231	26.6035	0.661174	0.00735	0.0328904
Zfp821	ENSRNOG00000000262	12.1389	19.1922	0.660878	0.0086	0.0369605
Pmm2	ENSRNOG00000002615	20.8881	33.0103	0.660237	0.00575	0.0273809
Fkbp15	ENSRNOG00000024663	8.87684	14.028	0.660187	0.0053	0.0257215
Lrch2	ENSRNOG00000029582	6.13176	9.68863	0.65999	0.0084	0.0363063
Glce	ENSRNOG00000025372	15.7108	24.8199	0.659746	0.0067	0.0305964
Mcat	ENSRNOG00000010539	17.876	28.2322	0.659323	0.00705	0.0318458
Med17	ENSRNOG00000010496	7.28355	11.5026	0.65925	0.0086	0.0369605
Mtus1	ENSRNOG00000010748	10.7788	17.0122	0.658367	0.006	0.0281664
Usp30	ENSRNOG00000028556	9.58558	15.1143	0.656976	0.00635	0.0294035
Plekha7	ENSRNOG00000024602	23.5101	37.0661	0.656821	0.0096	0.0403063
Cbl	ENSRNOG00000008444	10.5373	16.6065	0.656241	0.0048	0.0237864
Sec24b	ENSRNOG00000023373	6.27092	9.88075	0.655942	0.0065	0.0299478
Mpp7	ENSRNOG00000018760	9.14921	14.4134	0.655694	0.0123	0.0484167
Rabggtb	ENSRNOG00000009992	89.0828	140.321	0.655517	0.0032	0.0175173
Dopey2	ENSRNOG00000051204	1.87017	2.94342	0.65432	0.01215	0.0479871
Slain2	ENSRNOG00000002271	12.7504	20.0534	0.653304	0.0043	0.0218794
Foxj3	ENSRNOG00000061851	10.8976	17.1357	0.652998	0.0079	0.0346789
Arhgap32	ENSRNOG00000008709	7.27056	11.4287	0.652518	0.0047	0.0234347
Ap5m1	ENSRNOG00000014148	8.54771	13.4251	0.651326	0.00715	0.0321738
Endov	ENSRNOG00000003699	14.6867	23.0496	0.650228	0.00995	0.0414124
Syt14	ENSRNOG00000046139	4.03563	6.32494	0.648259	0.0108	0.0438483
Prdm15	ENSRNOG00000001620	2.85759	4.47728	0.647823	0.01015	0.0419609
Rif1	ENSRNOG00000054901	9.44384	14.7929	0.647454	0.00475	0.0235839
Ankrd50	ENSRNOG00000010534	19.0457	29.8215	0.646885	0.0073	0.032678
Atad2	ENSRNOG00000025604	26.8023	41.9487	0.646269	0.0115	0.0460963
Tnk2	ENSRNOG00000001769	22.5283	35.2558	0.646127	0.00425	0.0216847
Mef2a	ENSRNOG00000047756	13.8259	21.6353	0.646015	0.0041	0.0210441
Kdm5b	ENSRNOG00000060544	9.52195	14.8998	0.645966	0.01175	0.0468224
Tnfaip8	ENSRNOG00000026136	37.4328	58.5683	0.645818	0.00605	0.0283086
Gtpbp3	ENSRNOG00000023403	8.56081	13.3932	0.645684	0.01195	0.0473565
Dtna	ENSRNOG00000016671	4.66218	7.29043	0.645	0.0076	0.0337288
Kcnq5	ENSRNOG00000013781	8.39393	13.1217	0.644538	0.0096	0.0403063
Htt	ENSRNOG00000011073	7.58854	11.8624	0.644508	0.0061	0.0284909
Zmym2	ENSRNOG00000008734	13.0738	20.4074	0.642407	0.00575	0.0273809
Ercc8	ENSRNOG00000009968	19.3095	30.1143	0.641137	0.00755	0.0335761
Ift122	ENSRNOG00000010952	5.96397	9.2986	0.64074	0.01125	0.0453758
Wsb1	ENSRNOG00000012929	33.1765	51.7225	0.640628	0.00605	0.0283086
Ranbp2	ENSRNOG00000000796	26.0143	40.5464	0.640269	0.00685	0.0311055
Mier1	ENSRNOG00000007175	16.6161	25.8965	0.640172	0.00995	0.0414124
Gmeb2	ENSRNOG00000013339	5.22676	8.14535	0.64006	0.00865	0.037126
Arnt	ENSRNOG00000031174	12.4359	19.3458	0.63751	0.00835	0.0361749
Brca1	ENSRNOG00000020701	12.879	20.0135	0.635947	0.01225	0.0482788
Plekho1	ENSRNOG00000021170	24.5378	38.1223	0.63563	0.0087	0.037254
Arid1b	ENSRNOG00000017030	6.97118	10.824	0.634756	0.00575	0.0273809
Orc4	ENSRNOG00000005021	41.7352	64.7795	0.634274	0.00685	0.0311055
Mto1	ENSRNOG00000037659	9.87537	15.3237	0.633854	0.01165	0.0465244
Rnf111	ENSRNOG00000060750	9.5901	14.8795	0.633704	0.0062	0.0288329
Creb1	ENSRNOG00000013412	15.6888	24.3418	0.633698	0.00965	0.0404636
Itch	ENSRNOG00000059043	17.939	27.8324	0.633668	0.0057	0.0271929
Phrf1	ENSRNOG00000017299	12.5941	19.5336	0.633202	0.0071	0.0320157
Med23	ENSRNOG00000013422	13.5597	21.0306	0.633162	0.0072	0.0323537
Klhl22	ENSRNOG00000001878	19.3309	29.9723	0.632722	0.0064	0.029582
Narfl	ENSRNOG00000019522	26.1524	40.5466	0.632635	0.00725	0.0325331
Chkb	ENSRNOG00000011404	30.7307	47.6372	0.632411	0.00715	0.0321738
Secisbp2	ENSRNOG00000013773	10.7795	16.7048	0.631976	0.0078	0.0343684
Rbm27	ENSRNOG00000027250	6.5462	10.1404	0.631381	0.0099	0.0412575
Fam118a	ENSRNOG00000013764	18.6216	28.8039	0.629283	0.0078	0.0343684
Nf1	ENSRNOG00000013780	13.4852	20.8481	0.628541	0.0055	0.0263947
Lama5	ENSRNOG00000053691	5.4615	8.44331	0.628513	0.0066	0.030236
Rab33b	ENSRNOG00000013035	6.7277	10.3994	0.628309	0.0099	0.0412575
Fam76a	ENSRNOG00000011254	11.3966	17.6154	0.628232	0.00755	0.0335761
Frs2	ENSRNOG00000005642	9.66307	14.9032	0.625071	0.0056	0.0268049
Vps53	ENSRNOG00000006895	15.4378	23.8073	0.624932	0.0077	0.0340206
Edc3	ENSRNOG00000019579	19.9277	30.7094	0.623903	0.0065	0.0299478
Amotl2	ENSRNOG00000008487	29.2706	45.0477	0.622	0.00785	0.0345181
Tial1	ENSRNOG00000020271	18.4782	28.4292	0.621555	0.0088	0.037595
Sh2b1	ENSRNOG00000049181	11.6949	17.988	0.621158	0.00975	0.040777
Lgr4	ENSRNOG00000005715	31.1882	47.9617	0.620881	0.00615	0.028683
Pex1	ENSRNOG00000025991	8.3375	12.8207	0.620789	0.0077	0.0340206
Slc30a1	ENSRNOG00000004749	13.5715	20.8685	0.620753	0.0105	0.0430633
Slc30a1	ENSRNOG00000004749	13.5715	20.8685	0.620753	0.0105	0.0430633
Unc119b	ENSRNOG00000021725	13.5706	20.8434	0.619106	0.00925	0.0392063
Trim33	ENSRNOG00000018946	13.8524	21.2628	0.618199	0.0057	0.0271929
Rbm18	ENSRNOG00000006763	24.607	37.7425	0.617122	0.0066	0.030236
Ttbk1	ENSRNOG00000018416	8.89425	13.6266	0.615477	0.01135	0.0456793
Ahi1	ENSRNOG00000013969	31.5524	48.3265	0.615065	0.0081	0.0352812
Zc3h7a	ENSRNOG00000002420	13.9325	21.3129	0.613267	0.00845	0.0364736
Tmem131	ENSRNOG00000017265	7.47435	11.42	0.611539	0.00945	0.0398448
Dis3	ENSRNOG00000009125	13.087	19.9885	0.611034	0.0119	0.0472017
Zdhhc17	ENSRNOG00000003803	21.1611	32.2849	0.609446	0.00895	0.0381098
Eif2b3	ENSRNOG00000018375	33.4452	51.0236	0.609367	0.00875	0.0374185
Cdk12	ENSRNOG00000006000	12.2339	18.6484	0.60817	0.0116	0.0463964
Phf3	ENSRNOG00000011756	10.8505	16.5375	0.607978	0.0084	0.0363063
Lamtor3	ENSRNOG00000010552	42.3203	64.5006	0.607961	0.0113	0.0455348
Hipk2	ENSRNOG00000007034	13.3218	20.2982	0.607567	0.0125	0.0490099
Pcdh9	ENSRNOG00000038068	16.0458	24.4465	0.607436	0.0094	0.0396729
Dvl2	ENSRNOG00000017915	20.314	30.9423	0.607101	0.0094	0.0396729
Dlg1	ENSRNOG00000038597	13.3809	20.381	0.607051	0.0118	0.0469637
Kmt2a	ENSRNOG00000015133	2.73788	4.16789	0.60626	0.0127	0.0495384
Arid1a	ENSRNOG00000006137	6.91324	10.5224	0.606028	0.00995	0.0414124
Clk3	ENSRNOG00000030126	21.111	32.0349	0.601652	0.0115	0.0460963
Arfgef1	ENSRNOG00000005703	6.94337	10.5345	0.601417	0.00995	0.0414124
Rgp1	ENSRNOG00000016309	7.54318	11.4379	0.600579	0.01	0.0415268
Dzip3	ENSRNOG00000001956	9.63891	14.607	0.599714	0.01095	0.0443319
Hmgxb3	ENSRNOG00000018132	12.7513	19.3027	0.598154	0.0105	0.0430633
Sp1	ENSRNOG00000014084	17.6579	26.6723	0.595031	0.00975	0.040777
Lrrtm3	ENSRNOG00000026466	10.6626	16.0971	0.594243	0.01	0.0415268
Polr3a	ENSRNOG00000010008	13.4836	20.3538	0.594095	0.0087	0.037254
Chd8	ENSRNOG00000025011	13.3981	20.2188	0.593667	0.0107	0.0436205
Gabbr1	ENSRNOG00000000774	13.8502	20.8976	0.593432	0.0107	0.0436205
Qser1	ENSRNOG00000037514	8.08065	12.188	0.592915	0.0118	0.0469637
Btaf1	ENSRNOG00000017938	12.315	18.5681	0.592415	0.0097	0.0406074
Bcar1	ENSRNOG00000019253	26.9148	40.5812	0.592409	0.0096	0.0403063
Zfp330	ENSRNOG00000003461	34.3165	51.6853	0.590852	0.0089	0.0379219
Eif4a2	ENSRNOG00000001815	86.8673	130.795	0.590417	0.012	0.0474963
Herc1	ENSRNOG00000051671	9.07351	13.6266	0.586687	0.01	0.0415268
Tjp1	ENSRNOG00000011077	14.6016	21.9254	0.586475	0.0091	0.0386593
Zfx	ENSRNOG00000005624	14.707	22.0617	0.585039	0.0115	0.0460963
Vhl	ENSRNOG00000010258	19.2795	28.8541	0.581707	0.0119	0.0472018
Gnl2	ENSRNOG00000009430	22.2888	33.3176	0.579965	0.01195	0.0473565
Serpinh1	ENSRNOG00000016831	81.3005	121.285	0.577071	0.01245	0.0488435
Rptor	ENSRNOG00000003821	9.44759	14.0909	0.576746	0.0112	0.0452448
Kat7	ENSRNOG00000022664	48.939	72.8073	0.573099	0.0127	0.0495384
Casc3	ENSRNOG00000009716	29.364	43.4881	0.566575	0.0117	0.0466663
Kcmf1	ENSRNOG00000015097	39.3675	58.2	0.564013	0.01265	0.049418
Dmxl1	ENSRNOG00000024671	12.3259	18.2212	0.563931	0.01255	0.0491611
Ndufa7	ENSRNOG00000006939	481.225	325.855	-0.562481	0.01215	0.0479871
Atad1	ENSRNOG00000010861	53.6088	36.2195	-0.565705	0.01065	0.0435265
Psmb2	ENSRNOG00000011463	213.779	144.205	-0.568003	0.01125	0.0453758
Dnaja2	ENSRNOG00000016251	131.342	88.4813	-0.569881	0.01235	0.0485691
Myl12a	ENSRNOG00000015278	153.671	103.502	-0.570182	0.012	0.0474963
Aldh7a1	ENSRNOG00000014645	64.2052	43.2091	-0.571357	0.0123	0.0484167
Zmpste24	ENSRNOG00000012054	40.416	27.1533	-0.5738	0.0127	0.0495384
Micu1	ENSRNOG00000043436	44.75	29.9878	-0.577512	0.01265	0.049418
Snx3	ENSRNOG00000046705	157.559	105.409	-0.579898	0.01205	0.0476796
Ctsd	ENSRNOG00000020206	123.134	82.3348	-0.58066	0.0121	0.0478335
Csde1	ENSRNOG00000061058	70.2584	46.9459	-0.581673	0.0121	0.0478335
Prmt1	ENSRNOG00000026109	201.13	134.31	-0.582563	0.01085	0.0440098
Ftsj3	ENSRNOG00000009857	66.8468	44.6368	-0.582625	0.0089	0.0379219
Fam3c	ENSRNOG00000060349	58.2208	38.8169	-0.584852	0.011	0.0444646
Ndufs4	ENSRNOG00000011383	64.9886	43.3136	-0.585366	0.00985	0.0410888
Psma6	ENSRNOG00000007114	223.565	149.001	-0.585375	0.00945	0.0398448
Top2b	ENSRNOG00000048795	63.5853	42.3561	-0.586122	0.0099	0.0412575
Mrpl18	ENSRNOG00000014582	71.8957	47.8732	-0.586687	0.01225	0.0482788
Sdc3	ENSRNOG00000011927	22.1368	14.7199	-0.58868	0.00985	0.0410888
Tm2d2	ENSRNOG00000016559	46.1916	30.6732	-0.590652	0.0128	0.0498984
Ddr1	ENSRNOG00000057125	53.1432	35.2472	-0.592374	0.00845	0.0364736
Cdc123	ENSRNOG00000017770	83.1379	55.0313	-0.595256	0.0095	0.0399904
Nlgn3	ENSRNOG00000003812	27.5479	18.2306	-0.595582	0.0127	0.0495384
Bub3	ENSRNOG00000020643	175.408	116.078	-0.595622	0.00965	0.0404636
Hnrnph2	ENSRNOG00000011661	67.5839	44.7222	-0.595686	0.01225	0.0482788
Smarcd2	ENSRNOG00000010557	19.8249	13.1151	-0.596088	0.01255	0.0491611
Tbca	ENSRNOG00000048342	481.198	318.307	-0.59621	0.00745	0.0332458
Tbca	ENSRNOG00000016100	481.198	318.307	-0.59621	0.00745	0.0332458
Itm2b	ENSRNOG00000016271	127.695	84.4679	-0.596222	0.0094	0.0396729
Sf3a3	ENSRNOG00000007629	59.118	39.1047	-0.596256	0.00935	0.0395135
Chmp1a	ENSRNOG00000016001	25.2057	16.6339	-0.599623	0.01165	0.0465244
Ralbp1	ENSRNOG00000013461	23.6592	15.6047	-0.600419	0.00665	0.0304326
Pdhb	ENSRNOG00000007895	86.1098	56.7673	-0.601117	0.00795	0.0348392
Cntrl	ENSRNOG00000022015	6.70862	4.42175	-0.6014	0.01085	0.0440098
Kpna3	ENSRNOG00000014945	20.7279	13.6611	-0.6015	0.01185	0.0471192
Rab18	ENSRNOG00000018972	41.75	27.5132	-0.601655	0.0078	0.0343684
Sdf4	ENSRNOG00000019981	100.292	66.0673	-0.602202	0.0075	0.0334343
Actr2	ENSRNOG00000004959	88.54	58.316	-0.602439	0.0125	0.0490099
Psmb1	ENSRNOG00000001488	366.926	241.544	-0.603204	0.00855	0.0368191
Map3k11	ENSRNOG00000020773	17.3217	11.3925	-0.604495	0.0108	0.0438483
Psma4	ENSRNOG00000013493	152.199	100.072	-0.604911	0.0075	0.0334343
Cxxc5	ENSRNOG00000032878	40.0923	26.352	-0.605411	0.0117	0.0466663
Cxxc5	ENSRNOG00000003734	40.0923	26.352	-0.605411	0.0117	0.0466663
Pde2a	ENSRNOG00000019560	27.7797	18.2582	-0.605484	0.0087	0.037254
Mrps21	ENSRNOG00000024845	145.8	95.8216	-0.605563	0.01065	0.0435265
Wrb	ENSRNOG00000001629	52.2145	34.3046	-0.606051	0.00685	0.0311055
Mrpl54	ENSRNOG00000020464	150.787	99.0616	-0.606118	0.00805	0.0351582
B3gat3	ENSRNOG00000019804	56.2538	36.9505	-0.606358	0.00935	0.0395135
Wbp1l	ENSRNOG00000020020	22.104	14.5061	-0.607647	0.01005	0.0416675
Rps12	ENSRNOG00000016411	2010.69	1318.63	-0.608645	0.01095	0.0443319
Rpl36a	ENSRNOG00000011494	401.01	262.976	-0.608705	0.0078	0.0343684
Cdc25a	ENSRNOG00000020737	15.244	9.99352	-0.609172	0.0107	0.0436205
Psmd6	ENSRNOG00000006751	165.451	108.337	-0.610875	0.00695	0.0314711
Echdc1	ENSRNOG00000011622	44.5904	29.1891	-0.611303	0.0098	0.0409464
Bloc1s1	ENSRNOG00000007784	170.691	111.676	-0.612066	0.0109	0.0441571
Aes	ENSRNOG00000052025	191.416	125.203	-0.61244	0.00815	0.0354511
Timp2	ENSRNOG00000003148	60.2546	39.3667	-0.614097	0.008	0.034999
Rab5c	ENSRNOG00000018568	130.568	85.29	-0.614353	0.0073	0.032678
Mib1	ENSRNOG00000013281	45.7089	29.8453	-0.61497	0.0084	0.0363063
Cnpy3	ENSRNOG00000016315	33.8873	22.1239	-0.615139	0.008	0.034999
Elovl1	ENSRNOG00000028448	47.9875	31.3261	-0.615294	0.0124	0.0486769
Atxn7l3b	ENSRNOG00000059744	83.1385	54.2536	-0.615798	0.0089	0.0379219
Lman1	ENSRNOG00000024470	33.1441	21.6267	-0.61594	0.0102	0.0421406
Cyc1	ENSRNOG00000012457	194.156	126.68	-0.616033	0.0062	0.0288329
Fuca1	ENSRNOG00000009325	89.7435	58.5074	-0.617189	0.0071	0.0320157
Psmb7	ENSRNOG00000011732	282.057	183.739	-0.618333	0.00645	0.0297705
Gpsm1	ENSRNOG00000018666	46.0477	29.9922	-0.618544	0.0117	0.0466663
Eif2ak3	ENSRNOG00000006069	17.8934	11.6532	-0.618702	0.00935	0.0395135
Rps15a	ENSRNOG00000018320	1653.09	1076.38	-0.618976	0.00945	0.0398448
Rps14	ENSRNOG00000018774	1953.26	1271.62	-0.619218	0.0115	0.0460963
Mfsd5	ENSRNOG00000012832	37.9548	24.7091	-0.619239	0.0124	0.0486769
Bad	ENSRNOG00000021147	48.863	31.7867	-0.620322	0.0122	0.0481404
Sms	ENSRNOG00000007688	35.5158	23.1	-0.620569	0.00785	0.0345181
Hadha	ENSRNOG00000024629	119.972	77.987	-0.621392	0.00805	0.0351582
Fkbp1a	ENSRNOG00000008822	203.126	131.964	-0.622231	0.0103	0.0424994
Eif4e	ENSRNOG00000052343	101.745	66.0688	-0.622915	0.00855	0.0368191
Rpl28	ENSRNOG00000017127	500.272	324.698	-0.623615	0.0093	0.0393794
Rrs1	ENSRNOG00000007240	59.0678	38.3287	-0.623945	0.0081	0.0352812
Anapc5	ENSRNOG00000001316	260.634	169.07	-0.624407	0.00985	0.0410888
St13	ENSRNOG00000019070	183.692	119.141	-0.624616	0.00705	0.0318458
Fam89b	ENSRNOG00000024239	62.8541	40.7513	-0.625162	0.00985	0.0410888
Atp5e	ENSRNOG00000049912	1039.44	673.828	-0.625359	0.00505	0.0247688
Fmr1	ENSRNOG00000057464	21.2377	13.7574	-0.626417	0.0072	0.0323537
Cacybp	ENSRNOG00000002572	116.808	75.6411	-0.626898	0.00535	0.025867
Rbmx	ENSRNOG00000000866	61.5354	39.8412	-0.627157	0.00835	0.0361749
Arl8a	ENSRNOG00000005988	25.0219	16.1891	-0.628165	0.00875	0.0374185
Cct6a	ENSRNOG00000000923	139.044	89.8737	-0.629572	0.00755	0.0335761
Rps23	ENSRNOG00000016580	1630.68	1053.93	-0.629694	0.0093	0.0393794
Fam120a	ENSRNOG00000016779	43.2305	27.9394	-0.629746	0.0077	0.0340206
Naa20	ENSRNOG00000010523	67.9872	43.938	-0.629793	0.00685	0.0311055
Wdr1	ENSRNOG00000028498	153.19	98.9413	-0.630673	0.00755	0.0335761
Cript	ENSRNOG00000015215	41.1593	26.5836	-0.630679	0.0092	0.0390072
Uqcrc2	ENSRNOG00000036742	166.971	107.827	-0.63088	0.00635	0.0294035
Ahsa1	ENSRNOG00000048981	75.9563	49.0189	-0.63183	0.00745	0.0332458
Pigt	ENSRNOG00000014690	36.3478	23.4478	-0.632414	0.00755	0.0335761
Morf4l1	ENSRNOG00000058412	108.393	69.9212	-0.632469	0.0048	0.0237864
Lamp1	ENSRNOG00000019629	181.03	116.733	-0.633013	0.00745	0.0332458
Cstb	ENSRNOG00000001201	124.943	80.5573	-0.633181	0.00895	0.0381098
Decr1	ENSRNOG00000008236	48.2064	31.0804	-0.633218	0.01015	0.0419609
Ywhae	ENSRNOG00000005290	311.461	200.727	-0.633819	0.01125	0.0453758
Tspan6	ENSRNOG00000003786	76.8034	49.4928	-0.633952	0.006	0.0281664
Eno1	ENSRNOG00000017895	468.923	302.107	-0.634292	0.00965	0.0404636
Gga2	ENSRNOG00000018599	27.3262	17.584	-0.636022	0.0069	0.0312995
Ddost	ENSRNOG00000015079	121.355	78.0879	-0.636064	0.0043	0.0218794
Rps20	ENSRNOG00000008555	1811.54	1165.61	-0.636133	0.0065	0.0299478
Pdpr	ENSRNOG00000022593	21.7363	13.9855	-0.63617	0.01005	0.0416675
Rps21	ENSRNOG00000060449	2393.83	1539.99	-0.636402	0.0068	0.0309546
Phpt1	ENSRNOG00000016723	231.127	148.655	-0.636715	0.00655	0.0301137
Rtfdc1	ENSRNOG00000005083	40.8699	26.2865	-0.636717	0.0055	0.0263947
Arhgap19	ENSRNOG00000048166	21.8619	14.0609	-0.636731	0.0081	0.0352812
Xylt2	ENSRNOG00000003728	11.0668	7.11595	-0.637108	0.0119	0.0472017
Pdcd10	ENSRNOG00000010147	85.446	54.9202	-0.637676	0.00515	0.0251352
Atp5c1	ENSRNOG00000019223	373.034	239.764	-0.637691	0.0097	0.0406074
Tmem117	ENSRNOG00000006068	32.6343	20.9753	-0.637701	0.00695	0.0314711
Tm9sf2	ENSRNOG00000012751	42.1795	27.1011	-0.638192	0.0041	0.0210441
Cdk16	ENSRNOG00000008578	30.4119	19.5394	-0.638251	0.01275	0.0497185
Ccny	ENSRNOG00000018123	69.1059	44.3706	-0.639207	0.0053	0.0257215
Sephs2	ENSRNOG00000048397	33.36	21.4144	-0.639538	0.00645	0.0297705
Polr2d	ENSRNOG00000016231	45.744	29.3609	-0.639685	0.0096	0.0403063
Tbl1xr1	ENSRNOG00000011216	26.6883	17.1293	-0.639743	0.0051	0.0249666
Rap2c	ENSRNOG00000002529	18.3974	11.8047	-0.640142	0.00635	0.0294035
Pcdh10	ENSRNOG00000031974	27.2071	17.4496	-0.640788	0.00585	0.0276633
Ssbp4	ENSRNOG00000019698	60.0839	38.5062	-0.641885	0.0083	0.0360066
Vat1	ENSRNOG00000020684	26.1707	16.7714	-0.641954	0.0068	0.0309546
Nudt4	ENSRNOG00000009094	67.5846	43.2931	-0.642558	0.00515	0.0251352
Tram1	ENSRNOG00000007892	65.6886	42.0419	-0.643815	0.0049	0.0241615
Ube2g1	ENSRNOG00000010041	40.8571	26.1484	-0.643867	0.0062	0.0288329
Rpl23a	ENSRNOG00000023344	2219.3	1419.64	-0.644579	0.01265	0.049418
Bzw1	ENSRNOG00000013977	105.192	67.2778	-0.644828	0.0107	0.0436205
Nrbp1	ENSRNOG00000050570	17.2136	11.0022	-0.645758	0.0104	0.04283
Uqcrc1	ENSRNOG00000032134	310.846	198.661	-0.64589	0.00695	0.0314711
Uqcrc1	ENSRNOG00000032134	310.846	198.661	-0.64589	0.00695	0.0314711
Aph1a	ENSRNOG00000023816	43.4591	27.7737	-0.645937	0.0051	0.0249666
Slc25a39	ENSRNOG00000020994	165.919	106.009	-0.646302	0.00495	0.0243708
Sptssa	ENSRNOG00000004292	66.1115	42.2354	-0.646449	0.0066	0.030236
Edem2	ENSRNOG00000019299	25.3661	16.2005	-0.646864	0.0077	0.0340206
Plekhb2	ENSRNOG00000014162	56.9625	36.3709	-0.647228	0.0041	0.0210441
Oat	ENSRNOG00000016807	109.337	69.7665	-0.648174	0.0044	0.022248
Mcm2	ENSRNOG00000016316	54.73	34.9035	-0.648961	0.00855	0.0368191
2021-03-02	ENSRNOG00000007769	31.6967	20.1983	-0.650103	0.01055	0.0432272
Mfsd1	ENSRNOG00000013790	40.3151	25.6861	-0.650334	0.0064	0.029582
Shkbp1	ENSRNOG00000020882	13.9886	8.91227	-0.650387	0.0107	0.0436205
Ctsa	ENSRNOG00000015857	54.7072	34.8508	-0.650537	0.0109	0.0441571
Tm9sf3	ENSRNOG00000013443	55.4009	35.2633	-0.651743	0.00605	0.0283086
Tmx1	ENSRNOG00000057934	70.8593	45.0921	-0.652084	0.0067	0.0305964
Atp5l	ENSRNOG00000028884	632.193	402.157	-0.652608	0.0036	0.0191
Ndufc1	ENSRNOG00000038218	97.2883	61.8813	-0.652763	0.00745	0.0332458
Knstrn	ENSRNOG00000009334	39.4764	25.1077	-0.652862	0.00775	0.0342064
Lsm4	ENSRNOG00000019572	157.508	100.175	-0.652902	0.00545	0.0262425
Rcn2	ENSRNOG00000015780	62.71	39.862	-0.653682	0.0038	0.0198513
Rpl27	ENSRNOG00000020674	2244.73	1426.67	-0.653887	0.00635	0.0294035
Parp1	ENSRNOG00000003084	76.0576	48.2721	-0.655903	0.00365	0.0192939
Gmnn	ENSRNOG00000018782	95.8716	60.8307	-0.656303	0.01155	0.046225
Ifnar1	ENSRNOG00000028594	26.1035	16.5617	-0.656391	0.00535	0.025867
Atp11a	ENSRNOG00000017154	20.2168	12.8263	-0.65645	0.01175	0.0468224
Spcs2	ENSRNOG00000018164	49.961	31.6964	-0.656486	0.0026	0.0148494
Gemin8	ENSRNOG00000029038	45.2865	28.7287	-0.656589	0.00755	0.0335761
Ctbp1	ENSRNOG00000005428	167.599	106.319	-0.656618	0.00505	0.0247688
Rpl23	ENSRNOG00000004107	2382.4	1510.34	-0.657549	0.0109	0.0441571
Ahcy	ENSRNOG00000017777	44.0179	27.8955	-0.658056	0.0054	0.0260503
Psmd14	ENSRNOG00000061129	144.867	91.8042	-0.658098	0.0041	0.0210441
Uck2	ENSRNOG00000003917	54.7067	34.6626	-0.658336	0.00955	0.0401747
Olfml3	ENSRNOG00000019211	16.3085	10.3254	-0.65943	0.011	0.0444646
Ankrd13a	ENSRNOG00000001204	55.6571	35.2339	-0.659603	0.00515	0.0251352
Rabac1	ENSRNOG00000020233	86.5915	54.8102	-0.659781	0.0077	0.0340206
Mrpl23	ENSRNOG00000020354	123.335	78.035	-0.660393	0.0065	0.0299478
Rbbp7	ENSRNOG00000005157	220.375	139.404	-0.660688	0.00435	0.0220816
Ilf2	ENSRNOG00000014154	92.829	58.7107	-0.660951	0.0031	0.0170348
Abhd3	ENSRNOG00000029370	21.346	13.499	-0.661112	0.0081	0.0352812
Nudt11	ENSRNOG00000048573	15.6085	9.86673	-0.661693	0.0095	0.0399904
Cuedc2	ENSRNOG00000019574	39.4545	24.9404	-0.661704	0.0081	0.0352812
Shmt1	ENSRNOG00000005275	39.7548	25.128	-0.661831	0.0063	0.0292453
Smarcc1	ENSRNOG00000020804	53.4426	33.7789	-0.661869	0.00445	0.0224656
Tsn	ENSRNOG00000002319	99.7047	62.9912	-0.66251	0.00585	0.0276633
Kdelr1	ENSRNOG00000021082	75.3228	47.5464	-0.66375	0.00525	0.025546
Snrpd2	ENSRNOG00000015844	295.784	186.553	-0.664959	0.00455	0.0228366
Gnai2	ENSRNOG00000016592	216.277	136.345	-0.665622	0.00675	0.0307595
Ndufa1	ENSRNOG00000052226	261.175	164.633	-0.665768	0.00535	0.025867
Nedd8	ENSRNOG00000019895	218.913	137.937	-0.666349	0.00285	0.0159252
Gna11	ENSRNOG00000005446	87.4451	55.0675	-0.667178	0.00535	0.025867
Cndp1	ENSRNOG00000027739	9.91223	6.24175	-0.66726	0.01045	0.0429264
Snx25	ENSRNOG00000011116	87.3752	55.0037	-0.667694	0.00565	0.0270042
Lamp2	ENSRNOG00000000164	87.8103	55.2056	-0.669574	0.00545	0.0262425
Mrps17	ENSRNOG00000000926	53.77	33.7967	-0.669921	0.0073	0.032678
Rpl38	ENSRNOG00000030747	4055.44	2548.55	-0.670182	0.0051	0.0249666
Ube2s	ENSRNOG00000016930	480.015	301.604	-0.670423	0.00485	0.023979
Ckap2	ENSRNOG00000024650	65.9987	41.4491	-0.671098	0.0042	0.0214805
Zfp704	ENSRNOG00000054426	10.6913	6.7095	-0.672162	0.00375	0.0197016
Rnf187	ENSRNOG00000049219	496.433	311.509	-0.672327	0.006	0.0281664
Crip2	ENSRNOG00000005041	24.0312	15.0759	-0.672665	0.01055	0.0432272
Rgcc	ENSRNOG00000042960	47.3627	29.7037	-0.673106	0.0124	0.0486769
Plgrkt	ENSRNOG00000015932	25.9157	16.253	-0.67312	0.01045	0.0429264
Rps27l	ENSRNOG00000050473	268.979	168.643	-0.673519	0.0036	0.0191
Cerk	ENSRNOG00000017022	36.3982	22.8156	-0.673846	0.00355	0.0189124
Hbp1	ENSRNOG00000008927	28.9998	18.1756	-0.674044	0.0046	0.0230517
Mrfap1	ENSRNOG00000055319	353.468	221.493	-0.674319	0.0057	0.0271929
Mrfap1	ENSRNOG00000056162	353.468	221.493	-0.674319	0.0057	0.0271929
Pebp1	ENSRNOG00000001136	657.855	412.202	-0.674418	0.00505	0.0247688
Rpl6	ENSRNOG00000025936	1840.51	1153.1	-0.674595	0.01115	0.0450569
Itgb5	ENSRNOG00000001795	9.6516	6.04328	-0.675436	0.0106	0.0433633
Atp6v1g1	ENSRNOG00000008163	189.831	118.774	-0.676496	0.0024	0.0139728
Sppl3	ENSRNOG00000001178	23.3604	14.6151	-0.676608	0.0059	0.0278284
Klhl5	ENSRNOG00000008421	45.9013	28.7122	-0.676873	0.00325	0.0177459
Pfkl	ENSRNOG00000001214	58.6298	36.6354	-0.678395	0.00325	0.0177459
Malsu1	ENSRNOG00000009035	43.8438	27.3954	-0.67844	0.01225	0.0482788
Adam23	ENSRNOG00000012424	11.7674	7.34841	-0.679288	0.0077	0.0340206
Btf3l4	ENSRNOG00000008512	26.4766	16.5313	-0.679519	0.00905	0.0384848
Sap30l	ENSRNOG00000002575	37.8947	23.6602	-0.679535	0.00805	0.0351582
Tbl3	ENSRNOG00000013429	33.7038	21.042	-0.679639	0.0046	0.0230517
Pcbp4	ENSRNOG00000012406	222.937	139.176	-0.679724	0.0044	0.022248
Aldh2	ENSRNOG00000001344	40.4582	25.2433	-0.680529	0.00475	0.0235839
Metrn	ENSRNOG00000019692	1167.09	727.995	-0.680909	0.0081	0.0352812
Rpl18	ENSRNOG00000021035	1589.88	991.533	-0.681187	0.0076	0.0337288
Psmd13	ENSRNOG00000014109	140.861	87.7968	-0.682029	0.00355	0.0189124
Bicd2	ENSRNOG00000016031	25.9629	16.1773	-0.682478	0.0029	0.0161418
Nt5dc2	ENSRNOG00000018358	59.8786	37.308	-0.682556	0.0043	0.0218794
Anln	ENSRNOG00000014343	15.5125	9.66281	-0.682916	0.0063	0.0292453
Ninl	ENSRNOG00000027747	5.6657	3.52807	-0.683377	0.01005	0.0416675
Wsb2	ENSRNOG00000001135	86.3674	53.7512	-0.684189	0.0033	0.0179582
Akr1a1	ENSRNOG00000016727	652.909	406.306	-0.684317	0.00585	0.0276633
Stim2	ENSRNOG00000002956	16.9049	10.5197	-0.684356	0.00575	0.0273809
Prrg4	ENSRNOG00000022710	46.4593	28.9042	-0.684685	0.00475	0.0235839
Mxra8	ENSRNOG00000019244	23.1838	14.4129	-0.685757	0.0076	0.0337288
Pkm	ENSRNOG00000011329	287.941	178.998	-0.685826	0.0058	0.0275479
Ndufb8	ENSRNOG00000014078	485.193	301.439	-0.686692	0.0029	0.0161418
Slc25a4	ENSRNOG00000010830	731.142	454.227	-0.686736	0.0059	0.0278284
Vasp	ENSRNOG00000016367	11.2127	6.96552	-0.686826	0.00665	0.0304326
Shcbp1	ENSRNOG00000053026	36.4328	22.6263	-0.687234	0.00495	0.0243708
Jup	ENSRNOG00000015380	22.6337	14.048	-0.688111	0.00475	0.0235839
Pgm3	ENSRNOG00000009515	23.7732	14.7492	-0.688693	0.00595	0.0280234
Tm9sf1	ENSRNOG00000019710	22.1141	13.6945	-0.691365	0.0055	0.0263947
Mlf2	ENSRNOG00000016589	206.944	128.125	-0.691692	0.0034	0.0183325
Ndufb6	ENSRNOG00000024539	330.299	204.41	-0.692308	0.00245	0.0141935
Eif3k	ENSRNOG00000020495	225.642	139.636	-0.692369	0.00585	0.0276633
Tacc2	ENSRNOG00000020457	12.4785	7.71817	-0.693111	0.00525	0.025546
Slc2a1	ENSRNOG00000007284	15.1049	9.33938	-0.693617	0.005	0.0245982
Ncald	ENSRNOG00000042978	117.469	72.6257	-0.69373	0.0039	0.0202508
Slc30a4	ENSRNOG00000000170	23.764	14.6922	-0.693732	0.00255	0.0146285
Slc30a4	ENSRNOG00000000170	23.764	14.6922	-0.693732	0.00255	0.0146285
Rab8a	ENSRNOG00000014621	51.3242	31.7183	-0.694322	0.00255	0.0146285
Grik3	ENSRNOG00000008992	20.9587	12.9445	-0.695214	0.01135	0.0456793
Lrp5	ENSRNOG00000015911	9.91788	6.12426	-0.695495	0.0048	0.0237864
Ssr2	ENSRNOG00000019940	174.061	107.481	-0.695507	0.00165	0.0104135
Gpam	ENSRNOG00000015124	43.5435	26.87	-0.696461	0.00675	0.0307595
Rpl22	ENSRNOG00000011104	819.78	505.714	-0.696916	0.00225	0.0132729
Slc39a6	ENSRNOG00000028703	23.3786	14.4128	-0.697835	0.00415	0.02125
Ap1s2	ENSRNOG00000038686	38.6843	23.8468	-0.697956	0.00295	0.0163778
B4galt2	ENSRNOG00000019609	27.464	16.9293	-0.698023	0.0049	0.0241615
Gpn3	ENSRNOG00000001278	20.3807	12.5625	-0.698077	0.00985	0.0410888
Ndc1	ENSRNOG00000010620	29.2504	18.0272	-0.698278	0.0036	0.0191
Gnai1	ENSRNOG00000057096	34.2998	21.1379	-0.698367	0.00365	0.0192939
Ndufb9	ENSRNOG00000009364	530.102	326.649	-0.698528	0.0019	0.0116222
Rrm1	ENSRNOG00000045752	152.003	93.6533	-0.6987	0.0051	0.0249666
Ubald2	ENSRNOG00000010029	77.5779	47.7963	-0.698746	0.0029	0.0161418
Tmem14c	ENSRNOG00000015437	81.9563	50.4905	-0.698842	0.00475	0.0235839
Ndufb11	ENSRNOG00000008329	189.3	116.616	-0.698908	0.0019	0.0116222
Snrpe	ENSRNOG00000031127	269.405	165.854	-0.699862	0.0031	0.0170348
Ndufb5	ENSRNOG00000011949	133.545	82.2116	-0.699911	0.0015	0.00966509
Rtn1	ENSRNOG00000004794	61.0882	37.6007	-0.700136	0.0025	0.0144057
Snrpf	ENSRNOG00000005556	57.5175	35.3984	-0.700316	0.0044	0.022248
Npm3	ENSRNOG00000017622	49.0502	30.178	-0.700762	0.00365	0.0192939
Fbxo3	ENSRNOG00000009549	35.7953	22.0227	-0.70078	0.0054	0.0260503
Dcun1d2	ENSRNOG00000052837	9.3797	5.77063	-0.700813	0.0082	0.0356087
Myef2	ENSRNOG00000005258	102.876	63.2829	-0.701012	0.0027	0.0152787
Ercc6l	ENSRNOG00000003208	9.22035	5.66572	-0.702563	0.0092	0.0390072
S100b	ENSRNOG00000001295	164.974	101.326	-0.703236	0.00335	0.0181538
Cnpy4	ENSRNOG00000027175	17.7561	10.9001	-0.703975	0.00655	0.0301137
Pqlc3	ENSRNOG00000005126	7.11559	4.36663	-0.704462	0.01145	0.0459958
2021-09-10	ENSRNOG00000049507	32.1711	19.7307	-0.705322	0.0049	0.0241615
Dnaja1	ENSRNOG00000007029	120.891	74.1407	-0.705373	0.002	0.0120795
Rpl21	ENSRNOG00000029410	2242.52	1375.25	-0.70543	0.0069	0.0312995
Rpl21	ENSRNOG00000032803	2242.52	1375.25	-0.70543	0.0069	0.0312995
Rpl21	ENSRNOG00000049848	2242.52	1375.25	-0.70543	0.0069	0.0312995
Rpl21	ENSRNOG00000000957	2242.52	1375.25	-0.70543	0.0069	0.0312995
Rbm3	ENSRNOG00000005387	488.235	299.395	-0.705525	0.00595	0.0280234
Gng2	ENSRNOG00000048980	18.6436	11.432	-0.705609	0.0018	0.0111211
Smarcal1	ENSRNOG00000016503	12.4624	7.64027	-0.705887	0.0042	0.0214805
Stk4	ENSRNOG00000013529	8.19998	5.02574	-0.706284	0.00535	0.025867
Fkbp4	ENSRNOG00000006444	61.3219	37.57	-0.706824	0.00225	0.0132729
Ybx1	ENSRNOG00000023786	186.585	114.31	-0.706875	0.0023	0.0135062
Cnot11	ENSRNOG00000023220	16.3365	10.0047	-0.707421	0.00875	0.0374185
Podxl	ENSRNOG00000012495	10.6049	6.49255	-0.707875	0.00395	0.0204447
Cnbp	ENSRNOG00000010239	370.331	226.548	-0.709	0.0036	0.0191
Anp32b	ENSRNOG00000009266	111.17	67.9854	-0.70947	0.00135	0.00891193
Uck2	ENSRNOG00000003917	87.355	53.4149	-0.709648	0.0066	0.030236
Vstm2b	ENSRNOG00000017456	31.4894	19.2538	-0.709726	0.0074	0.0331027
Mrpl20	ENSRNOG00000018647	116.503	71.1573	-0.711287	0.0022	0.0130495
Pigu	ENSRNOG00000025181	19.0323	11.6213	-0.711677	0.0073	0.032678
Tpgs2	ENSRNOG00000054118	32.965	20.1183	-0.712427	0.0107	0.0436205
Map1lc3b	ENSRNOG00000017905	50.988	31.1171	-0.71245	0.0027	0.0152787
Polr3h	ENSRNOG00000004471	164.93	100.648	-0.712532	0.0027	0.0152787
Ech1	ENSRNOG00000020308	81.5352	49.7379	-0.713076	0.003	0.0166268
Twf2	ENSRNOG00000048915	22.6471	13.8121	-0.713392	0.00605	0.0283086
Gipc1	ENSRNOG00000003864	97.849	59.6592	-0.713813	0.0027	0.0152787
Exosc5	ENSRNOG00000020635	50.5472	30.8183	-0.713843	0.0121	0.0478335
Grk6	ENSRNOG00000014615	33.0268	20.1358	-0.713873	0.0038	0.0198513
Lcmt1	ENSRNOG00000014565	38.1768	23.2686	-0.714313	0.0034	0.0183325
Cmtm4	ENSRNOG00000011009	72.4705	44.1626	-0.714568	0.00255	0.0146285
Mcts1	ENSRNOG00000002563	40.9831	24.97	-0.714833	0.00375	0.0197016
Psmb5	ENSRNOG00000013386	278.045	169.353	-0.715286	0.0038	0.0198513
Hspe1	ENSRNOG00000051624	354.065	215.622	-0.715511	0.0018	0.0111211
Bet1	ENSRNOG00000011008	25.4876	15.5158	-0.716058	0.0035	0.0187
Cdc42	ENSRNOG00000013536	196.593	119.614	-0.716825	0.0123	0.0484167
Col9a3	ENSRNOG00000009531	93.2616	56.7428	-0.716847	0.004	0.0206456
Spc25	ENSRNOG00000006731	45.683	27.7713	-0.718065	0.00585	0.0276633
Nip7	ENSRNOG00000020391	39.2893	23.8822	-0.718203	0.00335	0.0181538
Cotl1	ENSRNOG00000016257	64.0303	38.9193	-0.718268	0.00155	0.00991309
Bdh1	ENSRNOG00000001736	26.8905	16.3408	-0.718617	0.0071	0.0320157
Rps3	ENSRNOG00000017418	1411.79	857.786	-0.718835	0.00475	0.0235839
Gna12	ENSRNOG00000001235	73.6771	44.7621	-0.718938	0.00195	0.0118607
Pomgnt2	ENSRNOG00000019492	15.3761	9.34124	-0.719003	0.0124	0.0486769
Tmod3	ENSRNOG00000032436	32.1381	19.5196	-0.719365	0.00315	0.0172655
C1galt1c1	ENSRNOG00000002536	42.7747	25.9764	-0.719558	0.00345	0.0185094
Cpd	ENSRNOG00000003873	108.635	65.9711	-0.719583	0.00275	0.0154803
Lrpprc	ENSRNOG00000005877	45.3043	27.5072	-0.719841	0.0014	0.00919502
Cyfip1	ENSRNOG00000011945	52.1941	31.6831	-0.720175	0.00125	0.00837157
Sulf2	ENSRNOG00000006052	61.6108	37.3754	-0.721095	0.00175	0.0108798
Atp5a1	ENSRNOG00000017032	990.597	600.824	-0.721355	0.0105	0.0430633
Ubb	ENSRNOG00000042271	1078.65	654.209	-0.721409	0.00275	0.0154803
Scpep1	ENSRNOG00000002358	30.7258	18.6237	-0.722315	0.0028	0.0157002
Fam131b	ENSRNOG00000017149	12.7204	7.7098	-0.722376	0.00305	0.0168533
Acadm	ENSRNOG00000009845	28.7586	17.4297	-0.722449	0.00235	0.0137685
Ndufa12	ENSRNOG00000007407	338.108	204.872	-0.722758	0.00155	0.00991309
Dnajc10	ENSRNOG00000006803	42.4274	25.7008	-0.723182	0.00185	0.0113486
Mtch2	ENSRNOG00000058658	136.053	82.4128	-0.723229	0.0024	0.0139728
Mtch2	ENSRNOG00000058658	136.053	82.4128	-0.723229	0.0024	0.0139728
Pnn	ENSRNOG00000004061	28.2604	17.1083	-0.724084	0.0022	0.0130495
Erlin2	ENSRNOG00000013763	18.256	11.0515	-0.724126	0.00305	0.0168533
Npc2	ENSRNOG00000012062	22.1849	13.427	-0.724445	0.00645	0.0297705
Mrps15	ENSRNOG00000008279	26.6323	16.1183	-0.724481	0.0033	0.0179582
Lamtor2	ENSRNOG00000019908	192.567	116.497	-0.725071	0.00225	0.0132729
Mrpl12	ENSRNOG00000036695	95.6278	57.8483	-0.725157	0.00135	0.00891193
Mospd3	ENSRNOG00000001396	21.8996	13.2443	-0.725537	0.01045	0.0429264
Psma7	ENSRNOG00000056853	403.263	243.88	-0.725552	0.00125	0.00837157
Rab11b	ENSRNOG00000007648	36.012	21.7624	-0.726639	0.00215	0.0128177
Lsm5	ENSRNOG00000042126	72.105	43.5526	-0.72734	0.00485	0.023979
Nnt	ENSRNOG00000026842	22.1544	13.3792	-0.727599	0.0015	0.00966509
Aldoa	ENSRNOG00000052802	464.455	280.476	-0.727659	0.00375	0.0197016
Aldoa	ENSRNOG00000052802	464.455	280.476	-0.727659	0.00375	0.0197016
2021-09-09	ENSRNOG00000002807	97.4014	58.8086	-0.727915	0.00175	0.0108798
Ptn	ENSRNOG00000011946	581.347	350.889	-0.728387	0.0047	0.0234347
Vdac3	ENSRNOG00000019277	256.278	154.664	-0.728571	0.0018	0.0111211
Gsr	ENSRNOG00000014915	25.0748	15.1324	-0.728601	0.0028	0.0157002
Psmc1	ENSRNOG00000003951	168.645	101.753	-0.728914	0.0022	0.0130495
Ptpro	ENSRNOG00000006231	7.54287	4.55018	-0.729189	0.0044	0.022248
Ccm2	ENSRNOG00000060825	17.1607	10.3488	-0.729643	0.00605	0.0283086
Mdh2	ENSRNOG00000001440	160.447	96.7312	-0.730045	0.00095	0.00670658
Nudcd2	ENSRNOG00000060914	96.4637	58.1345	-0.730592	0.00205	0.0123296
Abcb10	ENSRNOG00000017993	5.17798	3.11893	-0.731337	0.0079	0.0346789
Hsdl2	ENSRNOG00000016692	22.9012	13.7943	-0.731357	0.0035	0.0187
Cdk2ap1	ENSRNOG00000001070	191.48	115.307	-0.731707	0.00175	0.0108798
Etfdh	ENSRNOG00000009538	31.4907	18.9505	-0.732692	0.0021	0.0125893
Dpy19l1	ENSRNOG00000026589	54.6581	32.8802	-0.733215	0.00185	0.0113486
Ugdh	ENSRNOG00000002643	117.518	70.6625	-0.733862	0.00145	0.00942755
Aamp	ENSRNOG00000014399	115.275	69.3004	-0.734138	0.0063	0.0292453
Smim11	ENSRNOG00000039877	152.754	91.754	-0.735366	0.00285	0.0159252
Tmx3	ENSRNOG00000045740	40.5576	24.3531	-0.735868	0.00115	0.00784003
Nuf2	ENSRNOG00000002711	48.9361	29.3838	-0.73588	0.0026	0.0148494
Siva1	ENSRNOG00000028640	69.106	41.4778	-0.736471	0.00345	0.0185094
Tubb6	ENSRNOG00000018371	76.0754	45.6402	-0.737125	0.0043	0.0218794
Ltbp4	ENSRNOG00000020871	18.6909	11.2121	-0.737281	0.00175	0.0108798
Gsn	ENSRNOG00000018991	64.6547	38.7774	-0.737538	0.00185	0.0113486
Nap1l4	ENSRNOG00000020615	104.837	62.8588	-0.737961	0.00175	0.0108798
Dpp3	ENSRNOG00000031485	19.3802	11.6075	-0.739527	0.00285	0.0159252
Narf	ENSRNOG00000036664	22.7927	13.6448	-0.740222	0.00285	0.0159252
Pmel	ENSRNOG00000023085	123.525	73.9001	-0.741151	0.00715	0.0321738
Mex3d	ENSRNOG00000030830	8.28858	4.95797	-0.741376	0.0058	0.0275479
Nek6	ENSRNOG00000010897	34.983	20.9183	-0.741888	0.00185	0.0113486
Sall1	ENSRNOG00000013907	11.9944	7.1712	-0.742071	0.003	0.0166268
Fzr1	ENSRNOG00000004169	45.3293	27.1005	-0.742123	0.0052	0.0253409
Prpf31	ENSRNOG00000061039	19.6901	11.7714	-0.74218	0.00225	0.0132729
Scfd2	ENSRNOG00000026828	76.6125	45.7875	-0.742626	0.001	0.00699838
Kcnj10	ENSRNOG00000007705	18.8959	11.2903	-0.74299	0.01245	0.0488435
Ndufa11	ENSRNOG00000048320	244.036	145.753	-0.743565	0.00185	0.0113486
Pank3	ENSRNOG00000007419	140.183	83.7184	-0.743697	0.00275	0.0154803
Nxt2	ENSRNOG00000019168	5.57396	3.32881	-0.743699	0.01165	0.0465244
Tmem109	ENSRNOG00000028017	14.5328	8.67835	-0.74382	0.00465	0.0232662
Fads2	ENSRNOG00000020440	263.401	157.242	-0.744278	0.00455	0.0228366
Slc1a1	ENSRNOG00000014816	229.408	136.935	-0.74443	0.00255	0.0146285
Adipor1	ENSRNOG00000004143	78.2016	46.6775	-0.744472	0.00125	0.00837157
Ncaph2	ENSRNOG00000009598	93.524	55.7585	-0.746146	0.00955	0.0401747
Clptm1l	ENSRNOG00000016923	70.8646	42.2435	-0.746335	0.0015	0.00966509
Me2	ENSRNOG00000015582	46.504	27.7076	-0.747074	0.0017	0.0106769
Fam173a	ENSRNOG00000019684	303.929	181.071	-0.747181	0.00215	0.0128177
Purb	ENSRNOG00000056150	54.6133	32.5247	-0.747716	0.00135	0.00891193
Lix1l	ENSRNOG00000021213	39.7078	23.6473	-0.747743	0.00125	0.00837157
Nptn	ENSRNOG00000009029	48.5276	28.89	-0.748233	0.0018	0.0111211
Agpat3	ENSRNOG00000001205	18.0897	10.7657	-0.748723	0.00105	0.00729691
Lamtor4	ENSRNOG00000027028	194.282	115.598	-0.749036	0.00175	0.0108798
Lrp8	ENSRNOG00000013064	15.6845	9.32767	-0.749752	0.00225	0.0132729
Polr3k	ENSRNOG00000017843	46.6683	27.7538	-0.749758	0.00265	0.0150485
Srd5a1	ENSRNOG00000017601	11.1597	6.63362	-0.75043	0.00475	0.0235839
Mex3a	ENSRNOG00000058654	5.18396	3.08135	-0.750491	0.0044	0.022248
G3bp1	ENSRNOG00000013186	71.6775	42.6015	-0.750618	0.0015	0.00966509
Rmnd5a	ENSRNOG00000028422	46.7189	27.7646	-0.750761	0.00125	0.00837157
St6gal1	ENSRNOG00000001823	9.71389	5.76468	-0.752809	0.0027	0.0152787
Lasp1	ENSRNOG00000004132	37.2959	22.121	-0.753604	0.00145	0.00942755
Hp1bp3	ENSRNOG00000014445	85.728	50.8398	-0.753807	0.0014	0.00919502
Rab15	ENSRNOG00000007364	7.84901	4.65404	-0.754028	0.00325	0.0177459
Got2	ENSRNOG00000011782	163.963	97.2167	-0.754092	0.00105	0.00729691
Zmat2	ENSRNOG00000016016	37.3412	22.138	-0.754244	0.00125	0.00837157
Lyn	ENSRNOG00000008180	14.6343	8.67378	-0.754617	0.0022	0.0130495
Eci1	ENSRNOG00000008843	34.2375	20.2909	-0.754747	0.00485	0.023979
Dnajc9	ENSRNOG00000006619	77.0126	45.599	-0.756092	0.00235	0.0137685
Adam9	ENSRNOG00000017231	47.1069	27.881	-0.756655	0.00135	0.00891193
Pmp22	ENSRNOG00000003338	139.281	82.4049	-0.7572	0.00155	0.00991309
Acsl5	ENSRNOG00000016265	19.6759	11.6398	-0.757358	0.0021	0.0125893
Zc4h2	ENSRNOG00000056735	6.01192	3.55573	-0.757679	0.011	0.0444646
Eif4e2	ENSRNOG00000019634	33.9734	20.084	-0.758357	0.00225	0.0132729
H2afy2	ENSRNOG00000024751	24.1087	14.2457	-0.75903	0.0036	0.0191
Ldhb	ENSRNOG00000013000	232.918	137.602	-0.759318	0.00165	0.0104135
Pole3	ENSRNOG00000004843	20.2238	11.9379	-0.7605	0.00135	0.00891193
Fbxo2	ENSRNOG00000009409	37.7441	22.2752	-0.760811	0.00715	0.0321738
Rab11a	ENSRNOG00000011302	84.2798	49.7379	-0.76084	0.0012	0.0081124
Mtch1	ENSRNOG00000000527	214.574	126.628	-0.760877	0.00115	0.00784003
G2e3	ENSRNOG00000004232	18.1589	10.7135	-0.761252	0.0022	0.0130495
Sec11c	ENSRNOG00000017036	227.204	133.98	-0.761973	0.0011	0.00758724
Erp29	ENSRNOG00000001348	86.5192	50.9902	-0.762799	0.00175	0.0108798
Lamtor5	ENSRNOG00000018186	57.4939	33.8797	-0.762986	0.00185	0.0113486
Slc25a15	ENSRNOG00000011881	14.6617	8.62827	-0.764909	0.00275	0.0154803
Prkd3	ENSRNOG00000005289	18.0579	10.6266	-0.764954	0.0082	0.0356087
Tmem147	ENSRNOG00000021006	101.749	59.8649	-0.765234	0.00165	0.0104135
App	ENSRNOG00000006997	114.433	67.3039	-0.765736	0.0013	0.0086526
Gnb1	ENSRNOG00000016638	215.25	126.54	-0.766418	0.00335	0.0181538
Rpl9	ENSRNOG00000026716	1464.97	860.876	-0.766996	0.002	0.0120795
Jarid2	ENSRNOG00000045918	15.0555	8.84526	-0.76731	0.0008	0.0058823
Ndufa8	ENSRNOG00000005668	169.895	99.8132	-0.767342	0.0012	0.0081124
Slc9a3r1	ENSRNOG00000003232	39.2476	23.0577	-0.767356	0.00225	0.0132729
Rpn2	ENSRNOG00000007492	187.683	110.228	-0.767809	0.00115	0.00784003
Scarb2	ENSRNOG00000002225	73.4991	43.1652	-0.767858	0.00085	0.00616226
Sapcd1	ENSRNOG00000000858	20.9439	12.2984	-0.768063	0.01015	0.0419609
Rpl11	ENSRNOG00000026260	1435.58	842.939	-0.768135	0.00305	0.0168533
Nxn	ENSRNOG00000008178	30.8419	18.1093	-0.768156	0.0066	0.030236
Acan	ENSRNOG00000028992	4.57977	2.68882	-0.768302	0.0075	0.0334343
Arpc1b	ENSRNOG00000000991	164.72	96.6904	-0.768575	0.0009	0.00641672
Pccb	ENSRNOG00000015869	80.7313	47.378	-0.768912	0.00115	0.00784003
Cald1	ENSRNOG00000010233	28.7283	16.8465	-0.770025	0.0031	0.0170348
Set	ENSRNOG00000025892	196.252	115.077	-0.7701	0.0006	0.00467797
Set	ENSRNOG00000034241	196.252	115.077	-0.7701	0.0006	0.00467797
Mfap3	ENSRNOG00000002443	17.1052	10.0244	-0.770921	0.00345	0.0185094
Slc25a5	ENSRNOG00000039980	242.363	142.025	-0.771018	0.00145	0.00942755
Tk1	ENSRNOG00000047314	89.7463	52.5822	-0.771278	0.002	0.0120795
Eci2	ENSRNOG00000029549	41.2351	24.1531	-0.771665	0.00115	0.00784003
Ssr1	ENSRNOG00000014165	69.3097	40.5967	-0.771695	0.0021	0.0125893
Endod1	ENSRNOG00000024757	2.37301	1.38933	-0.772329	0.0106	0.0433633
Twsg1	ENSRNOG00000013340	26.0974	15.2782	-0.772433	0.00075	0.00559103
Mfsd10	ENSRNOG00000012534	23.8722	13.9738	-0.77261	0.0047	0.0234347
[truncated: 793 more rows]
