# Supplementary material for: Reduced Expression of Oligodendrocyte Linage-Enriched Transcripts During the Endoplasmic Reticulum Stress/Integrated Stress Response
Source: ASN Neuro. 2024 Jul 16;16(1):2371162. doi: 10.1080/17590914.2024.2371162 (PMC11262469; doi:10.1080/17590914.2024.2371162)
Supplement: Supplemental Material [file TASN_A_2371162_SM1835.xlsx]

## Sheet: Table S2A
Table S2A. Differentially expressed genes in adult rat spinal cord OPCs treated for 2 h with tunicamycin (TM)
ENSEMBL GENE	ENSEMBL TRANSCRIPT	ENTREZ ID	GENE SYMBOL|DESCRIPTION	Control-2h	TM-2h	log2FC(TM-2h/Control-2h)	p_value	q_value
ENSRNOG00000053248	ENSRNOT00000087454			0	2.83437	17.5927	5e-05	0.00659167
ENSRNOG00000054099	ENSRNOT00000086077			0	23.8036	17.5927	5e-05	0.00659167
ENSRNOG00000060518	ENSRNOT00000077306///ENSRNOT00000078682///ENSRNOT00000079005		|LOC257642	24.0309	271.951	3.50038	5e-05	0.00659167
ENSRNOG00000047746	ENSRNOT00000074325			156.171	993.858	2.66992	5e-05	0.00659167
ENSRNOG00000014387	ENSRNOT00000019392	362196	ChaC glutathione-specific gamma-glutamylcyclotransferase 1|Chac1	10.0724	48.2516	2.26017	5e-05	0.00659167
ENSRNOG00000003745	ENSRNOT00000089841///ENSRNOT00000005085	25389	activating transcription factor 3|Atf3	17.4307	81.653	2.22788	5e-05	0.00659167
ENSRNOG00000029652	ENSRNOT00000046112		|LOC499823	0.567914	1.95732	1.78514	5e-05	0.00659167
ENSRNOG00000045753	ENSRNOT00000046129	295274	histone cluster 2, H2be|Hist2h2be	1.36285	4.43517	1.70237	5e-05	0.00659167
ENSRNOG00000046667	ENSRNOT00000091687///ENSRNOT00000072149	100360880	FBJ osteosarcoma oncogene B|Fosb	0.245899	0.745964	1.60104	5e-05	0.00659167
ENSRNOG00000019422	ENSRNOT00000026303	24330	early growth response 1|Egr1	46.1939	135.38	1.55124	5e-05	0.00659167
ENSRNOG00000011668	ENSRNOT00000015525	114519	nuclear factor, interleukin 3 regulated|Nfil3	17.1896	45.3982	1.4011	5e-05	0.00659167
ENSRNOG00000005114	ENSRNOT00000006791	500864	transmembrane protein 74|Tmem74	1.65687	4.33553	1.38774	5e-05	0.00659167
ENSRNOG00000000640	ENSRNOT00000000792	114090	early growth response 2|Egr2	12.9903	33.1406	1.35116	5e-05	0.00659167
ENSRNOG00000007319	ENSRNOT00000009840	246273	tribbles pseudokinase 3|Trib3	5.78679	14.4426	1.31949	5e-05	0.00659167
ENSRNOG00000018796	ENSRNOT00000025559	85430	homocysteine-inducible, endoplasmic reticulum stress-inducible, ubiquitin-like domain member 1|Herpud1	44.8632	105.066	1.22769	5e-05	0.00659167
ENSRNOG00000011951	ENSRNOT00000016768	83722	polo-like kinase 2|Plk2	186.99	433.702	1.21375	5e-05	0.00659167
ENSRNOG00000005615	ENSRNOT00000007698	25112	growth arrest and DNA-damage-inducible, alpha|Gadd45a	5.99684	13.8388	1.20644	5e-05	0.00659167
ENSRNOG00000014350	ENSRNOT00000019501	83476	cysteine-rich, angiogenic inducer, 61|Cyr61	0.44402	1.02233	1.20317	5e-05	0.00659167
ENSRNOG00000008015	ENSRNOT00000010712	314322	FBJ osteosarcoma oncogene|Fos	52.924	119.442	1.17431	5e-05	0.00659167
ENSRNOG00000054344	ENSRNOT00000088175			41.1301	92.7955	1.17386	5e-05	0.00659167
ENSRNOG00000003300	ENSRNOT00000004408	29619	BTG family, member 2|Btg2	3.21118	7.19731	1.16436	5e-05	0.00659167
ENSRNOG00000042717	ENSRNOT00000056322///ENSRNOT00000085632	365871	circadian associated repressor of transcription|Ciart	2.90882	6.43866	1.14633	5e-05	0.00659167
ENSRNOG00000058515	ENSRNOT00000087389///ENSRNOT00000091713			7.76703	17.1887	1.14603	5e-05	0.00659167
ENSRNOG00000026293	ENSRNOT00000011731	24516	jun proto-oncogene|Jun	56.9133	124.584	1.13028	5e-05	0.00659167
ENSRNOG00000048317	ENSRNOT00000048582	690102	histone cluster 2, H2ab|Hist2h2ab	2.95681	6.46877	1.12945	0.0004	0.037614
ENSRNOG00000008449	ENSRNOT00000011167	288821	neuronal differentiation 4|Neurod4	0.460082	0.997064	1.1158	5e-05	0.00659167
ENSRNOG00000033433	ENSRNOT00000083004///ENSRNOT00000050543	363165	cysteine-serine-rich nuclear protein 1|Csrnp1	10.0922	21.5491	1.09438	5e-05	0.00659167
ENSRNOG00000032917	ENSRNOT00000047634///ENSRNOT00000083814	360772	zinc finger, AN1-type domain 2A|Zfand2a	29.2201	62.0191	1.08575	5e-05	0.00659167
ENSRNOG00000003977	ENSRNOT00000005383	114856	dual specificity phosphatase 1|Dusp1	11.8619	25.1222	1.08263	5e-05	0.00659167
ENSRNOG00000021201	ENSRNOT00000028793	117514	thioredoxin interacting protein|Txnip	19.1925	39.7631	1.05089	5e-05	0.00659167
ENSRNOG00000042785	ENSRNOT00000067455	502988	sestrin 2|Sesn2	15.7392	32.6061	1.05078	5e-05	0.00659167
ENSRNOG00000056940	ENSRNOT00000086790	114490	Cbp/p300-interacting transactivator, with Glu/Asp-rich carboxy-terminal domain, 2|Cited2	23.2641	47.7495	1.03738	5e-05	0.00659167
ENSRNOG00000059243	ENSRNOT00000084727			4.73252	9.69884	1.03521	5e-05	0.00659167
ENSRNOG00000017175	ENSRNOT00000023054	291145	histone cluster 1, H1a|Hist1h1a	17.8576	36.4141	1.02796	5e-05	0.00659167
ENSRNOG00000004500	ENSRNOT00000006188	24577	myelocytomatosis oncogene|Myc	42.3927	86.0816	1.02189	5e-05	0.00659167
ENSRNOG00000016885	ENSRNOT00000023033///ENSRNOT00000078532	58954	Kruppel-like factor 6|Klf6	69.2281	139.185	1.00758	5e-05	0.00659167
ENSRNOG00000013090	ENSRNOT00000018252	291005	growth arrest and DNA-damage-inducible, gamma|Gadd45g	10.3739	20.5075	0.983198	5e-05	0.00659167
ENSRNOG00000047466	ENSRNOT00000083542///ENSRNOT00000077703///ENSRNOT00000089233///ENSRNOT00000080190///ENSRNOT00000078543///ENSRNOT00000073636///ENSRNOT00000083289///ENSRNOT00000090445	24225	brain-derived neurotrophic factor|Bdnf	0.209293	0.411962	0.976988	0.0003	0.0303316
ENSRNOG00000056135	ENSRNOT00000085118	83514	TSC22 domain family, member 3|Tsc22d3	11.8992	23.238	0.965614	5e-05	0.00659167
ENSRNOG00000019822	ENSRNOT00000026871	299626	growth arrest and DNA-damage-inducible, beta|Gadd45b	8.08024	15.7149	0.95966	5e-05	0.00659167
ENSRNOG00000005600	ENSRNOT00000041394///ENSRNOT00000078001	54278	nuclear receptor subfamily 4, group A, member 2|Nr4a2	3.80917	7.31745	0.941865	5e-05	0.00659167
ENSRNOG00000060574	ENSRNOT00000077821			0.916296	1.7532	0.936107	5e-05	0.00659167
ENSRNOG00000004753	ENSRNOT00000006329	499903	N-ethylmaleimide-sensitive factor attachment protein, beta|Napb	1.83751	3.49809	0.928817	5e-05	0.00659167
ENSRNOG00000055564	ENSRNOT00000088555	499839	similar to LOC387763 protein|RGD1564664	15.8328	29.9157	0.917983	5e-05	0.00659167
ENSRNOG00000020938	ENSRNOT00000044788///ENSRNOT00000079633	171071	protein phosphatase 1, regulatory subunit 15A|Ppp1r15a	10.0935	18.644	0.885283	5e-05	0.00659167
ENSRNOG00000042504	ENSRNOT00000066776		|Zfp964	1.39786	2.5598	0.872808	0.0001	0.0124509
ENSRNOG00000017801	ENSRNOT00000065304///ENSRNOT00000092302	79255	activating transcription factor 4|Atf4	455.916	831.508	0.866962	5e-05	0.00659167
ENSRNOG00000020729	ENSRNOT00000028146	63878	stanniocalcin 2|Stc2	3.40978	6.16006	0.853266	5e-05	0.00659167
ENSRNOG00000045649	ENSRNOT00000072849	309945	arrestin domain containing 3|Arrdc3	20.193	36.4108	0.850513	5e-05	0.00659167
ENSRNOG00000031335	ENSRNOT00000039909	361149	ankyrin repeat domain 37|Ankrd37	5.32684	9.50891	0.836001	5e-05	0.00659167
ENSRNOG00000042838	ENSRNOT00000067780	24517	jun B proto-oncogene|Junb	7.55369	13.2413	0.809785	5e-05	0.00659167
ENSRNOG00000001189	ENSRNOT00000001579	59329	salt-inducible kinase 1|Sik1	3.25844	5.66595	0.798135	5e-05	0.00659167
ENSRNOG00000048264	ENSRNOT00000075069	684828	similar to Histone H1.2 (H1 VAR.1) (H1c)|LOC684828	109.866	189.075	0.783216	5e-05	0.00659167
ENSRNOG00000057078	ENSRNOT00000085026	140942	DNA-damage-inducible transcript 4|Ddit4	5.35595	9.20562	0.781374	5e-05	0.00659167
ENSRNOG00000058186	ENSRNOT00000085315	313729	ERBB receptor feedback inhibitor 1|Errfi1	18.5387	31.5917	0.769005	5e-05	0.00659167
ENSRNOG00000007002	ENSRNOT00000009313	60584	leukemia inhibitory factor|Lif	0.926809	1.57305	0.763217	0.0006	0.0498037
ENSRNOG00000059382	ENSRNOT00000072195	64647///680403///684797///100364835///100365043///100910200///100912338	histone cluster 1, H2bl|Hist1h2bg///histone cluster 1, H2bl|Hist1h2bcl1///histone cluster 1, H2bl|Hist1h2bq///histone cluster 1, H2bl|LOC100364835///histone cluster 1, H2bl|LOC100365043///histone cluster 1, H2bl|LOC100910200///histone cluster 1, H2bl|LOC684797///histone cluster 1, H2bc-like 1|Hist1h2bg///histone cluster 1, H2bc-like 1|Hist1h2bcl1///histone cluster 1, H2bc-like 1|Hist1h2bq///histo…	34.0818	57.6745	0.758934	5e-05	0.00659167
ENSRNOG00000012442	ENSRNOT00000036343	308797	cell migration inducing protein, hyaluronan binding|Cemip	12.033	20.1842	0.746235	5e-05	0.00659167
ENSRNOG00000030131	ENSRNOT00000039216		|Zscan30	6.49568	10.8858	0.744901	5e-05	0.00659167
ENSRNOG00000001607	ENSRNOT00000002187	79252	ADAM metallopeptidase with thrombospondin type 1 motif, 1|Adamts1	52.4722	87.9293	0.74479	5e-05	0.00659167
ENSRNOG00000012556	ENSRNOT00000017305	64444	ISL LIM homeobox 1|Isl1	1.42434	2.38528	0.74386	0.0001	0.0124509
ENSRNOG00000020770	ENSRNOT00000028178	303559	ADP-ribosylation factor-like 4D|Arl4d	4.42016	7.35476	0.734579	5e-05	0.00659167
ENSRNOG00000021548	ENSRNOT00000037375///ENSRNOT00000037363	363140	Ras association (RalGDS/AF-6) domain family member 1|Rassf1	10.0189	16.6299	0.731058	5e-05	0.00659167
ENSRNOG00000033351	ENSRNOT00000015611		|Zfp869	12.3982	20.4375	0.721085	5e-05	0.00659167
ENSRNOG00000015188	ENSRNOT00000020367		|LOC100909998	0.888016	1.44883	0.706227	0.0004	0.037614
ENSRNOG00000013703	ENSRNOT00000018488	140593	siah E3 ubiquitin protein ligase 2|Siah2	13.9356	22.2768	0.676767	5e-05	0.00659167
ENSRNOG00000046036	ENSRNOT00000075570///ENSRNOT00000081605	100912218	inositol 1,4,5-trisphosphate receptor-interacting protein-like|LOC100912218	2.54255	4.04626	0.670315	0.00015	0.0176934
ENSRNOG00000058263	ENSRNOT00000079139			43.2406	68.6382	0.666625	0.00045	0.0406117
ENSRNOG00000049724	ENSRNOT00000071141	367384	UDP-GlcNAc:betaGal beta-1,3-N-acetylglucosaminyltransferase-like 1|B3gntl1	3.12334	4.92858	0.658081	0.0004	0.037614
ENSRNOG00000043053	ENSRNOT00000065518	683504	zinc finger protein 639|Zfp639	19.0271	30.0176	0.657751	5e-05	0.00659167
ENSRNOG00000014834	ENSRNOT00000019968	100362678	enhancer of polycomb homolog 1 (Drosophila)|Epc1	16.25	25.5798	0.654564	5e-05	0.00659167
ENSRNOG00000016456	ENSRNOT00000022056	361749	interleukin 33|Il33	23.9698	37.5671	0.648254	5e-05	0.00659167
ENSRNOG00000004284	ENSRNOT00000005910	29618	B-cell translocation gene 1, anti-proliferative|Btg1	54.4227	84.8995	0.641546	5e-05	0.00659167
ENSRNOG00000014909	ENSRNOT00000076031///ENSRNOT00000076439///ENSRNOT00000020069	366489	SH2 domain containing 5|Sh2d5	14.3564	22.3917	0.641271	5e-05	0.00659167
ENSRNOG00000007420	ENSRNOT00000009775	24448	histamine receptor H 1|Hrh1	5.08106	7.90106	0.636918	0.0003	0.0303316
ENSRNOG00000000576	ENSRNOT00000000702	100360936	anaphase promoting complex subunit 16|Anapc16	36.5346	56.8113	0.636916	5e-05	0.00659167
ENSRNOG00000003278	ENSRNOT00000004532	360640	mitogen-activated protein kinase kinase kinase 14|Map3k14	1.53102	2.3781	0.635314	0.0002	0.0220443
ENSRNOG00000054259	ENSRNOT00000086548	313994	Kruppel-like factor 11|Klf11	4.56527	7.0675	0.630499	5e-05	0.00659167
ENSRNOG00000009358	ENSRNOT00000012394	313085	oxidative stress induced growth inhibitor family member 2|Osgin2	13.7504	21.2459	0.627716	5e-05	0.00659167
ENSRNOG00000022736	ENSRNOT00000030519	306455	CDKN2A interacting protein|Cdkn2aip	29.2022	45.1152	0.627538	5e-05	0.00659167
ENSRNOG00000048138	ENSRNOT00000074582	502316	zinc finger protein 566|Zfp566	8.55232	13.21	0.627238	0.0001	0.0124509
ENSRNOG00000015382	ENSRNOT00000089673///ENSRNOT00000067688	316327	AT rich interactive domain 5A (Mrf1 like)|Arid5a	7.20042	11.1003	0.624442	5e-05	0.00659167
ENSRNOG00000042289	ENSRNOT00000038207///ENSRNOT00000085754	363781	phosphatidylinositol-specific phospholipase C, X domain containing 2|Plcxd2	1.71078	2.62241	0.616238	5e-05	0.00659167
ENSRNOG00000032136	ENSRNOT00000048711	313838	CDC42 effector protein (Rho GTPase binding) 3|Cdc42ep3	13.6046	20.8217	0.613987	0.0001	0.0124509
ENSRNOG00000020368	ENSRNOT00000068308	313782	F-box and leucine-rich repeat protein 12|Fbxl12	3.85605	5.89411	0.61215	0.00025	0.0260601
ENSRNOG00000061139	ENSRNOT00000087784	360893	TATA box binding protein (Tbp)-associated factor, RNA polymerase I, A|Taf1a	11.2392	17.0487	0.601128	0.00015	0.0176934
ENSRNOG00000012929	ENSRNOT00000017949	303336	WD repeat and SOCS box-containing 1|Wsb1	42.6183	64.5951	0.599954	5e-05	0.00659167
ENSRNOG00000006304	ENSRNOT00000086116///ENSRNOT00000066767	314856	MDM2 proto-oncogene, E3 ubiquitin protein ligase|Mdm2	78.1155	117.729	0.591791	5e-05	0.00659167
ENSRNOG00000014380	ENSRNOT00000019278	102555672	zinc finger protein 850-like|LOC102555672	6.4952	9.78508	0.591209	0.00035	0.0348626
ENSRNOG00000004874	ENSRNOT00000006454			2.76113	4.15242	0.588692	0.0006	0.0498037
ENSRNOG00000058932	ENSRNOT00000085084///ENSRNOT00000084416	500981	zinc finger protein 202|Zfp202	3.04561	4.54788	0.57846	0.00045	0.0406117
ENSRNOG00000003955	ENSRNOT00000005297	192225	spermatogenesis associated 7|Spata7	5.83223	8.69176	0.5756	0.0006	0.0498037
ENSRNOG00000008785	ENSRNOT00000090637///ENSRNOT00000057843	84410	Kruppel-like factor 5|Klf5	3.60882	5.36651	0.572456	0.00025	0.0260601
ENSRNOG00000017462	ENSRNOT00000023584///ENSRNOT00000078650	361935	spermatogenesis associated 5|Spata5	26.9027	39.8375	0.566378	5e-05	0.00659167
ENSRNOG00000016180	ENSRNOT00000090376///ENSRNOT00000090579///ENSRNOT00000067823	54705	pyruvate dehyrogenase phosphatase catalytic subunit 1|Pdp1	22.1015	32.5994	0.560704	0.0001	0.0124509
ENSRNOG00000033729	ENSRNOT00000024645	102556967	zinc finger protein 484-like|LOC102556967///zinc finger protein 484-like|Zfp719	8.70288	12.8251	0.559404	0.00055	0.0471073
ENSRNOG00000001414	ENSRNOT00000001916	24617	serpin peptidase inhibitor, clade E (nexin, plasminogen activator inhibitor type 1), member 1|Serpine1	26.4709	38.8418	0.553201	5e-05	0.00659167
ENSRNOG00000001623	ENSRNOT00000041177	304056	zinc finger protein 295|Zfp295	10.7963	15.7378	0.543698	5e-05	0.00659167
ENSRNOG00000003215	ENSRNOT00000004291	303212	zinc finger protein 287|Zfp287	14.1479	20.6213	0.543543	0.0002	0.0220443
ENSRNOG00000003714	ENSRNOT00000005048	287269	CDC-like kinase 4|Clk4	26.989	39.2886	0.541736	0.0002	0.0220443
ENSRNOG00000010653	ENSRNOT00000088712///ENSRNOT00000014158	314306	ELM2 and Myb/SANT-like domain containing 1|Elmsan1	3.55171	5.16422	0.540038	0.0004	0.037614
ENSRNOG00000009302	ENSRNOT00000012321	102547932	zinc finger protein 623|Zfp623	13.4398	19.5088	0.537613	0.0006	0.0498037
ENSRNOG00000019598	ENSRNOT00000026637///ENSRNOT00000026559///ENSRNOT00000042790///ENSRNOT00000044163///ENSRNOT00000083811///ENSRNOT00000085241	83785	vascular endothelial growth factor A|Vegfa	42.1547	61.1745	0.537237	5e-05	0.00659167
ENSRNOG00000043465	ENSRNOT00000076998///ENSRNOT00000067442	54323	activity-regulated cytoskeleton-associated protein|Arc	11.2279	16.267	0.534862	0.0003	0.0303316
ENSRNOG00000018166	ENSRNOT00000063783///ENSRNOT00000086588	64562	protein kinase, AMP-activated, beta 2 non-catalytic subunit|Prkab2	5.93471	8.58351	0.532391	0.0005	0.0442336
ENSRNOG00000004019	ENSRNOT00000005361	29380	pleckstrin homology-like domain, family A, member 1|Phlda1	68.1627	98.5587	0.532	5e-05	0.00659167
ENSRNOG00000016298	ENSRNOT00000021818	315923	LysM, putative peptidoglycan-binding, domain containing 3|Lysmd3	10.7317	15.4254	0.523425	0.0002	0.0220443
ENSRNOG00000010058	ENSRNOT00000013342	306141	sprouty RTK signaling antagonist 2|Spry2	114.415	164.409	0.523018	5e-05	0.00659167
ENSRNOG00000010833	ENSRNOT00000014603	680308	methylenetetrahydrofolate dehydrogenase (NADP+ dependent) 2, methenyltetrahydrofolate cyclohydrolase|Mthfd2	80.5233	115.51	0.520542	5e-05	0.00659167
ENSRNOG00000001426	ENSRNOT00000001937	498171	Prkr interacting protein 1 (IL11 inducible)|Prkrip1	7.1047	10.1643	0.516661	0.0005	0.0442336
ENSRNOG00000052070	ENSRNOT00000085158	266603	aldehyde dehydrogenase 1 family, member A3|Aldh1a3	32.3107	46.1793	0.515236	0.00025	0.0260601
ENSRNOG00000000572	ENSRNOT00000000697	84468	carbohydrate (chondroitin 6) sulfotransferase 3|Chst3	13.571	19.3692	0.513241	0.00015	0.0176934
ENSRNOG00000011238	ENSRNOT00000015387	310467	TCDD-inducible poly(ADP-ribose) polymerase|Tiparp	16.5317	23.5744	0.511989	0.00055	0.0471073
ENSRNOG00000051756	ENSRNOT00000085975	497894	zinc finger protein 62|Zfp62	26.4477	37.6373	0.50902	0.0002	0.0220443
ENSRNOG00000005248	ENSRNOT00000007002	305540	solute carrier family 1 (glutamate/neutral amino acid transporter), member 4|Slc1a4	25.6258	36.1979	0.498307	5e-05	0.00659167
ENSRNOG00000010090	ENSRNOT00000013498	297458	coiled-coil domain containing 174|Ccdc174	20.797	29.3197	0.495491	0.00045	0.0406117
ENSRNOG00000016301	ENSRNOT00000067372	309430	doublesex and mab-3 related transcription factor 2|Dmrt2	30.3656	42.7975	0.495088	0.0004	0.037614
ENSRNOG00000038449	ENSRNOT00000058581	100912924	uncharacterized LOC100912924|LOC100912924	73.7353	103.627	0.490971	0.0001	0.0124509
ENSRNOG00000061910	ENSRNOT00000088355	24484	insulin-like growth factor binding protein 3|Igfbp3	63.4897	89.0684	0.48839	0.00015	0.0176934
ENSRNOG00000010298	ENSRNOT00000014044	289754	X-box binding protein 1|Xbp1	59.0528	82.8295	0.48814	0.0004	0.037614
ENSRNOG00000004282	ENSRNOT00000005800	29308	ADP-ribosylation factor-like 4A|Arl4a	47.1662	66.0868	0.486609	0.00055	0.0471073
ENSRNOG00000006859	ENSRNOT00000009233	64194	insulin induced gene 1|Insig1	164.393	229.166	0.479245	5e-05	0.00659167
ENSRNOG00000023896	ENSRNOT00000037844	116663	dual specificity phosphatase 6|Dusp6	580.017	804.449	0.471905	0.0003	0.0303316
ENSRNOG00000017728	ENSRNOT00000089957///ENSRNOT00000023877	309069	erythroid differentiation regulatory factor 1|Edrf1	16.1643	22.3308	0.466222	0.00045	0.0406117
ENSRNOG00000050997	ENSRNOT00000073910	29596	interferon-related developmental regulator 1|Ifrd1	70.1654	96.4754	0.459401	0.0005	0.0442336
ENSRNOG00000008305	ENSRNOT00000011284	114100	sterol-C5-desaturase|Sc5d	42.3954	58.2005	0.457125	0.00025	0.0260601
ENSRNOG00000018487	ENSRNOT00000025196	50567	solute carrier family 3 (amino acid transporter heavy chain), member 2|Slc3a2	135.363	182.499	0.431056	0.00055	0.0471073
ENSRNOG00000059449	ENSRNOT00000082659			1282.38	914.97	-0.487032	0.00025	0.0260601
ENSRNOG00000005195	ENSRNOT00000007175	25307	cystatin C|Cst3	540.88	373.573	-0.53392	0.00015	0.0176934
ENSRNOG00000016897	ENSRNOT00000022962	293049	retinaldehyde binding protein 1|Rlbp1	33.6119	23.1396	-0.538607	5e-05	0.00659167
ENSRNOG00000052742	ENSRNOT00000084988			4584.47	3141.2	-0.545438	0.00025	0.0260601
ENSRNOG00000060430	ENSRNOT00000086005			6808.32	4630.22	-0.556219	0.00045	0.0406117
ENSRNOG00000021102	ENSRNOT00000092133///ENSRNOT00000028653///ENSRNOT00000079091	29686	sodium channel, voltage-gated, type I, beta subunit|Scn1b	15.7556	10.6289	-0.56787	0.00055	0.0471073
ENSRNOG00000042041	ENSRNOT00000066362///ENSRNOT00000083580	683713	galactose-3-O-sulfotransferase 1|Gal3st1	29.858	20.0888	-0.571722	5e-05	0.00659167
ENSRNOG00000017930	ENSRNOT00000024111	361467	lysophosphatidylcholine acyltransferase 1|Lpcat1	13.2226	8.89594	-0.571792	5e-05	0.00659167
ENSRNOG00000008246	ENSRNOT00000010932	298845	elastin microfibril interfacer 1|Emilin1	45.871	30.7206	-0.578377	5e-05	0.00659167
ENSRNOG00000019418	ENSRNOT00000026259	308571	leucine rich repeat containing 4B|Lrrc4b	14.2073	9.45084	-0.588117	5e-05	0.00659167
ENSRNOG00000029570	ENSRNOT00000045107	497960	family with sequence similarity 222, member B|Fam222b	4.30826	2.838	-0.602231	0.0002	0.0220443
ENSRNOG00000025676	ENSRNOT00000014323	316090	family with sequence similarity 198, member A|Fam198a	6.27215	4.12584	-0.604273	0.0004	0.037614
ENSRNOG00000029028	ENSRNOT00000041106	299618	MAP kinase-interacting serine/threonine kinase 2|Mknk2	7.5029	4.92188	-0.608239	5e-05	0.00659167
ENSRNOG00000006368	ENSRNOT00000008655	81514	leucine rich repeat neuronal 3|Lrrn3	5.43156	3.5228	-0.624644	0.0002	0.0220443
ENSRNOG00000008283	ENSRNOT00000064849///ENSRNOT00000079414	362275	UDP-Gal:betaGlcNAc beta 1,4-galactosyltransferase, polypeptide 5|B4galt5	16.1398	10.4202	-0.631239	0.00015	0.0176934
ENSRNOG00000004602	ENSRNOT00000006436	287212	ring finger protein 145|Rnf145	49.2825	31.6531	-0.638727	5e-05	0.00659167
ENSRNOG00000000054	ENSRNOT00000000060	306338	abhydrolase domain containing 8|Abhd8	5.31132	3.4081	-0.640102	0.00035	0.0348626
ENSRNOG00000018231	ENSRNOT00000024786///ENSRNOT00000087651	296583	NACC family member 2, BEN and BTB (POZ) domain containing|Nacc2	8.31511	5.28085	-0.654964	5e-05	0.00659167
ENSRNOG00000059765	ENSRNOT00000088191///ENSRNOT00000084075///ENSRNOT00000077175	79123	acid-sensing (proton-gated) ion channel 1|Asic1	7.45948	4.69221	-0.668808	0.00025	0.0260601
ENSRNOG00000056608	ENSRNOT00000091277			16184.7	10154.5	-0.672516	5e-05	0.00659167
ENSRNOG00000020533	ENSRNOT00000027860	65164	HtrA serine peptidase 1|Htra1	2.52421	1.52872	-0.723509	0.0002	0.0220443
ENSRNOG00000031420	ENSRNOT00000081353///ENSRNOT00000017461	64468	hyaluronoglucosaminidase 2|Hyal2	10.7634	6.41815	-0.745907	5e-05	0.00659167
ENSRNOG00000034161	ENSRNOT00000045155	688869	similar to cytochrome c oxidase, subunit VIb polypeptide 1|Cox6b1	99.241	59.0475	-0.74906	5e-05	0.00659167
ENSRNOG00000020363	ENSRNOT00000027675	292889	mediator complex subunit 25|Med25	1.51127	0.893419	-0.758349	0.0006	0.0498037
ENSRNOG00000003542	ENSRNOT00000004702		|Hcfc1r1	29.1447	16.8281	-0.792364	0.00045	0.0406117
ENSRNOG00000039063	ENSRNOT00000059744	681355	similar to potassium channel tetramerisation domain containing 12b|LOC681355	13.2683	7.60982	-0.802053	5e-05	0.00659167
ENSRNOG00000058739	ENSRNOT00000088279	29140	stannin|Snn	22.9249	12.615	-0.861778	5e-05	0.00659167
ENSRNOG00000061622	ENSRNOT00000081692			209.157	114.598	-0.868004	5e-05	0.00659167
ENSRNOG00000059984	ENSRNOT00000080429	84010	delta-like 1 (Drosophila)|Dll1	4.50076	2.34089	-0.943108	5e-05	0.00659167
ENSRNOG00000033741	ENSRNOT00000043535	295283	ankyrin repeat domain 34A|Ankrd34a	0.582233	0.299321	-0.959901	0.0004	0.037614
ENSRNOG00000007687	ENSRNOT00000010620	315711	semaphorin 7A, GPI membrane anchor|Sema7a	6.20149	3.15894	-0.973176	5e-05	0.00659167
ENSRNOG00000051492	ENSRNOT00000083318			1127.67	523.897	-1.10599	5e-05	0.00659167
ENSRNOG00000020246	ENSRNOT00000027445	296313	myosin, light chain 9, regulatory|Myl9	1.40689	0.61008	-1.20544	5e-05	0.00659167
ENSRNOG00000055021	ENSRNOT00000089427			223.188	69.5186	-1.68279	5e-05	0.00659167
ENSRNOG00000056054	ENSRNOT00000083120			391.873	115.02	-1.76851	5e-05	0.00659167

## Sheet: Table S2B
Table S2B. Differentially expressed genes in adult rat spinal cord OPCs treated for 8 h with tunicamycin (TM)
ENSEMBL GENE	ENSEMBL TRANSCRIPT	ENTREZ ID	GENE SYMBOL|DESCRIPTION			Control-8h	TM-8h	log2FC(TM-8h/Control-8h)	p_value	q_value
ENSRNOG00000013301	ENSRNOT00000064781///ENSRNOT00000017774	361358	brain expressed, associated with NEDD4, 1|Bean1			0	0.254541	15.1467	5e-05	0.000516446
ENSRNOG00000052452	ENSRNOT00000077855					0	4.16974	15.1467	0.0001	0.000959618
ENSRNOG00000061107	ENSRNOT00000085399					0	10.33	15.1467	0.0002	0.00174541
ENSRNOG00000026873	ENSRNOT00000037005					0	0.309371	15.1467	0.00145	0.00928898
ENSRNOG00000053408	ENSRNOT00000080615					0	9.96005	15.1467	0.00145	0.00928898
ENSRNOG00000054246	ENSRNOT00000074143		|RGD1562660			0	0.428934	15.1467	0.0016	0.010062
ENSRNOG00000040249	ENSRNOT00000059520					0	3.4083	15.1467	0.00735	0.0343065
ENSRNOG00000059081	ENSRNOT00000088948///ENSRNOT00000081777					0.12317	6.98509	5.82556	5e-05	0.000516446
ENSRNOG00000020884	ENSRNOT00000054809///ENSRNOT00000028347	25752	Cd6 molecule|Cd6			0.0372155	1.93556	5.7007	5e-05	0.000516446
ENSRNOG00000000605	ENSRNOT00000000743	294449	heparan sulfate (glucosamine) 3-O-sulfotransferase 5|Hs3st5			0.0375364	1.64525	5.45387	5e-05	0.000516446
ENSRNOG00000054809	ENSRNOT00000079224					0.0722522	2.89598	5.32487	5e-05	0.000516446
ENSRNOG00000043296	ENSRNOT00000071302///ENSRNOT00000055063///ENSRNOT00000073255	365362	ATP-binding cassette, subfamily A (ABC1), member 14|Abca14			0.00911404	0.357156	5.29232	0.0033	0.018078
ENSRNOG00000032973	ENSRNOT00000084465///ENSRNOT00000043338	171060	interleukin 13 receptor, alpha 2|Il13ra2			0.540444	20.8811	5.27191	5e-05	0.000516446
ENSRNOG00000005930	ENSRNOT00000007789	300691	nicotinamide N-methyltransferase|Nnmt			0.0709077	2.20174	4.95656	0.0026	0.0148807
ENSRNOG00000032328	ENSRNOT00000044842	291006	DIRAS family, GTP-binding RAS-like 2|Diras2			0.0266621	0.789541	4.88815	0.0026	0.0148807
ENSRNOG00000007078	ENSRNOT00000009673	65154	WNT1 inducible signaling pathway protein 1|Wisp1			0.0582041	1.61298	4.79247	5e-05	0.000516446
ENSRNOG00000018842	ENSRNOT00000025465	364855	POU class 4 homeobox 3|Pou4f3			0.170804	4.39042	4.68395	5e-05	0.000516446
ENSRNOG00000029830	ENSRNOT00000044854	399475	adrenomedullin 2|Adm2			0.0637875	1.63063	4.67601	0.00245	0.0141955
ENSRNOG00000007319	ENSRNOT00000009840	246273	tribbles pseudokinase 3|Trib3			7.65884	187.915	4.61681	5e-05	0.000516446
ENSRNOG00000011861	ENSRNOT00000015974///ENSRNOT00000082392	29416	aminoadipate aminotransferase|Aadat			0.0603068	1.43964	4.57724	5e-05	0.000516446
ENSRNOG00000017223	ENSRNOT00000023368///ENSRNOT00000080352	85253	plasminogen|Plg			0.0891922	1.90669	4.41801	5e-05	0.000516446
ENSRNOG00000018282	ENSRNOT00000024775	83585	guanine deaminase|Gda			1.37678	28.3489	4.36393	5e-05	0.000516446
ENSRNOG00000014373	ENSRNOT00000019368	361623	tripartite motif-containing 66|Trim66			0.0817167	1.66643	4.34998	5e-05	0.000516446
ENSRNOG00000005114	ENSRNOT00000006791	500864	transmembrane protein 74|Tmem74			2.26325	46.0105	4.34549	5e-05	0.000516446
ENSRNOG00000015259	ENSRNOT00000021099	81753	parathyroid hormone 2 receptor|Pth2r			0.13926	2.79845	4.32877	5e-05	0.000516446
ENSRNOG00000007866	ENSRNOT00000087850///ENSRNOT00000047790	689790	C-type lectin domain family 2 member D-like 1|Clec2d///C-type lectin domain family 2 member D-like 1|Clec2d2///C-type lectin domain family 2 member D-like 1|Clec2dl1			0.0243574	0.486899	4.32119	0.00045	0.00348218
ENSRNOG00000055382	ENSRNOT00000089218	84390	hyperpolarization-activated cyclic nucleotide-gated potassium channel 1|Hcn1			0.0341407	0.672827	4.30067	5e-05	0.000516446
ENSRNOG00000032659	ENSRNOT00000051463///ENSRNOT00000090621	84587	phospholipase C-like 1|Plcl1			0.880826	15.9208	4.17592	5e-05	0.000516446
ENSRNOG00000015982	ENSRNOT00000021674	140584	wingless-type MMTV integration site family, member 11|Wnt11			0.022023	0.397588	4.17419	0.00125	0.00825587
ENSRNOG00000057153	ENSRNOT00000077727	85311	phospholipase A1 member A|Pla1a			0.184151	3.26083	4.14628	5e-05	0.000516446
ENSRNOG00000002657	ENSRNOT00000090693///ENSRNOT00000003630	24653	phospholipase A2, group IVA (cytosolic, calcium-dependent)|Pla2g4a			0.0265674	0.467579	4.13748	0.0004	0.00313493
ENSRNOG00000017386	ENSRNOT00000090636///ENSRNOT00000023489	171040	interleukin 11|Il11			0.4453	7.76543	4.12421	5e-05	0.000516446
ENSRNOG00000006946	ENSRNOT00000057833///ENSRNOT00000035382	362893	Rho GTPase activating protein 9|Arhgap9			0.0485988	0.811103	4.06089	0.0001	0.000959618
ENSRNOG00000010210	ENSRNOT00000014317	310392	solute carrier family 7 (anionic amino acid transporter light chain, xc- system), member 11|Slc7a11			7.02987	117.03	4.05723	5e-05	0.000516446
ENSRNOG00000006789	ENSRNOT00000083472///ENSRNOT00000008941	29467	DNA-damage inducible transcript 3|Ddit3			42.4223	702.182	4.04895	5e-05	0.000516446
ENSRNOG00000002460	ENSRNOT00000003409	60325	serpin peptidase inhibitor, clade B (ovalbumin), member 2|Serpinb2			0.751852	12.4011	4.04387	5e-05	0.000516446
ENSRNOG00000010111	ENSRNOT00000013460	299338	exocyst complex component 3-like 4|Exoc3l4			0.0293133	0.481589	4.03818	5e-05	0.000516446
ENSRNOG00000020729	ENSRNOT00000028146	63878	stanniocalcin 2|Stc2			4.10067	67.326	4.03723	5e-05	0.000516446
ENSRNOG00000033923	ENSRNOT00000048027	316421	aldehyde oxidase 2|Aox2			0.0275588	0.439406	3.99497	5e-05	0.000516446
ENSRNOG00000026607	ENSRNOT00000039221		|Tnfsf18			0.568371	8.68552	3.93371	5e-05	0.000516446
ENSRNOG00000030914	ENSRNOT00000052130	500516	lymphocyte expansion molecule|Lexm			0.246682	3.68746	3.9019	5e-05	0.000516446
ENSRNOG00000010079	ENSRNOT00000014180	54232	carbonic anhydrase 3|Car3			0.0190086	0.28179	3.8899	0.0026	0.0148807
ENSRNOG00000027228	ENSRNOT00000035774	681211	monoacylglycerol O-acyltransferase 2|Mogat2			0.0172055	0.254358	3.88592	0.0026	0.0148807
ENSRNOG00000018770	ENSRNOT00000025362	492821	phorbol-12-myristate-13-acetate-induced protein 1|Pmaip1			0.0551249	0.806234	3.87042	5e-05	0.000516446
ENSRNOG00000032240	ENSRNOT00000037339	362050	guanylate binding protein 5|Gbp5			0.130401	1.8841	3.85285	5e-05	0.000516446
ENSRNOG00000018690	ENSRNOT00000025355///ENSRNOT00000083225	308118	regulator of G-protein signaling 17|Rgs17			0.17442	2.41606	3.79202	5e-05	0.000516446
ENSRNOG00000015055	ENSRNOT00000020219	24765	secretogranin II|Scg2			3.15	41.6737	3.72571	5e-05	0.000516446
ENSRNOG00000009427	ENSRNOT00000012538	303496	T-box 21|Tbx21			0.178421	2.35973	3.72527	5e-05	0.000516446
ENSRNOG00000007352	ENSRNOT00000009643	299587	caspase 14|Casp14			0.160717	2.10726	3.71278	5e-05	0.000516446
ENSRNOG00000042630	ENSRNOT00000066639///ENSRNOT00000089665	361187	ankyrin repeat and SOCS box-containing 5|Asb5			0.255103	3.33909	3.7103	5e-05	0.000516446
ENSRNOG00000003566	ENSRNOT00000004756	287774	apolipoprotein H (beta-2-glycoprotein I)|Apoh			0.0256442	0.318357	3.63394	0.0027	0.0153531
ENSRNOG00000051905	ENSRNOT00000083039	114487	wingless-type MMTV integration site family member 2|Wnt2			0.110054	1.35935	3.62664	5e-05	0.000516446
ENSRNOG00000018796	ENSRNOT00000025559	85430	homocysteine-inducible, endoplasmic reticulum stress-inducible, ubiquitin-like domain member 1|Herpud1			41.2734	492.126	3.57575	5e-05	0.000516446
ENSRNOG00000018236	ENSRNOT00000024593	56825	chymosin|Cym			0.0249383	0.293411	3.55649	0.00295	0.0165737
ENSRNOG00000017333	ENSRNOT00000023594	64440	synaptotagmin IV|Syt4			3.97421	46.5937	3.55139	5e-05	0.000516446
ENSRNOG00000057959	ENSRNOT00000087144					0.673107	7.87196	3.54781	5e-05	0.000516446
ENSRNOG00000002159	ENSRNOT00000002936	305166	glycerol-3-phosphate acyltransferase 3|Gpat3			4.43422	51.6006	3.54064	5e-05	0.000516446
ENSRNOG00000005615	ENSRNOT00000007698	25112	growth arrest and DNA-damage-inducible, alpha|Gadd45a			5.80134	67.2345	3.53474	5e-05	0.000516446
ENSRNOG00000008586	ENSRNOT00000059639	299699	aldehyde dehydrogenase 1 family, member L2|Aldh1l2			0.786023	8.89952	3.50108	5e-05	0.000516446
ENSRNOG00000012362	ENSRNOT00000016632	140724	calcium channel, voltage-dependent, gamma subunit 3|Cacng3			0.119273	1.32745	3.47632	5e-05	0.000516446
ENSRNOG00000006526	ENSRNOT00000009132	296787	sema domain, immunoglobulin domain (Ig), short basic domain, secreted, (semaphorin) 3C|Sema3c			0.0817419	0.900545	3.46165	5e-05	0.000516446
ENSRNOG00000052017	ENSRNOT00000078113					0.0793227	0.853322	3.42729	5e-05	0.000516446
ENSRNOG00000033434	ENSRNOT00000088553///ENSRNOT00000010243	156117	caspase 12|Casp12			0.131706	1.39326	3.40307	5e-05	0.000516446
ENSRNOG00000013408	ENSRNOT00000059571	316351	neuronal PAS domain protein 2|Npas2			0.167386	1.74432	3.38141	5e-05	0.000516446
ENSRNOG00000015260	ENSRNOT00000020656	66025	lysophosphatidic acid receptor 3|Lpar3			0.0426817	0.443124	3.37602	5e-05	0.000516446
ENSRNOG00000060051	ENSRNOT00000085032					1.73938	17.7629	3.35222	5e-05	0.000516446
ENSRNOG00000010658	ENSRNOT00000067843///ENSRNOT00000082532	24962	cystathionine gamma-lyase|Cth///cystathionine gamma-lyase|LOC103691744			1.02214	10.3621	3.34164	5e-05	0.000516446
ENSRNOG00000002917	ENSRNOT00000061253	287060	SEC14-like lipid binding 5|Sec14l5			0.0305618	0.302073	3.3051	0.00235	0.0137064
ENSRNOG00000045618	ENSRNOT00000072037					0.161092	1.58574	3.2992	0.00435	0.0223179
ENSRNOG00000047466	ENSRNOT00000083542///ENSRNOT00000077703///ENSRNOT00000089233///ENSRNOT00000080190///ENSRNOT00000078543///ENSRNOT00000073636///ENSRNOT00000083289///ENSRNOT00000090445	24225	brain-derived neurotrophic factor|Bdnf			0.320882	3.14102	3.29112	5e-05	0.000516446
ENSRNOG00000025730	ENSRNOT00000029664///ENSRNOT00000088760	367902	armadillo repeat containing, X-linked 3|Armcx3			0.146401	1.4293	3.2873	5e-05	0.000516446
ENSRNOG00000057347	ENSRNOT00000083876	24253	CCAAT/enhancer binding protein (C/EBP), beta|Cebpb			0.666716	6.46886	3.27837	5e-05	0.000516446
ENSRNOG00000014320	ENSRNOT00000019272	29200	inhibin beta-A|Inhba			0.0525042	0.499054	3.24869	5e-05	0.000516446
ENSRNOG00000014226	ENSRNOT00000019096	313756	phospholipase C, eta 2|Plch2			0.132583	1.25993	3.24837	5e-05	0.000516446
ENSRNOG00000001757	ENSRNOT00000002396	288044	transmembrane 4 L six family member 19|Tm4sf19			0.317104	2.98985	3.23705	5e-05	0.000516446
ENSRNOG00000060899	ENSRNOT00000087583					0.424468	3.97649	3.22777	0.00185	0.011291
ENSRNOG00000053787	ENSRNOT00000082453	362325	MyoD family inhibitor domain containing|Mdfic			1.40822	13.1739	3.22574	5e-05	0.000516446
ENSRNOG00000054588	ENSRNOT00000083517					0.066499	0.62075	3.22261	0.00015	0.00135704
ENSRNOG00000011471	ENSRNOT00000015367	25444	fibroblast growth factor 9|Fgf9			0.052936	0.493721	3.22137	0.00035	0.0028008
ENSRNOG00000029865	ENSRNOT00000065805	363274	protease, serine, 56|Prss56			0.21136	1.95113	3.20653	5e-05	0.000516446
ENSRNOG00000049770	ENSRNOT00000073763	64348	crystallin, beta A4|Cryba4			0.20529	1.87958	3.19467	5e-05	0.000516446
ENSRNOG00000052070	ENSRNOT00000085158	266603	aldehyde dehydrogenase 1 family, member A3|Aldh1a3			46.9461	427.335	3.18629	5e-05	0.000516446
ENSRNOG00000005154	ENSRNOT00000006921	679566	family with sequence similarity 150, member B|Fam150b			0.120718	1.0902	3.17488	5e-05	0.000516446
ENSRNOG00000019447	ENSRNOT00000026387	60417	endothelin converting enzyme-like 1|Ecel1			2.31536	20.1819	3.12375	5e-05	0.000516446
ENSRNOG00000017072	ENSRNOT00000089889///ENSRNOT00000064875	316578	solute carrier family 16, member 14|Slc16a14			2.10406	18.2478	3.11647	5e-05	0.000516446
ENSRNOG00000059802	ENSRNOT00000080186					0.118161	1.00162	3.08352	0.0005	0.00380216
ENSRNOG00000019184	ENSRNOT00000025966	25339	natriuretic peptide receptor 3|Npr3			0.0572966	0.476676	3.05649	0.0002	0.00174541
ENSRNOG00000015562	ENSRNOT00000021612	117048	cadherin 17|Cdh17			0.193879	1.59568	3.04094	5e-05	0.000516446
ENSRNOG00000020400	ENSRNOT00000027661	498607	myocyte enhancer factor 2B|Mef2b			0.110056	0.89612	3.02545	5e-05	0.000516446
ENSRNOG00000059799	ENSRNOT00000082809	288741	FIC domain containing|Ficd			3.24103	26.1299	3.01118	5e-05	0.000516446
ENSRNOG00000016339	ENSRNOT00000021970	114768	urate oxidase|Uox			0.0663609	0.532953	3.0056	0.0002	0.00174541
ENSRNOG00000019163	ENSRNOT00000025953///ENSRNOT00000077739	60565	synaptotagmin VI|Syt6			0.867994	6.85765	2.98196	5e-05	0.000516446
ENSRNOG00000048430	ENSRNOT00000070961	304551	myosin XVIIIb|Myo18b			0.0572816	0.452553	2.98194	5e-05	0.000516446
ENSRNOG00000057092	ENSRNOT00000078946///ENSRNOT00000079325///ENSRNOT00000078046	114247	schlafen 3|Slfn3			0.347918	2.70246	2.95745	5e-05	0.000516446
ENSRNOG00000004006	ENSRNOT00000005363	24908	DnaJ (Hsp40) homolog, subfamily B, member 9|Dnajb9			15.0941	117.032	2.95485	5e-05	0.000516446
ENSRNOG00000013481	ENSRNOT00000018535	84407	cadherin 11|Cdh11			1.57614	12.1818	2.95026	5e-05	0.000516446
ENSRNOG00000017209	ENSRNOT00000023452	246118	tubulin, beta 3 class III|Tubb3			3.08421	23.748	2.94483	5e-05	0.000516446
ENSRNOG00000016267	ENSRNOT00000022157///ENSRNOT00000066711	286974	carbohydrate (N-acetylgalactosamine 4-sulfate 6-O) sulfotransferase 15|Chst15			1.89449	14.5803	2.94414	5e-05	0.000516446
ENSRNOG00000009204	ENSRNOT00000056508	362417	interleukin 17 receptor E|Il17re			0.0667897	0.509921	2.93258	5e-05	0.000516446
ENSRNOG00000033697	ENSRNOT00000061973	114555	caspase 4, apoptosis-related cysteine peptidase|Casp4			17.8766	136.233	2.92993	5e-05	0.000516446
ENSRNOG00000002881	ENSRNOT00000003901	685781	discoidin domain receptor tyrosine kinase 2|Ddr2			6.26145	47.6776	2.92874	5e-05	0.000516446
ENSRNOG00000000811	ENSRNOT00000001075///ENSRNOT00000057364///ENSRNOT00000082043	24678	protein kinase (cAMP-dependent, catalytic) inhibitor beta|Pkib			0.146344	1.11383	2.92809	5e-05	0.000516446
ENSRNOG00000011719	ENSRNOT00000016057///ENSRNOT00000081727///ENSRNOT00000085112	85382	neuroglobin|Ngb			0.28572	2.15024	2.91183	0.0028	0.0158258
ENSRNOG00000019466	ENSRNOT00000026408	311821	1-acylglycerol-3-phosphate O-acyltransferase 2|Agpat2			10.7278	79.9317	2.89742	5e-05	0.000516446
ENSRNOG00000018355	ENSRNOT00000024766	25483	msh homeobox 2|Msx2			0.0347344	0.254408	2.8727	0.00435	0.0223179
ENSRNOG00000050792	ENSRNOT00000070792	84397	tumor necrosis factor alpha induced protein 6|Tnfaip6			30.9709	226.089	2.8679	5e-05	0.000516446
ENSRNOG00000004720	ENSRNOT00000006254	29712	potassium channel, inwardly rectifying subfamily J, member 2|Kcnj2			0.49683	3.56489	2.84304	5e-05	0.000516446
ENSRNOG00000012721	ENSRNOT00000058162///ENSRNOT00000080095///ENSRNOT00000078395///ENSRNOT00000091985///ENSRNOT00000078701///ENSRNOT00000080317	24326	endothelin receptor type A|Ednra			0.500535	3.57013	2.83443	5e-05	0.000516446
ENSRNOG00000033572	ENSRNOT00000051430					0.0962317	0.684197	2.82983	0.00675	0.0320483
ENSRNOG00000015049	ENSRNOT00000064555///ENSRNOT00000066932///ENSRNOT00000082892	25665	sodium channel, voltage-gated, type V, alpha subunit|Scn5a			0.0737134	0.511797	2.79557	5e-05	0.000516446
ENSRNOG00000011548	ENSRNOT00000016568	361060	early B-cell factor 2|Ebf2			0.117052	0.805359	2.78249	5e-05	0.000516446
ENSRNOG00000042603	ENSRNOT00000058611	298186	tetratricopeptide repeat domain 39B|Ttc39b			3.57692	24.358	2.7676	5e-05	0.000516446
ENSRNOG00000021269	ENSRNOT00000028892	24259	chromogranin B|Chgb			0.629356	4.21545	2.74374	5e-05	0.000516446
ENSRNOG00000012176	ENSRNOT00000016369	84590	RAB27B, member RAS oncogene family|Rab27b			3.45782	23.145	2.74276	5e-05	0.000516446
ENSRNOG00000026023	ENSRNOT00000037955	291773	TAF4b RNA polymerase II, TATA box binding protein (TBP)-associated factor, 105kDa|Taf4b			7.68459	51.2999	2.73891	5e-05	0.000516446
ENSRNOG00000002218	ENSRNOT00000003020	305234	starch binding domain 1|Stbd1			0.0407257	0.267859	2.71746	0.0028	0.0158258
ENSRNOG00000050550	ENSRNOT00000075151	684085	nuclear receptor subfamily 2, group E, member 1|Nr2e1			0.0815452	0.535568	2.7154	0.00145	0.00928898
ENSRNOG00000050539	ENSRNOT00000007004///ENSRNOT00000084815	29158	fibulin 5|Fbln5			0.066535	0.432483	2.70046	0.00075	0.00537768
ENSRNOG00000003384	ENSRNOT00000004546	303218	heparan sulfate (glucosamine) 3-O-sulfotransferase 3B1|Hs3st3b1			0.167141	1.07706	2.68796	5e-05	0.000516446
ENSRNOG00000052134	ENSRNOT00000078067	100365921	rCG31672-like|Pigy			2.75447	17.5817	2.67423	5e-05	0.000516446
ENSRNOG00000018715	ENSRNOT00000025308///ENSRNOT00000080323	64195	C-type lectin domain family 10, member A|Clec10a			0.126789	0.805901	2.66818	0.00015	0.00135704
ENSRNOG00000013981	ENSRNOT00000018860	29644	protein tyrosine phosphatase, non-receptor type 5|Ptpn5			2.93738	18.3797	2.64551	5e-05	0.000516446
ENSRNOG00000001173	ENSRNOT00000001551///ENSRNOT00000001552///ENSRNOT00000039281	171051	calcium binding protein 1|Cabp1			0.109306	0.683791	2.64518	0.0005	0.00380216
ENSRNOG00000031167	ENSRNOT00000041456	296271	sulfiredoxin 1|Srxn1			0.86582	5.3828	2.63622	5e-05	0.000516446
ENSRNOG00000004783	ENSRNOT00000006504	499821	family with sequence similarity 171, member B|Fam171b			13.7322	85.2358	2.6339	5e-05	0.000516446
ENSRNOG00000000017	ENSRNOT00000000018	297738	six transmembrane epithelial antigen of the prostate 1|Steap1			0.53404	3.28134	2.61926	5e-05	0.000516446
ENSRNOG00000007060	ENSRNOT00000009749	298199	perilipin 2|Plin2			5.82533	35.3334	2.60062	5e-05	0.000516446
ENSRNOG00000005561	ENSRNOT00000007578	140610	bone morphogenetic protein/retinoic acid inducible neural-specific 1|Brinp1			0.265144	1.60304	2.59596	5e-05	0.000516446
ENSRNOG00000022988	ENSRNOT00000033163		|Skint10			0.1215	0.730761	2.58845	5e-05	0.000516446
ENSRNOG00000004869	ENSRNOT00000006907///ENSRNOT00000074811	302333	dachshund family transcription factor 2|Dach2			0.0560531	0.333675	2.57358	0.0015	0.00953978
ENSRNOG00000016571	ENSRNOT00000022200///ENSRNOT00000078376	310738	nerve growth factor (beta polypeptide)|Ngf			0.35399	2.10627	2.57291	5e-05	0.000516446
ENSRNOG00000053311	ENSRNOT00000087462					0.0755255	0.446915	2.56496	0.00125	0.00825587
ENSRNOG00000002609	ENSRNOT00000085669///ENSRNOT00000003526	364755	endoplasmic reticulum oxidoreductase beta|Ero1b			4.19414	24.5038	2.54656	5e-05	0.000516446
ENSRNOG00000027276	ENSRNOT00000029503	297801	XK, Kell blood group complex subunit-related family, member 4|Xkr4			0.161611	0.929506	2.52394	5e-05	0.000516446
ENSRNOG00000019484	ENSRNOT00000048770///ENSRNOT00000085527	116509	solute carrier family 6 (neurotransmitter transporter, glycine), member 9|Slc6a9			5.58164	32.0342	2.52085	5e-05	0.000516446
ENSRNOG00000011316	ENSRNOT00000015055	498533	family with sequence similarity 167, member A|Fam167a			0.204988	1.17024	2.51319	5e-05	0.000516446
ENSRNOG00000029735	ENSRNOT00000084446///ENSRNOT00000041550	501174	phosphotyrosine interaction domain containing 1|Pid1			16.4882	93.5163	2.50378	5e-05	0.000516446
ENSRNOG00000018960	ENSRNOT00000084571///ENSRNOT00000081637///ENSRNOT00000084712///ENSRNOT00000025795///ENSRNOT00000090638///ENSRNOT00000047472					0.513863	2.90691	2.50003	5e-05	0.000516446
ENSRNOG00000029211	ENSRNOT00000050456	685560	monoacylglycerol O-acyltransferase 3|Mogat3			0.0911018	0.510097	2.48522	0.00445	0.0227646
ENSRNOG00000011971	ENSRNOT00000016330///ENSRNOT00000056058	192262	complement component 1, s subcomponent|C1s			0.146505	0.817408	2.4801	5e-05	0.000516446
ENSRNOG00000026037	ENSRNOT00000061176		|Plb1			0.128831	0.714571	2.4716	5e-05	0.000516446
ENSRNOG00000020995	ENSRNOT00000028494	81919	fucosyltransferase 1|Fut1			0.132796	0.730849	2.46036	5e-05	0.000516446
ENSRNOG00000026605	ENSRNOT00000032015	299269	interferon, alpha-inducible protein 27 like 2B|Ifi27l2b			236.676	1300.4	2.45797	5e-05	0.000516446
ENSRNOG00000037621	ENSRNOT00000038733///ENSRNOT00000057067	289778	hypothetical LOC289778|RGD1309870			1.66563	9.10506	2.4506	5e-05	0.000516446
ENSRNOG00000003172	ENSRNOT00000004313	287526	serpin peptidase inhibitor, clade F (alpha-2 antiplasmin, pigment epithelium derived factor), member 1|Serpinf1			0.142686	0.778438	2.44774	5e-05	0.000516446
ENSRNOG00000004517	ENSRNOT00000081822///ENSRNOT00000038780///ENSRNOT00000005995///ENSRNOT00000085680	24482	insulin-like growth factor 1|Igf1			0.206388	1.12373	2.44487	0.0002	0.00174541
ENSRNOG00000001092	ENSRNOT00000001449		|Kl			0.0653199	0.354532	2.44032	5e-05	0.000516446
ENSRNOG00000001031	ENSRNOT00000092601///ENSRNOT00000043439	25503	oncomodulin 2|Ocm2			0.770538	4.14819	2.42854	5e-05	0.000516446
ENSRNOG00000024832	ENSRNOT00000034098	291352	G protein-coupled receptor 158|Gpr158			2.09683	11.2558	2.42438	5e-05	0.000516446
ENSRNOG00000026407	ENSRNOT00000000475	361853	family with sequence similarity 184, member A|Fam184a			0.0989924	0.527805	2.41462	5e-05	0.000516446
ENSRNOG00000013683	ENSRNOT00000018318	29733	sphingosine-1-phosphate receptor 1|S1pr1			0.0815551	0.434683	2.41412	5e-05	0.000516446
ENSRNOG00000000925	ENSRNOT00000001228	304429	phosphoserine phosphatase|Psph			32.2697	171.662	2.41132	5e-05	0.000516446
ENSRNOG00000012819	ENSRNOT00000041288	25453	glial cell derived neurotrophic factor|Gdnf			0.799922	4.25396	2.41087	5e-05	0.000516446
ENSRNOG00000019110	ENSRNOT00000025820		|Ocstamp			0.248792	1.31898	2.40641	5e-05	0.000516446
ENSRNOG00000014387	ENSRNOT00000019392	362196	ChaC glutathione-specific gamma-glutamylcyclotransferase 1|Chac1			10.9766	58.0977	2.40405	5e-05	0.000516446
ENSRNOG00000017766	ENSRNOT00000023952	363085	carbonic anyhydrase 12|Car12			0.325828	1.7227	2.40249	5e-05	0.000516446
ENSRNOG00000055451	ENSRNOT00000083143	310011	glucosaminyl (N-acetyl) transferase 4, core 2|			0.295048	1.55753	2.40024	5e-05	0.000516446
ENSRNOG00000004226	ENSRNOT00000005686	314870	interleukin-1 receptor-associated kinase 3|Irak3			0.871696	4.57523	2.39195	5e-05	0.000516446
ENSRNOG00000059227	ENSRNOT00000086525///ENSRNOT00000079225	312720	A kinase (PRKA) anchor protein 3|Akap3			0.0848464	0.443195	2.38502	5e-05	0.000516446
ENSRNOG00000004673	ENSRNOT00000006172	311020	RNA binding motif protein 43|Rbm43			1.65557	8.59903	2.37684	5e-05	0.000516446
ENSRNOG00000058515	ENSRNOT00000087389///ENSRNOT00000091713					9.54515	49.276	2.36805	5e-05	0.000516446
ENSRNOG00000014117	ENSRNOT00000019192	24451	heme oxygenase 1|Hmox1			7.78341	40.0942	2.36492	5e-05	0.000516446
ENSRNOG00000020938	ENSRNOT00000044788///ENSRNOT00000079633	171071	protein phosphatase 1, regulatory subunit 15A|Ppp1r15a			10.1024	51.9513	2.36247	5e-05	0.000516446
ENSRNOG00000018487	ENSRNOT00000025196	50567	solute carrier family 3 (amino acid transporter heavy chain), member 2|Slc3a2			132.33	679.042	2.35936	5e-05	0.000516446
ENSRNOG00000007002	ENSRNOT00000009313	60584	leukemia inhibitory factor|Lif			2.22842	11.389	2.35355	5e-05	0.000516446
ENSRNOG00000004730	ENSRNOT00000077091///ENSRNOT00000051638	311311	Meis homeobox 2|Meis2			8.32608	42.5515	2.3535	5e-05	0.000516446
ENSRNOG00000002728	ENSRNOT00000003686	64022	betacellulin|Btc			0.417278	2.10904	2.3375	5e-05	0.000516446
ENSRNOG00000057451	ENSRNOT00000087748	315346	integrin, alpha 5 (fibronectin receptor, alpha polypeptide)|Itga5			0.372726	1.86534	2.32325	5e-05	0.000516446
ENSRNOG00000003745	ENSRNOT00000089841///ENSRNOT00000005085	25389	activating transcription factor 3|Atf3			21.7537	107.215	2.30118	5e-05	0.000516446
ENSRNOG00000008626	ENSRNOT00000011576	140808	mannosidase, endo-alpha|Manea			6.18108	30.241	2.29058	5e-05	0.000516446
ENSRNOG00000011668	ENSRNOT00000015525	114519	nuclear factor, interleukin 3 regulated|Nfil3			21.4565	104.66	2.28622	5e-05	0.000516446
ENSRNOG00000018536	ENSRNOT00000025260		|Pck2			7.38396	35.783	2.27681	5e-05	0.000516446
ENSRNOG00000003254	ENSRNOT00000004363	155140	Interleukin 23, alpha subunit p19|Il23a			0.419947	2.02989	2.27312	5e-05	0.000516446
ENSRNOG00000013555	ENSRNOT00000018438	361898	ankyrin repeat domain 55|Ankrd55			0.23204	1.11412	2.26346	5e-05	0.000516446
ENSRNOG00000008837	ENSRNOT00000012075	25698	argininosuccinate synthase 1|Ass1			0.79606	3.80777	2.258	5e-05	0.000516446
ENSRNOG00000036604	ENSRNOT00000054757	294091	interferon-induced protein with tetratricopeptide repeats 2|Ifit2			2.17189	10.3503	2.25265	5e-05	0.000516446
ENSRNOG00000010834	ENSRNOT00000014720	362971	metallophosphoesterase domain containing 1|Mpped1			0.179387	0.846578	2.23857	5e-05	0.000516446
ENSRNOG00000019118	ENSRNOT00000025843	64846	solute carrier family 13 (sodium-dependent dicarboxylate transporter), member 3|Slc13a3			2.49514	11.7516	2.23567	5e-05	0.000516446
ENSRNOG00000023440	ENSRNOT00000010970	25512	phosphate regulating endopeptidase homolog, X-linked|Phex			0.164665	0.771376	2.2279	5e-05	0.000516446
ENSRNOG00000055939	ENSRNOT00000092013					13.5273	63.2927	2.22617	5e-05	0.000516446
ENSRNOG00000021316	ENSRNOT00000037072	303356	transmembrane protein 98|Tmem98			10.2132	47.6966	2.22345	5e-05	0.000516446
ENSRNOG00000042717	ENSRNOT00000056322///ENSRNOT00000085632	365871	circadian associated repressor of transcription|Ciart			3.466	16.1758	2.22249	5e-05	0.000516446
ENSRNOG00000019486	ENSRNOT00000026493///ENSRNOT00000026456	83810	transient receptor potential cation channel, subfamily V, member 1|Trpv1			0.238628	1.11034	2.21817	5e-05	0.000516446
ENSRNOG00000007889	ENSRNOT00000010533	59110	aryl hydrocarbon receptor-interacting protein-like 1|Aipl1			0.335492	1.5552	2.21275	5e-05	0.000516446
ENSRNOG00000005291	ENSRNOT00000008138///ENSRNOT00000089806	170567	solute carrier family 38, member 1|Slc38a1			0.864948	3.99609	2.20791	5e-05	0.000516446
ENSRNOG00000058588	ENSRNOT00000090242///ENSRNOT00000077080	289595	nuclear transcription factor, X-box binding-like 1|Nfxl1			8.7399	40.2275	2.20249	5e-05	0.000516446
ENSRNOG00000010626	ENSRNOT00000032163///ENSRNOT00000088457///ENSRNOT00000079080///ENSRNOT00000083593	170897	sphingosine kinase 1|Sphk1			2.9121	13.3333	2.1949	5e-05	0.000516446
ENSRNOG00000016581	ENSRNOT00000059854	291091	serine (or cysteine) proteinase inhibitor, clade B, member 1a|Serpinb1a			0.0677681	0.309719	2.19228	0.0071	0.0334616
ENSRNOG00000006853	ENSRNOT00000009034	286973	ELAV like neuron-specific RNA binding protein 2|Elavl2			0.43809	1.99761	2.18897	5e-05	0.000516446
ENSRNOG00000002134	ENSRNOT00000071877///ENSRNOT00000040985///ENSRNOT00000074889	305139	macrophage activation 2 like|LOC103690086///macrophage activation 2 like|Mpa2l			0.0738607	0.331918	2.16795	0.0015	0.00953978
ENSRNOG00000033579	ENSRNOT00000051181	366859	glycosyltransferase 8 domain containing 2|Glt8d2			0.195941	0.878279	2.16426	0.00015	0.00135704
ENSRNOG00000013869	ENSRNOT00000018564	116649	potassium channel, inwardly rectifying subfamily J, member 4|Kcnj4			0.108484	0.485574	2.16221	5e-05	0.000516446
ENSRNOG00000014909	ENSRNOT00000076031///ENSRNOT00000076439///ENSRNOT00000020069	366489	SH2 domain containing 5|Sh2d5			18.491	82.5097	2.15774	5e-05	0.000516446
ENSRNOG00000004900	ENSRNOT00000006764///ENSRNOT00000032941	58959	corticotropin releasing hormone receptor 1|Crhr1			0.30221	1.34361	2.15248	5e-05	0.000516446
ENSRNOG00000026277	ENSRNOT00000024322	311415///103690012	zinc finger CCCH type containing 6|NEWGENE_1311061///zinc finger CCCH type containing 6|Zc3h6///zinc finger CCCH-type containing 6|NEWGENE_1311061///zinc finger CCCH-type containing 6|Zc3h6			0.203954	0.903897	2.14792	5e-05	0.000516446
ENSRNOG00000003395	ENSRNOT00000004517	690544	chibby homolog 3 (Drosophila)|Cby3			0.148606	0.657375	2.14522	5e-05	0.000516446
ENSRNOG00000000940	ENSRNOT00000001248	54251	FMS-related tyrosine kinase 1|Flt1			0.309787	1.36516	2.13973	5e-05	0.000516446
ENSRNOG00000009106	ENSRNOT00000012048	501015	C2 calcium-dependent domain containing 4B|C2cd4b			0.192132	0.846649	2.13967	0.00025	0.00212636
ENSRNOG00000019780	ENSRNOT00000026883	362018	synaptophysin-like 2|Sypl2			0.137834	0.605323	2.13477	5e-05	0.000516446
ENSRNOG00000033341	ENSRNOT00000046852///ENSRNOT00000089904	367620///689268///689679	similar to RIKEN cDNA 1700001E04|MGC116197///hypothetical protein LOC689268|MGC116197///similar to Discs large homolog 5 (Placenta and prostate DLG) (Discs large protein P-dlg)|MGC116197			0.257061	1.12548	2.13036	5e-05	0.000516446
ENSRNOG00000004659	ENSRNOT00000006357	362978	cysteine-rich with EGF-like domains 2|Creld2			111.956	488.516	2.12547	5e-05	0.000516446
ENSRNOG00000005248	ENSRNOT00000007002	305540	solute carrier family 1 (glutamate/neutral amino acid transporter), member 4|Slc1a4			27.2027	118.35	2.12124	5e-05	0.000516446
ENSRNOG00000048967	ENSRNOT00000073595	688459	hypothetical protein LOC688459|LOC688459			0.174308	0.755318	2.11545	5e-05	0.000516446
ENSRNOG00000007374	ENSRNOT00000009888///ENSRNOT00000034719///ENSRNOT00000052333	24806	tachykinin, precursor 1|Tac1			0.07889	0.340577	2.11006	0.00695	0.0328868
ENSRNOG00000048751	ENSRNOT00000072399					11.8167	51.0081	2.1099	5e-05	0.000516446
ENSRNOG00000051706	ENSRNOT00000088981///ENSRNOT00000079506	64523	telomerase associated protein 1|Tep1			0.158074	0.681603	2.10833	5e-05	0.000516446
ENSRNOG00000016701	ENSRNOT00000090417///ENSRNOT00000022441	245986	guanine nucleotide binding protein (G protein), gamma 8|Gng8			0.490155	2.11304	2.10801	5e-05	0.000516446
ENSRNOG00000014872	ENSRNOT00000064809	310843	SEC24 homolog D, COPII coat complex component|Sec24d			3.63655	15.5918	2.10014	5e-05	0.000516446
ENSRNOG00000013282	ENSRNOT00000017828///ENSRNOT00000064743		|Mctp1			0.0610372	0.260961	2.09607	0.002	0.0120085
ENSRNOG00000052724	ENSRNOT00000082584					0.299774	1.28106	2.09539	5e-05	0.000516446
ENSRNOG00000015623	ENSRNOT00000020950///ENSRNOT00000077318	316218	guanylate cyclase activator 1B|Guca1b			0.0703347	0.299593	2.0907	0.01025	0.0445465
ENSRNOG00000053679	ENSRNOT00000084701					0.301261	1.27823	2.08506	5e-05	0.000516446
ENSRNOG00000052688	ENSRNOT00000090809	303242	dynein, axonemal, heavy chain 2|Dnah2			0.0802654	0.340028	2.0828	5e-05	0.000516446
ENSRNOG00000025710	ENSRNOT00000049452	307660	carboxylesterase 5A|Ces5a			0.0670337	0.282428	2.07492	0.00305	0.0169796
ENSRNOG00000014164	ENSRNOT00000018988	315741	progestin and adipoQ receptor family member V|Paqr5			0.227487	0.958119	2.07442	5e-05	0.000516446
ENSRNOG00000000007	ENSRNOT00000000008///ENSRNOT00000084375///ENSRNOT00000087712///ENSRNOT00000087134	24379	glutamate decarboxylase 1|Gad1			0.647289	2.7236	2.07303	5e-05	0.000516446
ENSRNOG00000054957	ENSRNOT00000079216///ENSRNOT00000079368	89803	secreted frizzled-related protein 4|Sfrp4			28.0006	117.187	2.06529	5e-05	0.000516446
ENSRNOG00000018824	ENSRNOT00000025784	50719	solute carrier family 7 (amino acid transporter light chain, L system), member 5|Slc7a5			37.9888	158.534	2.06114	5e-05	0.000516446
ENSRNOG00000042289	ENSRNOT00000038207///ENSRNOT00000085754	363781	phosphatidylinositol-specific phospholipase C, X domain containing 2|Plcxd2			2.0431	8.5055	2.05763	5e-05	0.000516446
ENSRNOG00000006726	ENSRNOT00000065579///ENSRNOT00000079053///ENSRNOT00000009095	100158232	zinc finger protein 9|Zfp9			1.53252	6.31717	2.04338	5e-05	0.000516446
ENSRNOG00000020083	ENSRNOT00000027220	363285	selenocysteine lyase|Scly			2.71389	11.1269	2.03562	5e-05	0.000516446
ENSRNOG00000011182	ENSRNOT00000015221	25120	aralkylamine N-acetyltransferase|Aanat			0.175062	0.717629	2.03537	0.0003	0.00246807
ENSRNOG00000013662	ENSRNOT00000018294		|Erich6			0.169064	0.692855	2.03498	5e-05	0.000516446
ENSRNOG00000028688	ENSRNOT00000030343///ENSRNOT00000083390	287478	cystinosin, lysosomal cystine transporter|Ctns			15.1068	61.7404	2.03101	5e-05	0.000516446
ENSRNOG00000019332	ENSRNOT00000026195///ENSRNOT00000083764	363195	GTP binding protein 2|Gtpbp2			5.17544	21.1156	2.02856	5e-05	0.000516446
ENSRNOG00000048951	ENSRNOT00000082052///ENSRNOT00000048535		|LOC100364500			0.173845	0.709159	2.02831	0.00075	0.00537768
ENSRNOG00000002393	ENSRNOT00000085214///ENSRNOT00000038264	289352	glutamyl-prolyl-tRNA synthetase|Eprs			168.354	686.504	2.02777	5e-05	0.000516446
ENSRNOG00000055365	ENSRNOT00000088273	297504	ER degradation enhancer, mannosidase alpha-like 1|Edem1			19.5411	79.4159	2.02291	5e-05	0.000516446
ENSRNOG00000005727	ENSRNOT00000007615	366061	polypeptide N-acetylgalactosaminyltransferase 3|Galnt3			0.178768	0.726455	2.02279	5e-05	0.000516446
ENSRNOG00000013954	ENSRNOT00000019004///ENSRNOT00000078851	25586	alkaline phosphatase, liver/bone/kidney|Alpl			1.24365	5.04789	2.0211	5e-05	0.000516446
ENSRNOG00000004317	ENSRNOT00000005876	29555	vasoactive intestinal peptide receptor 2|Vipr2			0.0618319	0.250093	2.01604	5e-05	0.000516446
ENSRNOG00000002540	ENSRNOT00000003425	305341	ras homolog family member H|Rhoh			0.109001	0.439756	2.01237	0.00095	0.00655449
ENSRNOG00000046643	ENSRNOT00000073099	171352	cytochrome P450, family 3, subfamily a, polypeptide 9|Cyp3a9			1.11535	4.48693	2.00824	5e-05	0.000516446
ENSRNOG00000053542	ENSRNOT00000092197					0.737308	2.96424	2.00732	5e-05	0.000516446
ENSRNOG00000020899	ENSRNOT00000028365	170582	fibroblast growth factor 19|Fgf19			0.232681	0.934637	2.00605	0.0031	0.0171764
ENSRNOG00000001728	ENSRNOT00000002355	288031///100909474	family with sequence similarity 43, member A|Fam43a///family with sequence similarity 43, member A|LOC100909474///protein FAM43A-like|Fam43a///protein FAM43A-like|LOC100909474			0.120286	0.480707	1.99869	5e-05	0.000516446
ENSRNOG00000025895	ENSRNOT00000028907	316384	serum deprivation response|Sdpr			0.33114	1.3157	1.99032	5e-05	0.000516446
ENSRNOG00000048567	ENSRNOT00000071359	684015	ankyrin repeat and MYND domain containing 1|Ankmy1			0.244061	0.96866	1.98875	5e-05	0.000516446
ENSRNOG00000008100	ENSRNOT00000089273///ENSRNOT00000010682	362477	regulator of G-protein signaling 20|Rgs20			0.899957	3.53412	1.97342	5e-05	0.000516446
ENSRNOG00000031342	ENSRNOT00000050986					0.258328	1.00836	1.96474	5e-05	0.000516446
ENSRNOG00000007679	ENSRNOT00000077256///ENSRNOT00000056221	500906	cytohesin 4|Cyth4			0.107968	0.420266	1.96069	5e-05	0.000516446
ENSRNOG00000001548	ENSRNOT00000002114	83619	nuclear factor, erythroid 2-like 2|Nfe2l2			9.63742	37.5057	1.96039	5e-05	0.000516446
ENSRNOG00000010944	ENSRNOT00000044613	192235	hypoxia up-regulated 1|Hyou1			75.2239	290.863	1.95108	5e-05	0.000516446
ENSRNOG00000011228	ENSRNOT00000088607///ENSRNOT00000040162	500996	layilin|Layn			0.310827	1.19235	1.93962	5e-05	0.000516446
ENSRNOG00000020027	ENSRNOT00000081531///ENSRNOT00000027182	310635	rho/rac guanine nucleotide exchange factor (GEF) 2|Arhgef2			20.4887	78.5525	1.93883	5e-05	0.000516446
ENSRNOG00000037865	ENSRNOT00000080078///ENSRNOT00000057529	498400	HORMA domain containing 2|Hormad2			0.0787753	0.300972	1.93381	0.0028	0.0158258
ENSRNOG00000011094	ENSRNOT00000015447	315179	EF-hand calcium binding domain 6|Efcab6			0.17724	0.675604	1.93048	5e-05	0.000516446
ENSRNOG00000004125	ENSRNOT00000005505	24236	complement component 4 binding protein, beta|C4bpb			0.0870242	0.331554	1.92975	0.00975	0.0427432
ENSRNOG00000032917	ENSRNOT00000047634///ENSRNOT00000083814	360772	zinc finger, AN1-type domain 2A|Zfand2a			31.9016	121.175	1.92539	5e-05	0.000516446
ENSRNOG00000008990	ENSRNOT00000061616		|Amotl1			2.69846	10.1933	1.91742	5e-05	0.000516446
ENSRNOG00000051941	ENSRNOT00000087368	498269	family with sequence similarity 78, member B|			0.375603	1.41858	1.91716	0.0002	0.00174541
ENSRNOG00000034084	ENSRNOT00000043752	362368	gamma-glutamyl cyclotransferase|Ggct			8.13876	30.6276	1.91195	5e-05	0.000516446
ENSRNOG00000009734	ENSRNOT00000078996///ENSRNOT00000013073///ENSRNOT00000074951	286921///296972	aldo-keto reductase family 1, member B8|Akr1b10///aldo-keto reductase family 1, member B8|Akr1b8///aldo-keto reductase family 1, member B10 (aldose reductase)|Akr1b10///aldo-keto reductase family 1, member B10 (aldose reductase)|Akr1b8			0.101143	0.38008	1.9099	0.00415	0.0215911
ENSRNOG00000008224	ENSRNOT00000011339	116674	Jun dimerization protein 2|Jdp2			5.45253	20.4848	1.90956	5e-05	0.000516446
ENSRNOG00000009754	ENSRNOT00000013043///ENSRNOT00000086432	297508	nicotinamide phosphoribosyltransferase|Nampt			109.822	412.171	1.90808	5e-05	0.000516446
ENSRNOG00000022455	ENSRNOT00000039117	313771	ceramide-1-phosphate transfer protein|Cptp			1.47187	5.51778	1.90644	5e-05	0.000516446
ENSRNOG00000001859	ENSRNOT00000002540	680945	stromal cell-derived factor 2-like 1|Sdf2l1			30.1524	112.903	1.90474	5e-05	0.000516446
ENSRNOG00000004180	ENSRNOT00000005537	680647	family with sequence similarity 19 (chemokine (C-C motif)-like), member A2|Fam19a2			1.61359	6.02306	1.90022	5e-05	0.000516446
ENSRNOG00000060753	ENSRNOT00000082107	29579	extended synaptotagmin-like protein 1|Esyt1			9.35796	34.8661	1.89756	5e-05	0.000516446
ENSRNOG00000046975	ENSRNOT00000075099	58953	sulfotransferase family 4A, member 1|Sult4a1			0.383033	1.41948	1.88982	5e-05	0.000516446
ENSRNOG00000059163	ENSRNOT00000079540					0.125607	0.463517	1.8837	5e-05	0.000516446
ENSRNOG00000006076	ENSRNOT00000007977	312052	STEAP family member 2, metalloreductase|Steap2			2.24466	8.27858	1.88289	5e-05	0.000516446
ENSRNOG00000016617	ENSRNOT00000022507	295062	WW domain containing transcription regulator 1|Wwtr1			0.372772	1.37184	1.87974	5e-05	0.000516446
ENSRNOG00000016180	ENSRNOT00000090376///ENSRNOT00000090579///ENSRNOT00000067823	54705	pyruvate dehyrogenase phosphatase catalytic subunit 1|Pdp1			23.3207	85.7004	1.87769	5e-05	0.000516446
ENSRNOG00000008449	ENSRNOT00000011167	288821	neuronal differentiation 4|Neurod4			0.426096	1.56357	1.8756	5e-05	0.000516446
ENSRNOG00000025372	ENSRNOT00000038641	363073	glucuronic acid epimerase|Glce			16.6889	61.1458	1.87337	5e-05	0.000516446
ENSRNOG00000007262	ENSRNOT00000056048	500909	coiled-coil domain containing 134|Ccdc134			6.55139	23.9563	1.87053	5e-05	0.000516446
ENSRNOG00000018895	ENSRNOT00000025564	83567	melanin-concentrating hormone receptor 1|Mchr1			0.29205	1.06549	1.86723	5e-05	0.000516446
ENSRNOG00000061263	ENSRNOT00000082432					0.293631	1.06946	1.86481	0.00705	0.0332482
ENSRNOG00000024632	ENSRNOT00000029202	304962	activating transcription factor 6|Atf6			29.0899	105.951	1.8648	5e-05	0.000516446
ENSRNOG00000014515	ENSRNOT00000064735	310806	cell division cycle 14A|Cdc14a			13.6526	49.52	1.85884	5e-05	0.000516446
ENSRNOG00000016110	ENSRNOT00000021570	64119	potassium channel, two pore domain subfamily K, member 12|Kcnk12			0.170673	0.618397	1.8573	5e-05	0.000516446
ENSRNOG00000020255	ENSRNOT00000033015///ENSRNOT00000091896	266975	seryl-tRNA synthetase|Sars			147.32	532.953	1.85505	5e-05	0.000516446
ENSRNOG00000042785	ENSRNOT00000067455	502988	sestrin 2|Sesn2			18.1047	65.4298	1.85358	5e-05	0.000516446
ENSRNOG00000007546	ENSRNOT00000010079///ENSRNOT00000083481	25612	asparagine synthetase (glutamine-hydrolyzing)|Asns			71.4352	258.033	1.85285	5e-05	0.000516446
ENSRNOG00000049970	ENSRNOT00000051678		|RGD1566085			1.30108	4.69444	1.85125	5e-05	0.000516446
ENSRNOG00000017531	ENSRNOT00000023739	171516	aldo-keto reductase family 1, member C3|Akr1c3			0.123529	0.442709	1.84151	0.00315	0.0173849
ENSRNOG00000048723	ENSRNOT00000073689	81750	protein S (alpha)|Pros1			2.00072	7.16942	1.84134	5e-05	0.000516446
ENSRNOG00000021144	ENSRNOT00000028703	25301	CCAAT/enhancer binding protein (C/EBP), gamma|Cebpg			48.1924	172.065	1.83608	5e-05	0.000516446
ENSRNOG00000013737	ENSRNOT00000065111	310838	breast cancer anti-estrogen resistance 3|Bcar3			0.628986	2.23642	1.83009	5e-05	0.000516446
ENSRNOG00000008855	ENSRNOT00000011711	394266	gap junction protein, beta 2|Gjb2			0.166186	0.587957	1.82291	5e-05	0.000516446
ENSRNOG00000033090	ENSRNOT00000047674	59107	latent transforming growth factor beta binding protein 1|Ltbp1			1.7805	6.28693	1.82007	5e-05	0.000516446
ENSRNOG00000015948	ENSRNOT00000021455///ENSRNOT00000064332	292657	solute carrier family 1 (neutral amino acid transporter), member 5|Slc1a5			15.1855	53.614	1.81992	5e-05	0.000516446
ENSRNOG00000013196	ENSRNOT00000017654	502694	docking protein 5|Dok5			17.0055	60.0231	1.81952	5e-05	0.000516446
ENSRNOG00000051536	ENSRNOT00000091571///ENSRNOT00000084955	500818	regulatory factor X, 4 (influences HLA class II expression)|			1.79444	6.33367	1.8195	5e-05	0.000516446
ENSRNOG00000006037	ENSRNOT00000008734///ENSRNOT00000007998///ENSRNOT00000080581		|Snap25			0.69658	2.45672	1.81837	5e-05	0.000516446
ENSRNOG00000032136	ENSRNOT00000048711	313838	CDC42 effector protein (Rho GTPase binding) 3|Cdc42ep3			12.6667	44.6038	1.81612	5e-05	0.000516446
ENSRNOG00000028531	ENSRNOT00000037059	360750	chemokine (C-C motif) ligand 25|Ccl25			0.0788614	0.277092	1.81297	0.0107	0.0461599
ENSRNOG00000007726	ENSRNOT00000010463///ENSRNOT00000090780	78967	melanoma cell adhesion molecule|Mcam			47.6383	166.52	1.8055	5e-05	0.000516446
ENSRNOG00000048050	ENSRNOT00000074517	690137	transmembrane protein 120B|Tmem120b			8.19358	28.5898	1.80293	5e-05	0.000516446
ENSRNOG00000010775	ENSRNOT00000077479///ENSRNOT00000051402	293019	arrestin domain containing 4|Arrdc4			4.66132	16.2626	1.80275	5e-05	0.000516446
ENSRNOG00000031232	ENSRNOT00000042562	81527	neuropilin 2|Nrp2			1.53212	5.34461	1.80256	5e-05	0.000516446
ENSRNOG00000061910	ENSRNOT00000088355	24484	insulin-like growth factor binding protein 3|Igfbp3			91.1134	317.726	1.80205	5e-05	0.000516446
ENSRNOG00000012582	ENSRNOT00000016885	116636	eukaryotic translation initiation factor 4E binding protein 1|Eif4ebp1			92.168	320.76	1.79915	5e-05	0.000516446
ENSRNOG00000005108	ENSRNOT00000034730	83725	Wolfram syndrome 1 (wolframin)|Wfs1			0.575856	1.99818	1.79491	5e-05	0.000516446
ENSRNOG00000003121	ENSRNOT00000067414///ENSRNOT00000089856	303311	reticulon 4 receptor-like 1|Rtn4rl1			2.26847	7.83007	1.78731	5e-05	0.000516446
ENSRNOG00000027491	ENSRNOT00000035814	25696	very low density lipoprotein receptor|Vldlr			20.2796	69.9749	1.78681	5e-05	0.000516446
ENSRNOG00000017659	ENSRNOT00000023773	293451	heparan sulfate (glucosamine) 3-O-sulfotransferase 2|Hs3st2			0.820895	2.83237	1.78674	5e-05	0.000516446
ENSRNOG00000002926	ENSRNOT00000058560	304954///498272	UDP-N-acteylglucosamine pyrophosphorylase 1-like 2|Uap1///UDP-N-acetylglucosamine pyrophosphorylase 1|Uap1			10.0468	34.4782	1.77894	5e-05	0.000516446
ENSRNOG00000013162	ENSRNOT00000017567	313436	zinc finger, CCHC domain containing 12|Zcchc12			0.130685	0.446255	1.77178	0.0002	0.00174541
ENSRNOG00000006778	ENSRNOT00000008909	304608	matrix metallopeptidase 19|Mmp19			6.41077	21.8704	1.77041	5e-05	0.000516446
ENSRNOG00000056135	ENSRNOT00000085118	83514	TSC22 domain family, member 3|Tsc22d3			11.8184	40.255	1.76814	5e-05	0.000516446
ENSRNOG00000002318	ENSRNOT00000064263	305332	LIM and calponin homology domains 1|Limch1			3.62558	12.2918	1.76141	5e-05	0.000516446
ENSRNOG00000037435	ENSRNOT00000056649///ENSRNOT00000080090	500750	transmembrane protein 196|Tmem196			0.601485	2.03921	1.76141	5e-05	0.000516446
ENSRNOG00000009528	ENSRNOT00000012690	311532	syndecan binding protein (syntenin) 2|Sdcbp2			0.393346	1.32856	1.75599	5e-05	0.000516446
ENSRNOG00000009117	ENSRNOT00000012124	314405	OTU deubiquitinase, ubiquitin aldehyde binding 2|Otub2			4.33077	14.6094	1.7542	5e-05	0.000516446
ENSRNOG00000008412	ENSRNOT00000011134	312790	G protein-coupled receptor, class C, group 5, member A|Gprc5a			3.52032	11.8725	1.75385	5e-05	0.000516446
ENSRNOG00000014865	ENSRNOT00000019925	100912483	uncharacterized LOC100912483|LOC100912483			0.770546	2.58995	1.74897	0.0028	0.0158258
ENSRNOG00000007124	ENSRNOT00000009327	312437	lysine-rich coiled-coil 1|Krcc1			8.83376	29.679	1.74834	5e-05	0.000516446
ENSRNOG00000059243	ENSRNOT00000084727					4.22628	14.1643	1.7448	5e-05	0.000516446
ENSRNOG00000015156	ENSRNOT00000020425	29141	galanin/GMAP prepropeptide|Gal			23.2095	77.5724	1.74083	5e-05	0.000516446
ENSRNOG00000000924	ENSRNOT00000082850///ENSRNOT00000001234///ENSRNOT00000089804	25648	solute carrier family 7 (cationic amino acid transporter, y+ system), member 1|Slc7a1			38.621	128.691	1.73645	5e-05	0.000516446
ENSRNOG00000008062	ENSRNOT00000011002	680434	DEAQ box RNA-dependent ATPase 1|Dqx1			0.505624	1.68435	1.73605	5e-05	0.000516446
ENSRNOG00000005342	ENSRNOT00000008055///ENSRNOT00000080035	54355	Ras association (RalGDS/AF-6) domain family member 5|Rassf5			1.5626	5.19625	1.73352	5e-05	0.000516446
ENSRNOG00000030314	ENSRNOT00000083152///ENSRNOT00000003255	192243	golgin B1|Golgb1			9.73517	32.3647	1.73314	5e-05	0.000516446
ENSRNOG00000055564	ENSRNOT00000088555	499839	similar to LOC387763 protein|RGD1564664			16.0753	53.4331	1.73289	5e-05	0.000516446
ENSRNOG00000007088	ENSRNOT00000009645	314879	exportin, tRNA|Xpot			127.87	422.356	1.72379	5e-05	0.000516446
ENSRNOG00000017852	ENSRNOT00000024264///ENSRNOT00000059162///ENSRNOT00000081014	291556	asparaginyl-tRNA synthetase|Nars			228.539	751.191	1.71674	5e-05	0.000516446
ENSRNOG00000010298	ENSRNOT00000014044	289754	X-box binding protein 1|Xbp1			59.4851	195.246	1.71469	5e-05	0.000516446
ENSRNOG00000020651	ENSRNOT00000050721	293638	cysteinyl-tRNA synthetase|Cars			69.7686	228.821	1.71357	5e-05	0.000516446
ENSRNOG00000006388	ENSRNOT00000009183	64035	phosphorylase, glycogen, liver|Pygl			3.2935	10.7988	1.71318	5e-05	0.000516446
ENSRNOG00000049351	ENSRNOT00000074734	289727	N-acetyltransferase 8-like|Nat8l			6.04776	19.8221	1.71263	5e-05	0.000516446
ENSRNOG00000000576	ENSRNOT00000000702	100360936	anaphase promoting complex subunit 16|Anapc16			33.3999	109.429	1.71208	5e-05	0.000516446
ENSRNOG00000020552	ENSRNOT00000027891	25445	fos-like antigen 1|Fosl1			4.26539	13.9422	1.70871	5e-05	0.000516446
ENSRNOG00000002303	ENSRNOT00000089123///ENSRNOT00000057953	117052	potassium channel, inwardly rectifying subfamily J, member 12|Kcnj12			5.40901	17.6731	1.70812	5e-05	0.000516446
ENSRNOG00000006735	ENSRNOT00000092196///ENSRNOT00000008898	25164	cyclin-dependent kinase inhibitor 2B (p15, inhibits CDK4)|Cdkn2b			78.8598	256.775	1.70314	5e-05	0.000516446
ENSRNOG00000049194	ENSRNOT00000083795					0.105484	0.343125	1.70171	0.00415	0.0215911
ENSRNOG00000007839	ENSRNOT00000058036///ENSRNOT00000078014///ENSRNOT00000077670	29735	solute carrier family 16 (monocarboxylate transporter), member 7|Slc16a7			0.113202	0.366029	1.69307	5e-05	0.000516446
ENSRNOG00000019536	ENSRNOT00000026426	286910	small integral membrane protein 3|Smim3			4.03739	13.0519	1.69277	5e-05	0.000516446
ENSRNOG00000005954	ENSRNOT00000008403	114103	interleukin 5 receptor, alpha|Il5ra			0.323896	1.04373	1.68815	5e-05	0.000516446
ENSRNOG00000009433	ENSRNOT00000012587	295462	coiled-coil domain containing 109B|Ccdc109b			3.13448	10.0947	1.6873	5e-05	0.000516446
ENSRNOG00000024688	ENSRNOT00000051810	681056	family with sequence similarity 132, member B|Fam132b			0.193249	0.621642	1.68562	0.0033	0.018078
ENSRNOG00000017564	ENSRNOT00000023696	474147	mindbomb E3 ubiquitin protein ligase 2|Mib2			6.03612	19.4087	1.68501	5e-05	0.000516446
ENSRNOG00000036682	ENSRNOT00000054949	287877	pyrroline-5-carboxylate reductase 1|Pycr1			3.25906	10.4728	1.68412	5e-05	0.000516446
ENSRNOG00000011763	ENSRNOT00000017868	80881	stress-associated endoplasmic reticulum protein 1|Serp1			125.847	404.239	1.68353	5e-05	0.000516446
ENSRNOG00000001825	ENSRNOT00000002498					0.113304	0.363306	1.68099	0.00075	0.00537768
ENSRNOG00000051704	ENSRNOT00000088234					0.302267	0.968803	1.68038	5e-05	0.000516446
ENSRNOG00000007869	ENSRNOT00000081954///ENSRNOT00000010358	287466	WSC domain containing 1|Wscd1			52.7583	169.053	1.68	5e-05	0.000516446
ENSRNOG00000029386	ENSRNOT00000050159///ENSRNOT00000086026///ENSRNOT00000084770	360323	RT1 class Ib, locus N2|RT1-N1///RT1 class Ib, locus N2|RT1-N2			0.936283	2.99289	1.67652	0.0017	0.0105588
ENSRNOG00000037198	ENSRNOT00000056174	312688	ubiquitin specific peptidase 18|Usp18			0.0970674	0.310011	1.67526	0.00305	0.0169796
ENSRNOG00000019328	ENSRNOT00000056173	58835	phosphoglycerate dehydrogenase|Phgdh			79.2207	252.833	1.67424	5e-05	0.000516446
ENSRNOG00000009434	ENSRNOT00000052317///ENSRNOT00000083855///ENSRNOT00000056483		|RGD1310507			0.825866	2.63151	1.67191	5e-05	0.000516446
ENSRNOG00000014201	ENSRNOT00000019107	315989	mesencephalic astrocyte-derived neurotrophic factor|Manf			147.162	468.171	1.66963	5e-05	0.000516446
ENSRNOG00000000547	ENSRNOT00000000658	309828	TSPY-like 4|Tspyl4			7.76872	24.439	1.65344	5e-05	0.000516446
ENSRNOG00000023683	ENSRNOT00000032388	25495	noggin|Nog			0.229237	0.716606	1.64434	0.0001	0.000959618
ENSRNOG00000019598	ENSRNOT00000026637///ENSRNOT00000026559///ENSRNOT00000042790///ENSRNOT00000044163///ENSRNOT00000083811///ENSRNOT00000085241	83785	vascular endothelial growth factor A|Vegfa			57.393	179.293	1.64337	5e-05	0.000516446
ENSRNOG00000014861	ENSRNOT00000019924	500474	ring finger protein 183|Rnf183			0.430322	1.33887	1.63752	0.0042	0.0217466
ENSRNOG00000014648	ENSRNOT00000019675	306636	ephrin B2|Efnb2			0.098445	0.305867	1.63552	0.0001	0.000959618
ENSRNOG00000015024	ENSRNOT00000020230	308022	mucolipin 3|Mcoln3			0.181065	0.562193	1.63455	0.00025	0.00212636
ENSRNOG00000057221	ENSRNOT00000087022	245956	sodium channel, voltage-gated, type III, beta subunit|Scn3b			2.42975	7.53664	1.63312	5e-05	0.000516446
ENSRNOG00000049605	ENSRNOT00000074579	365511	zinc finger protein 296|Zfp296			0.107268	0.331515	1.62785	0.00765	0.0354247
ENSRNOG00000008471	ENSRNOT00000090599///ENSRNOT00000011324	289397	kinesin family member 21B|Kif21b			12.5491	38.7734	1.62748	5e-05	0.000516446
ENSRNOG00000056955	ENSRNOT00000086531///ENSRNOT00000089494	304537	coiled-coil domain containing 64|Ccdc64			0.249444	0.770163	1.62645	5e-05	0.000516446
ENSRNOG00000010296	ENSRNOT00000014391	83509	solute carrier family 7 (amino acid transporter light chain, y+L system), member 7|Slc7a7			0.327876	1.01148	1.62525	5e-05	0.000516446
ENSRNOG00000043053	ENSRNOT00000065518	683504	zinc finger protein 639|Zfp639			20.1883	62.1824	1.62299	5e-05	0.000516446
ENSRNOG00000052572	ENSRNOT00000087617///ENSRNOT00000087990	293922///103690302	AF4/FMR2 family, member 2|Aff2///AF4/FMR2 family member 2|Aff2			0.431651	1.32701	1.62024	5e-05	0.000516446
ENSRNOG00000004303	ENSRNOT00000005746	25358	TIMP metallopeptidase inhibitor 3|Timp3			4.89397	15.0252	1.61831	5e-05	0.000516446
ENSRNOG00000052745	ENSRNOT00000086902	24553	MET proto-oncogene, receptor tyrosine kinase|Met			19.6222	60.0582	1.61388	5e-05	0.000516446
ENSRNOG00000006228	ENSRNOT00000008728	116598	protein disulfide isomerase family A, member 4|Pdia4			126.041	382.194	1.60042	5e-05	0.000516446
ENSRNOG00000027480	ENSRNOT00000067503	690442	transmembrane protein 116|Tmem116			0.101714	0.307743	1.5972	0.0079	0.0362128
ENSRNOG00000000857	ENSRNOT00000060762///ENSRNOT00000091022	294252	mutS homolog 5|Msh5			0.418563	1.26008	1.59	5e-05	0.000516446
ENSRNOG00000018109	ENSRNOT00000024464	83718	chloride intracellular channel 4|Clic4			69.203	207.826	1.58647	5e-05	0.000516446
ENSRNOG00000057042	ENSRNOT00000081906///ENSRNOT00000077482	687008	propionyl CoA carboxylase, alpha polypeptide|Pcca			8.74128	26.2304	1.58532	5e-05	0.000516446
ENSRNOG00000038459	ENSRNOT00000025885	691171	unc-51 like kinase 3|Ulk3			1.78559	5.31561	1.57383	5e-05	0.000516446
ENSRNOG00000008758	ENSRNOT00000011650	311210	tetraspanin 18|Tspan18			1.15853	3.4419	1.57091	5e-05	0.000516446
ENSRNOG00000048139	ENSRNOT00000073506	689826	noncompact myelin associated protein|Ncmap			1.88554	5.5998	1.5704	5e-05	0.000516446
ENSRNOG00000007925	ENSRNOT00000010471///ENSRNOT00000089434	296078	p21 protein (Cdc42/Rac)-activated kinase 6|Pak6			0.115433	0.34205	1.56716	5e-05	0.000516446
ENSRNOG00000016246	ENSRNOT00000021750	307217	teashirt zinc finger homeobox 1|Tshz1			24.2243	71.571	1.56292	5e-05	0.000516446
ENSRNOG00000019451	ENSRNOT00000026481	289734	smoothelin|Smtn			12.962	38.1881	1.55884	5e-05	0.000516446
ENSRNOG00000010352	ENSRNOT00000014182	63880	DnaJ (Hsp40) homolog, subfamily C, member 3|Dnajc3			64.6584	189.662	1.55252	5e-05	0.000516446
ENSRNOG00000005882	ENSRNOT00000089560///ENSRNOT00000058906	362533	transducin-like enhancer of split 1 (E(sp1) homolog, Drosophila)|Tle1			2.27609	6.67467	1.55214	5e-05	0.000516446
ENSRNOG00000001419	ENSRNOT00000001923	304388	claudin 15|Cldn15			0.52186	1.52735	1.5493	5e-05	0.000516446
ENSRNOG00000019926	ENSRNOT00000027012	58965	receptor (G protein-coupled) activity modifying protein 1|Ramp1			0.594684	1.7385	1.54765	0.0003	0.00246807
ENSRNOG00000031290	ENSRNOT00000047000	100362279	trafficking protein particle complex 3-like|Trappc3l			0.312568	0.913189	1.54674	0.0022	0.0129931
ENSRNOG00000048462	ENSRNOT00000072501					0.199108	0.580377	1.54344	5e-05	0.000516446
ENSRNOG00000016573	ENSRNOT00000022557///ENSRNOT00000081669	252900	diacylglycerol O-acyltransferase 2|Dgat2			30.8897	89.9922	1.54267	5e-05	0.000516446
ENSRNOG00000010594	ENSRNOT00000014331	500124	similar to RIKEN cDNA 4921507P07|LOC500124			1.18459	3.44615	1.5406	5e-05	0.000516446
ENSRNOG00000018820	ENSRNOT00000025453	364853	PLAC8-like 1|Plac8l1			0.266247	0.773921	1.53942	0.00425	0.0219329
ENSRNOG00000004753	ENSRNOT00000006329	499903	N-ethylmaleimide-sensitive factor attachment protein, beta|Napb			1.9227	5.58453	1.5383	5e-05	0.000516446
ENSRNOG00000014678	ENSRNOT00000019698	317674	frizzled class receptor 5|Fzd5			1.44381	4.18807	1.53641	5e-05	0.000516446
ENSRNOG00000012576	ENSRNOT00000016916///ENSRNOT00000081746	286900	VCP-interacting membrane selenoprotein|Vimp			58.7662	170.424	1.53607	5e-05	0.000516446
ENSRNOG00000009917	ENSRNOT00000013312	500227	hypothetical gene supported by BC079424|LOC500227			0.153799	0.445502	1.53438	0.0005	0.00380216
ENSRNOG00000054082	ENSRNOT00000091354					0.10348	0.299562	1.5335	0.0088	0.0393761
ENSRNOG00000005101	ENSRNOT00000006995///ENSRNOT00000086221///ENSRNOT00000077435///ENSRNOT00000059318///ENSRNOT00000089010	100912115	cutaneous T-cell lymphoma-associated antigen 5 homolog|Ctage5			21.9993	63.5922	1.53139	5e-05	0.000516446
ENSRNOG00000017801	ENSRNOT00000065304///ENSRNOT00000092302	79255	activating transcription factor 4|Atf4			451.646	1303.21	1.5288	5e-05	0.000516446
ENSRNOG00000057701	ENSRNOT00000085362	316740	myomesin 1|Myom1			0.114415	0.329546	1.5262	5e-05	0.000516446
ENSRNOG00000057601	ENSRNOT00000079469					3.39545	9.77675	1.52575	0.0031	0.0171764
ENSRNOG00000002553	ENSRNOT00000003552	364154	small integral membrane protein 14|Smim14			41.3143	118.953	1.52568	5e-05	0.000516446
ENSRNOG00000001414	ENSRNOT00000001916	24617	serpin peptidase inhibitor, clade E (nexin, plasminogen activator inhibitor type 1), member 1|Serpine1			30.6854	87.9206	1.51865	5e-05	0.000516446
ENSRNOG00000019697	ENSRNOT00000026680	306264	ankyrin repeat domain 28|Ankrd28			50.9674	145.784	1.51619	5e-05	0.000516446
ENSRNOG00000059322	ENSRNOT00000085295	498131	NEDD4 binding protein 2-like 1|N4bp2l1			1.39184	3.97589	1.51429	5e-05	0.000516446
ENSRNOG00000031515	ENSRNOT00000082207///ENSRNOT00000035522	494194	killer cell lectin-like receptor, subfamily A, member 1|Klra2			0.176263	0.500842	1.50663	0.00015	0.00135704
ENSRNOG00000020811	ENSRNOT00000028234		|Il6r			2.08241	5.89763	1.50188	5e-05	0.000516446
ENSRNOG00000007831	ENSRNOT00000089522///ENSRNOT00000010421	313115	Ufm1-specific ligase 1|Ufl1			29.7622	84.2006	1.50035	5e-05	0.000516446
ENSRNOG00000004731	ENSRNOT00000006349	311287	anoctamin 3|Ano3			0.582314	1.64715	1.50011	5e-05	0.000516446
ENSRNOG00000059944	ENSRNOT00000085934					1.34344	3.78603	1.49475	0.00015	0.00135704
ENSRNOG00000026742	ENSRNOT00000035362	298792	yippee-like 5|Ypel5			25.3592	71.4534	1.49449	5e-05	0.000516446
ENSRNOG00000048506	ENSRNOT00000067762	362590	inositol polyphosphate-5-phosphatase B|Inpp5b			5.92528	16.6918	1.49419	5e-05	0.000516446
ENSRNOG00000016353	ENSRNOT00000021964	310376	NIM1 serine/threonine protein kinase|Nim1k			0.776557	2.18576	1.49297	5e-05	0.000516446
ENSRNOG00000005413	ENSRNOT00000007771	362165	cAMP responsive element binding protein 3-like 1|Creb3l1			0.707539	1.98809	1.4905	5e-05	0.000516446
ENSRNOG00000037661	ENSRNOT00000057140	286978	thymosin beta-like protein 1|Tmsbl1			370.145	1037.76	1.48731	5e-05	0.000516446
ENSRNOG00000031421	ENSRNOT00000041237///ENSRNOT00000087984	317163	eukaryotic translation initiation factor 1A|Eif1a			125.945	352.969	1.48675	5e-05	0.000516446
ENSRNOG00000054963	ENSRNOT00000088677///ENSRNOT00000077265	316557	rhomboid domain containing 1|Rhbdd1			12.9653	36.3188	1.48606	5e-05	0.000516446
ENSRNOG00000050197	ENSRNOT00000074829	286906	protein disulfide isomerase family A, member 6|Pdia6			190.839	533.691	1.48365	5e-05	0.000516446
ENSRNOG00000010833	ENSRNOT00000014603	680308	methylenetetrahydrofolate dehydrogenase (NADP+ dependent) 2, methenyltetrahydrofolate cyclohydrolase|Mthfd2			79.3981	221.988	1.48331	5e-05	0.000516446
ENSRNOG00000008243	ENSRNOT00000011006	311168	solute carrier family 43 (amino acid system L transporter), member 1|Slc43a1			0.413736	1.15064	1.47566	5e-05	0.000516446
ENSRNOG00000046863	ENSRNOT00000071305		|C1ql2			5.25041	14.5814	1.47362	5e-05	0.000516446
ENSRNOG00000006998	ENSRNOT00000009162	314678	four and a half LIM domains 4|Fhl4			0.840738	2.33085	1.47113	5e-05	0.000516446
ENSRNOG00000048478	ENSRNOT00000072242	367302	potassium channel, voltage-gated Isk-related subfamily E regulatory beta subunit 4|Kcne4			1.22153	3.38157	1.469	0.0002	0.00174541
ENSRNOG00000049714	ENSRNOT00000072864	684122	ArfGAP with SH3 domain, ankyrin repeat and PH domain 3|Asap3			0.602563	1.66798	1.46892	5e-05	0.000516446
ENSRNOG00000020579	ENSRNOT00000027994	301012	collagen, type VII, alpha 1|Col7a1			0.254819	0.705327	1.46882	5e-05	0.000516446
ENSRNOG00000007213	ENSRNOT00000010674	313047	tyrosyl-tRNA synthetase|Yars			106	293.386	1.46874	5e-05	0.000516446
ENSRNOG00000018076	ENSRNOT00000024423	246248	flavin containing monooxygenase 5|Fmo5			0.13041	0.359669	1.46362	0.0011	0.00742553
ENSRNOG00000020254	ENSRNOT00000027506	63840	period circadian clock 2|Per2			2.60628	7.18421	1.46284	5e-05	0.000516446
ENSRNOG00000016758	ENSRNOT00000085237///ENSRNOT00000058663		|Loxl2			10.2134	28.1496	1.46266	5e-05	0.000516446
ENSRNOG00000058647	ENSRNOT00000078534					1.72981	4.76632	1.46226	0.001	0.00684574
ENSRNOG00000030022	ENSRNOT00000037188		|Myo3b			0.248328	0.683774	1.46127	5e-05	0.000516446
ENSRNOG00000009790	ENSRNOT00000013107///ENSRNOT00000068412	29553	potassium channel, two pore domain subfamily K, member 3|Kcnk3			1.52868	4.20348	1.4593	5e-05	0.000516446
ENSRNOG00000014161	ENSRNOT00000018995	315988	RNA binding motif protein 15B|Rbm15b			19.7954	54.3598	1.45738	5e-05	0.000516446
ENSRNOG00000009881	ENSRNOT00000013097///ENSRNOT00000087091	289833	family with sequence similarity 161, member A|Fam161a			0.137159	0.375464	1.45283	0.00175	0.0107931
ENSRNOG00000018375	ENSRNOT00000024841	171145	eukaryotic translation initiation factor 2B, subunit 3|Eif2b3			37.5538	102.781	1.45254	5e-05	0.000516446
ENSRNOG00000042888	ENSRNOT00000068440		|Cdyl2			3.28178	8.95573	1.44833	5e-05	0.000516446
ENSRNOG00000013459	ENSRNOT00000018071	290322///102549712	integrator complex subunit 9|Ints9///integrator complex subunit 9-like|Ints9			9.45856	25.7779	1.44644	5e-05	0.000516446
ENSRNOG00000006367	ENSRNOT00000008613	500820	solute carrier family 5 (sodium/monocarboxylate cotransporter), member 8|Slc5a8			0.328191	0.894046	1.44581	5e-05	0.000516446
ENSRNOG00000004464	ENSRNOT00000045870///ENSRNOT00000006143	314352	sel-1 suppressor of lin-12-like (C. elegans)|Sel1l			49.0989	133.175	1.43956	5e-05	0.000516446
ENSRNOG00000003469	ENSRNOT00000004646	353118	microtubule associated serine/threonine kinase 1|MAST1			0.883252	2.39111	1.43679	5e-05	0.000516446
ENSRNOG00000037085	ENSRNOT00000055888	100910104	xin actin-binding repeat containing 1|Xirp1			0.111487	0.301781	1.43662	0.0003	0.00246807
ENSRNOG00000011775	ENSRNOT00000015759	306424	microfibrillar-associated protein 3-like|Mfap3l			13.537	36.627	1.436	5e-05	0.000516446
ENSRNOG00000004359	ENSRNOT00000080163///ENSRNOT00000050350///ENSRNOT00000006128	314442	tryptophanyl-tRNA synthetase|Wars			73.665	198.386	1.42926	5e-05	0.000516446
ENSRNOG00000011052	ENSRNOT00000014780	297113	glycyl-tRNA synthetase|Gars			167.244	449.955	1.42783	5e-05	0.000516446
ENSRNOG00000024111	ENSRNOT00000038349	306872	cancer antigen 1|Cage1			0.141594	0.38022	1.42507	0.0004	0.00313493
ENSRNOG00000006532	ENSRNOT00000050223	117056	H3 histone, family 3B|H3f3a///H3 histone, family 3B|H3f3b			864.573	2304.84	1.41461	5e-05	0.000516446
ENSRNOG00000054056	ENSRNOT00000092209					0.337757	0.897839	1.41047	5e-05	0.000516446
ENSRNOG00000018220	ENSRNOT00000087026///ENSRNOT00000024900///ENSRNOT00000088041		|Pde4dip			13.169	34.9512	1.4082	5e-05	0.000516446
ENSRNOG00000003891	ENSRNOT00000005162		|Porf1			0.4213	1.11814	1.40818	0.00845	0.0381865
ENSRNOG00000000763	ENSRNOT00000000990///ENSRNOT00000080622///ENSRNOT00000088763	24747	RT1 class Ib, locus M3, gene 1|RT1-M3-1			0.445996	1.18338	1.40781	0.01015	0.0441938
ENSRNOG00000000918	ENSRNOT00000001220	288622	zinc finger, BED-type containing 5|Zbed5			4.42469	11.7318	1.40678	5e-05	0.000516446
ENSRNOG00000060574	ENSRNOT00000077821					1.06799	2.82942	1.4056	5e-05	0.000516446
ENSRNOG00000023366	ENSRNOT00000046343	360792	serine/threonine/tyrosine interacting-like 1|Styxl1			0.889448	2.35252	1.40323	5e-05	0.000516446
ENSRNOG00000042607	ENSRNOT00000064390	690130	ras homolog family member F (in filopodia)|Rhof			1.17583	3.10993	1.4032	5e-05	0.000516446
ENSRNOG00000013663	ENSRNOT00000018688	308602	transmembrane protein 86A|Tmem86a			2.61402	6.9018	1.4007	5e-05	0.000516446
ENSRNOG00000059947	ENSRNOT00000086633	25216	syndecan 1|Sdc1			39.477	104.139	1.39943	5e-05	0.000516446
ENSRNOG00000032922	ENSRNOT00000078337///ENSRNOT00000019748///ENSRNOT00000072110	83825	doublecortin-like kinase 1|Dclk1			22.741	59.9735	1.39903	5e-05	0.000516446
ENSRNOG00000027066	ENSRNOT00000031370	364858	serine/threonine kinase 32A|Stk32a			12.7609	33.5928	1.39643	5e-05	0.000516446
ENSRNOG00000004162	ENSRNOT00000037679///ENSRNOT00000005729///ENSRNOT00000050354///ENSRNOT00000050859///ENSRNOT00000067445	24640	6-phosphofructo-2-kinase/fructose-2,6-biphosphatase 2|Pfkfb2			3.6091	9.49115	1.39495	5e-05	0.000516446
ENSRNOG00000009593	ENSRNOT00000012966	296119	DTW domain containing 1|Dtwd1			2.11893	5.56959	1.39423	5e-05	0.000516446
ENSRNOG00000020061	ENSRNOT00000027208	100361928	transmembrane protein 198|Tmem198			1.60625	4.17692	1.37874	5e-05	0.000516446
ENSRNOG00000010699	ENSRNOT00000044521	300884	tripartite motif-containing 43A|Trim43a			0.207992	0.540354	1.37738	0.00305	0.0169796
ENSRNOG00000017077	ENSRNOT00000022947	310815	sorting nexin 7|Snx7			88.1601	229.027	1.37732	5e-05	0.000516446
ENSRNOG00000025994	ENSRNOT00000029697	315318	keratin 80, type II|Krt80			0.206751	0.53556	1.37315	0.00015	0.00135704
ENSRNOG00000004591	ENSRNOT00000065848	315212	asparagine-linked glycosylation 12, alpha-1,6-mannosyltransferase|Alg12			17.907	46.354	1.37217	5e-05	0.000516446
ENSRNOG00000056940	ENSRNOT00000086790	114490	Cbp/p300-interacting transactivator, with Glu/Asp-rich carboxy-terminal domain, 2|Cited2			30.0565	77.7352	1.37089	5e-05	0.000516446
ENSRNOG00000000495	ENSRNOT00000049592	309637	UHRF1 binding protein 1|Uhrf1bp1			15.1583	39.0564	1.36545	5e-05	0.000516446
ENSRNOG00000003998	ENSRNOT00000005381	303468	sarcoglycan, alpha|Sgca			1.05724	2.7207	1.36368	0.0003	0.00246807
ENSRNOG00000002044	ENSRNOT00000002797	360714	GTP-binding protein 8 (putative)|Gtpbp8			4.90494	12.6155	1.36289	5e-05	0.000516446
ENSRNOG00000013657	ENSRNOT00000079262///ENSRNOT00000018697		|Stmn3			2.34068	6.01969	1.36276	5e-05	0.000516446
ENSRNOG00000013092	ENSRNOT00000089266///ENSRNOT00000017550	298322	LON peptidase N-terminal domain and ring finger 3|Lonrf3			1.85472	4.76441	1.3611	5e-05	0.000516446
ENSRNOG00000023376	ENSRNOT00000039377	361293	RIO kinase 3|Riok3			40.615	104.241	1.35984	5e-05	0.000516446
ENSRNOG00000000521	ENSRNOT00000091731///ENSRNOT00000000628	114851	cyclin-dependent kinase inhibitor 1A|Cdkn1a			45.1502	115.238	1.35181	5e-05	0.000516446
ENSRNOG00000032327	ENSRNOT00000067984	360722	protein disulfide isomerase family A, member 5|Pdia5			1.16125	2.96222	1.351	5e-05	0.000516446
ENSRNOG00000002026	ENSRNOT00000002771	360699	DnaJ (Hsp40) homolog, subfamily C, member 28|Dnajc28			0.754263	1.92333	1.35047	5e-05	0.000516446
ENSRNOG00000008030	ENSRNOT00000010714	314612	SHC (Src homology 2 domain containing) transforming protein 2|Shc2			0.735224	1.8742	1.35002	5e-05	0.000516446
ENSRNOG00000013703	ENSRNOT00000018488	140593	siah E3 ubiquitin protein ligase 2|Siah2			13.1436	33.4178	1.34625	5e-05	0.000516446
ENSRNOG00000031328	ENSRNOT00000026298	308362	zinc finger protein 110|Zfp110			16.6909	42.3355	1.34281	5e-05	0.000516446
ENSRNOG00000012864	ENSRNOT00000085736///ENSRNOT00000017371	498013	endoplasmic reticulum to nucleus signaling 1|Ern1			5.74486	14.5459	1.34027	5e-05	0.000516446
ENSRNOG00000024437	ENSRNOT00000033525	171113	bladder cancer associated protein|Blcap			15.993	40.4557	1.33891	5e-05	0.000516446
ENSRNOG00000003310	ENSRNOT00000004519///ENSRNOT00000083608	289318	transmembrane protein 63a|Tmem63a			1.7508	4.42823	1.33872	5e-05	0.000516446
ENSRNOG00000031851	ENSRNOT00000045083	100362331	NADH dehydrogenase (ubiquinone) 1 alpha subcomplex, 4-like 2|Ndufa4l2			0.364663	0.922097	1.33836	0.00285	0.0160761
ENSRNOG00000059883	ENSRNOT00000088478///ENSRNOT00000079460					25.7712	65.1078	1.33707	5e-05	0.000516446
ENSRNOG00000024799	ENSRNOT00000034256///ENSRNOT00000076493		|Cd93			0.307719	0.777253	1.33677	5e-05	0.000516446
ENSRNOG00000046472	ENSRNOT00000074960///ENSRNOT00000078947	503165	ADP-ribosylation factor GTPase activating protein 3|Arfgap3			34.5676	86.9107	1.33011	5e-05	0.000516446
ENSRNOG00000020656	ENSRNOT00000028039///ENSRNOT00000090164///ENSRNOT00000091573	54283	6-phosphofructo-2-kinase/fructose-2,6-biphosphatase 4|Pfkfb4			5.49583	13.7945	1.32768	5e-05	0.000516446
ENSRNOG00000016012	ENSRNOT00000081497///ENSRNOT00000021527	316426	spermatogenesis associated, serine-rich 2-like|Spats2l			0.238026	0.597237	1.32718	0.00105	0.00712562
ENSRNOG00000039571	ENSRNOT00000008648	302554	glyoxalase domain containing 5|Glod5			0.44597	1.11839	1.3264	0.0042	0.0217466
ENSRNOG00000058932	ENSRNOT00000085084///ENSRNOT00000084416	500981	zinc finger protein 202|Zfp202			3.17761	7.94559	1.32221	5e-05	0.000516446
ENSRNOG00000011937	ENSRNOT00000016129	294708	small glutamine-rich tetratricopeptide repeat (TPR)-containing, beta|Sgtb			19.8728	49.5977	1.31948	5e-05	0.000516446
ENSRNOG00000016962	ENSRNOT00000080930///ENSRNOT00000022818	29204	sialidase 2|Neu2			0.229651	0.573029	1.31916	0.001	0.00684574
ENSRNOG00000007003	ENSRNOT00000009428	315162	meiotic double-stranded break formation protein 1|Mei1			0.105617	0.26341	1.31847	0.0004	0.00313493
ENSRNOG00000008086	ENSRNOT00000010926	299186	D4, zinc and double PHD fingers, family 3|Dpf3			2.22604	5.55138	1.31837	5e-05	0.000516446
ENSRNOG00000011008	ENSRNOT00000014810	29631	Bet1 golgi vesicular membrane trafficking protein|Bet1			28.4269	70.8743	1.31801	5e-05	0.000516446
ENSRNOG00000013948	ENSRNOT00000018782	252832	zinc finger CCCH type, antiviral 1|Zc3hav1			16.5893	41.3202	1.3166	5e-05	0.000516446
ENSRNOG00000042788	ENSRNOT00000066846		|LOC102546963			6.61644	16.4782	1.31643	5e-05	0.000516446
ENSRNOG00000053511	ENSRNOT00000090127					0.552201	1.37503	1.3162	0.0056	0.0275554
ENSRNOG00000050223	ENSRNOT00000072261	100911794	ras and Rab interactor 1-like|LOC100911794			1.00019	2.48765	1.31451	5e-05	0.000516446
ENSRNOG00000018052	ENSRNOT00000024418///ENSRNOT00000082931	308113	Cnksr family member 3|Cnksr3			10.7174	26.6012	1.31153	5e-05	0.000516446
ENSRNOG00000012558	ENSRNOT00000051843	301430	origin recognition complex, subunit 2|Orc2			44.7763	111.023	1.31006	5e-05	0.000516446
ENSRNOG00000000275	ENSRNOT00000051491///ENSRNOT00000000756	294565	family with sequence similarity 13, member C|Fam13c			0.817215	2.02431	1.30864	5e-05	0.000516446
ENSRNOG00000010616	ENSRNOT00000014445	311799	NADPH dependent diflavin oxidoreductase 1|Ndor1			2.32592	5.76022	1.30832	5e-05	0.000516446
ENSRNOG00000001115	ENSRNOT00000001477	288499	solute carrier family 29 (equilibrative nucleoside transporter), member 4|Slc29a4			4.53271	11.2203	1.30767	5e-05	0.000516446
ENSRNOG00000045647	ENSRNOT00000076424///ENSRNOT00000076952///ENSRNOT00000073599///ENSRNOT00000071253///ENSRNOT00000076325///ENSRNOT00000076846		|Hax1			91.9476	227.558	1.30735	5e-05	0.000516446
ENSRNOG00000008106	ENSRNOT00000011082	299857	serine hydroxymethyltransferase 2 (mitochondrial)|Shmt2			158.49	392.052	1.30666	5e-05	0.000516446
ENSRNOG00000014550	ENSRNOT00000019524	310358	phosphatidylinositol-specific phospholipase C, X domain containing 3|Plcxd3			0.109879	0.271608	1.30561	0.00755	0.0350308
ENSRNOG00000061160	ENSRNOT00000080084	306564	HtrA serine peptidase 4|Htra4			0.778213	1.91772	1.30115	5e-05	0.000516446
ENSRNOG00000017962	ENSRNOT00000024161	291085	serpin peptidase inhibitor, clade B (ovalbumin), member 6|Serpinb6			0.559734	1.37834	1.30012	0.0004	0.00313493
ENSRNOG00000045918	ENSRNOT00000070962	681740	jumonji, AT rich interactive domain 2|Jarid2			14.1343	34.7965	1.29975	5e-05	0.000516446
ENSRNOG00000007377	ENSRNOT00000009714	83467	slit guidance ligand 3|Slit3			1.37596	3.38556	1.29896	5e-05	0.000516446
ENSRNOG00000045569	ENSRNOT00000074667	361221	nucleolar protein 8|Nol8			0.298976	0.733789	1.29533	0.00015	0.00135704
ENSRNOG00000011771	ENSRNOT00000016237	29463///100365697	protein tyrosine phosphatase type IVA, member 1|LOC100365697///protein tyrosine phosphatase type IVA, member 1|LOC103693189///protein tyrosine phosphatase type IVA, member 1|Ptp4a1///protein tyrosine phosphatase 4a1-like|LOC100365697///protein tyrosine phosphatase 4a1-like|LOC103693189///protein tyrosine phosphatase 4a1-like|Ptp4a1			55.7722	136.88	1.29529	5e-05	0.000516446
ENSRNOG00000054955	ENSRNOT00000085921					0.477025	1.16952	1.29377	0.0001	0.000959618
ENSRNOG00000019822	ENSRNOT00000026871	299626	growth arrest and DNA-damage-inducible, beta|Gadd45b			8.86844	21.6795	1.28958	5e-05	0.000516446
ENSRNOG00000009886	ENSRNOT00000013205	362366	FK506 binding protein 14|Fkbp14			4.08578	9.9877	1.28954	5e-05	0.000516446
ENSRNOG00000037620	ENSRNOT00000067566	313511	MOB kinase activator 3C|Mob3c			3.90243	9.53926	1.2895	5e-05	0.000516446
ENSRNOG00000003029	ENSRNOT00000004091	64202	calreticulin|Calr			572.001	1397.74	1.28901	5e-05	0.000516446
ENSRNOG00000008712	ENSRNOT00000085461///ENSRNOT00000011799	298104	similar to RIKEN cDNA 6330416G13 gene|RGD1304595			2.76618	6.75582	1.28824	5e-05	0.000516446
ENSRNOG00000013658	ENSRNOT00000018599	83613	neurofilament, light polypeptide|Nefl			64.2327	156.643	1.2861	5e-05	0.000516446
ENSRNOG00000037229	ENSRNOT00000026854	363145	GDP-mannose pyrophosphorylase B|Gmppb			7.67268	18.7018	1.28538	0.00335	0.0182879
ENSRNOG00000001416	ENSRNOT00000041808	29461	VGF nerve growth factor inducible|Vgf			742.391	1809.21	1.28511	5e-05	0.000516446
ENSRNOG00000061579	ENSRNOT00000082158		|Rpl12-ps1			1.1851	2.8862	1.28416	0.0014	0.00903035
ENSRNOG00000003741	ENSRNOT00000005067	266777	neuronal pentraxin I|Nptx1			60.2736	146.552	1.28182	5e-05	0.000516446
ENSRNOG00000008411	ENSRNOT00000064723	362226	Sec23 homolog B, COPII coat complex component|Sec23b			62.4805	151.903	1.28167	5e-05	0.000516446
ENSRNOG00000002342	ENSRNOT00000066109///ENSRNOT00000077461	65183	aldehyde dehydrogenase 3 family, member A2|Aldh3a2			44.988	109.312	1.28083	5e-05	0.000516446
ENSRNOG00000061312	ENSRNOT00000085273	292404	PHD finger protein 10|Phf10			26.3273	63.9641	1.2807	5e-05	0.000516446
ENSRNOG00000056151	ENSRNOT00000080165					0.174036	0.42267	1.28015	0.00115	0.00770757
ENSRNOG00000005185	ENSRNOT00000007133	59315	neurexophilin 3|Nxph3			3.78532	9.19234	1.28002	5e-05	0.000516446
ENSRNOG00000001030	ENSRNOT00000058206///ENSRNOT00000001360	498545	TSC22 domain family, member 1|Tsc22d1			130.422	316.624	1.27958	5e-05	0.000516446
ENSRNOG00000021255	ENSRNOT00000079264///ENSRNOT00000028876	308652///501620	spermine oxidase|Smox///similar to polyamine oxidase isoform 2|Smox			2.09691	5.08602	1.27827	5e-05	0.000516446
ENSRNOG00000052386	ENSRNOT00000077958					1.198	2.90073	1.27579	5e-05	0.000516446
ENSRNOG00000052109	ENSRNOT00000074264					0.94352	2.28397	1.27542	0.0077	0.0355509
ENSRNOG00000011130	ENSRNOT00000055124///ENSRNOT00000014948	24241	calcitonin-related polypeptide alpha|Calca			7.47592	18.0968	1.27541	5e-05	0.000516446
ENSRNOG00000031003	ENSRNOT00000052100	102553866	zinc finger protein 764-like|LOC102553866			0.991165	2.39889	1.27517	5e-05	0.000516446
ENSRNOG00000001803	ENSRNOT00000002462	360734	DnaJ (Hsp40) homolog, subfamily B, member 11|Dnajb11			130.776	316.277	1.27409	5e-05	0.000516446
ENSRNOG00000004362	ENSRNOT00000064716///ENSRNOT00000091693	314384	ribosomal protein S6 kinase, polypeptide 5|Rps6ka5			1.1735	2.83526	1.27267	5e-05	0.000516446
ENSRNOG00000024372	ENSRNOT00000090121///ENSRNOT00000030803	362804	CWF19-like 2, cell cycle control (S. pombe)|Cwf19l2			21.3301	51.5061	1.27185	5e-05	0.000516446
ENSRNOG00000017447	ENSRNOT00000023786	296302	eukaryotic translation initiation factor 2, subunit 2 beta|Eif2s2			276.84	668.137	1.27109	5e-05	0.000516446
ENSRNOG00000004571	ENSRNOT00000006177	499864	similar to CDNA sequence BC052040|RGD1563680			1.1597	2.79682	1.27004	5e-05	0.000516446
ENSRNOG00000000396	ENSRNOT00000000446///ENSRNOT00000082114	361848	DEAD (Asp-Glu-Ala-Asp) box polypeptide 50|Ddx50			48.9367	118.002	1.26983	5e-05	0.000516446
ENSRNOG00000012559	ENSRNOT00000016846	499751	mannosidase, alpha, class 1B, member 1|Man1b1			42.8118	103.127	1.26834	5e-05	0.000516446
ENSRNOG00000007739	ENSRNOT00000010252	287191	arginyl-tRNA synthetase|Rars			180.724	435.069	1.26746	5e-05	0.000516446
ENSRNOG00000002177	ENSRNOT00000002992	289608	glucosamine-6-phosphate deaminase 2|Gnpda2			15.8027	38.0315	1.26702	0.00025	0.00212636
ENSRNOG00000014453	ENSRNOT00000019554	25673	annexin A5|Anxa5			10.9176	26.228	1.26445	5e-05	0.000516446
ENSRNOG00000008907	ENSRNOT00000011767	298250	FGGY carbohydrate kinase domain containing|Fggy			2.09503	5.03282	1.26439	5e-05	0.000516446
ENSRNOG00000018229	ENSRNOT00000024581	246258	solute carrier family 45, member 1|Slc45a1			5.13808	12.324	1.26218	5e-05	0.000516446
ENSRNOG00000043366	ENSRNOT00000065561					4.33415	10.3858	1.26079	0.0001	0.000959618
ENSRNOG00000014119	ENSRNOT00000019685	301544	phenylalanyl-tRNA synthetase, beta subunit|Farsb			60.2475	144.283	1.25993	5e-05	0.000516446
ENSRNOG00000004512	ENSRNOT00000005997	317191	apolipoprotein O-like|Apool			2.42462	5.80601	1.25979	5e-05	0.000516446
ENSRNOG00000026807	ENSRNOT00000091725///ENSRNOT00000031946///ENSRNOT00000059545	362863	first gene upstream of Nt5dc3|LOC362863			0.463115	1.10785	1.25832	0.00025	0.00212636
ENSRNOG00000009555	ENSRNOT00000012841	499732	leucine-rich repeats and IQ motif containing 3|Lrriq3			0.141186	0.337729	1.25827	0.00225	0.0132108
ENSRNOG00000043342	ENSRNOT00000065460	290595	hypothetical gene supported by AF152002|LOC290595			4.49071	10.7378	1.25769	0.0062	0.0298398
ENSRNOG00000019976	ENSRNOT00000040091	291676	spermatogenesis associated 24|Spata24			1.04172	2.48826	1.25618	0.00035	0.0028008
ENSRNOG00000015514	ENSRNOT00000080410///ENSRNOT00000021193	29592	branched chain amino acid transaminase 1, cytosolic|Bcat1			205.636	491.165	1.25612	5e-05	0.000516446
ENSRNOG00000000708	ENSRNOT00000000898	288743	small G protein signaling modulator 1|Sgsm1			0.138406	0.32984	1.25286	0.0003	0.00246807
ENSRNOG00000033064	ENSRNOT00000064991	688400	EGF-like repeats and discoidin I-like domains 3|Edil3			45.784	108.941	1.25063	5e-05	0.000516446
ENSRNOG00000022155	ENSRNOT00000029055	500258	similar to chromosome 3 open reading frame 20|RGD1560289			0.373465	0.888222	1.24995	0.00025	0.00212636
ENSRNOG00000048176	ENSRNOT00000075565					482.65	1147.34	1.24924	5e-05	0.000516446
ENSRNOG00000053820	ENSRNOT00000089732					0.13309	0.316144	1.24818	0.0021	0.0124917
ENSRNOG00000002823	ENSRNOT00000003987///ENSRNOT00000004010///ENSRNOT00000083688	50658	mitogen-activated protein kinase 9|Mapk9			46.5457	110.523	1.24763	5e-05	0.000516446
ENSRNOG00000008373	ENSRNOT00000011290	366588	collectin sub-family member 11|Colec11			0.145622	0.345342	1.2458	0.00835	0.037844
ENSRNOG00000008319	ENSRNOT00000011150	304656	coiled-coil domain containing 130|Ccdc130			4.27891	10.1472	1.24577	5e-05	0.000516446
ENSRNOG00000018404	ENSRNOT00000082151///ENSRNOT00000025052	292023	alanyl-tRNA synthetase|Aars			127.152	301.347	1.24487	5e-05	0.000516446
ENSRNOG00000019525	ENSRNOT00000026696	291671	heat shock protein 9|Hspa9			192.743	456.553	1.2441	5e-05	0.000516446
ENSRNOG00000007979	ENSRNOT00000010489	295663	phosphatase, orphan 2|Phospho2			10.303	24.4002	1.24383	5e-05	0.000516446
ENSRNOG00000051408	ENSRNOT00000083643///ENSRNOT00000081671///ENSRNOT00000089386	116967	magnesium transporter 1|Magt1			26.9027	63.6488	1.24238	5e-05	0.000516446
ENSRNOG00000001704	ENSRNOT00000002313///ENSRNOT00000084134	50662	runt-related transcription factor 1|Runx1			2.72115	6.40473	1.23492	5e-05	0.000516446
ENSRNOG00000010299	ENSRNOT00000064145		|Eps15			16.8081	39.5497	1.23451	5e-05	0.000516446
ENSRNOG00000059319	ENSRNOT00000087008					5.54295	13.0396	1.23418	5e-05	0.000516446
ENSRNOG00000024525	ENSRNOT00000084222///ENSRNOT00000003432	366783	alkB homolog 8, tRNA methyltransferase|Alkbh8			13.7784	32.3842	1.23288	5e-05	0.000516446
ENSRNOG00000003769	ENSRNOT00000005006	360839	transmembrane protein 163|Tmem163			3.90968	9.18535	1.23228	5e-05	0.000516446
ENSRNOG00000010381	ENSRNOT00000091543///ENSRNOT00000067655	500526	MAP kinase-interacting serine/threonine kinase 1|Mknk1			10.5441	24.7718	1.23227	5e-05	0.000516446
ENSRNOG00000019023	ENSRNOT00000088202///ENSRNOT00000051910	294810	threonyl-tRNA synthetase|Tars			163.948	384.919	1.23132	5e-05	0.000516446
ENSRNOG00000027901	ENSRNOT00000030885	363661	mitochondrial rRNA methyltransferase 1|Mrm1			8.66794	20.3259	1.22956	5e-05	0.000516446
ENSRNOG00000024878	ENSRNOT00000038536	501183	RNA binding motif protein 44|Rbm44			0.56973	1.33566	1.22921	5e-05	0.000516446
ENSRNOG00000019555	ENSRNOT00000030037	361617	ArfGAP with RhoGAP domain, ankyrin repeat and PH domain 1|Arap1			7.06083	16.548	1.22875	5e-05	0.000516446
ENSRNOG00000053961	ENSRNOT00000088300///ENSRNOT00000089724	497914	mediator complex subunit 9|Med9			5.13375	12.0282	1.22833	5e-05	0.000516446
ENSRNOG00000018847	ENSRNOT00000025664	65134	syntaxin 5|Stx5			32.3303	75.538	1.22432	5e-05	0.000516446
ENSRNOG00000019273	ENSRNOT00000026323	306260	calpain 7|Capn7			42.0862	98.2513	1.22313	5e-05	0.000516446
ENSRNOG00000048553	ENSRNOT00000074345	682431	IQ motif containing C|Iqcc			1.84239	4.29873	1.22233	5e-05	0.000516446
ENSRNOG00000023322	ENSRNOT00000037393	362040	oligosaccharyltransferase complex subunit (non-catalytic)|Ostc			127.776	298.105	1.2222	5e-05	0.000516446
ENSRNOG00000059744	ENSRNOT00000088732	100192313	ataxin 7-like 3B|Atxn7l3b			104.559	243.93	1.22214	5e-05	0.000516446
ENSRNOG00000016013	ENSRNOT00000065892///ENSRNOT00000082192	293546	G protein-coupled receptor, class C, group 5, member B|Gprc5b			35.4613	82.387	1.21617	5e-05	0.000516446
ENSRNOG00000037768	ENSRNOT00000013299	500249	RAB43, member RAS oncogene family|Rab43			0.813375	1.88614	1.21345	0.00115	0.00770757
ENSRNOG00000012020	ENSRNOT00000016714	103690007	5-methylcytosine rRNA methyltransferase NSUN4|LOC103690007///5-methylcytosine rRNA methyltransferase NSUN4|Nsun4			4.19814	9.73078	1.2128	5e-05	0.000516446
ENSRNOG00000003052	ENSRNOT00000004074	289522	cytochrome c oxidase assembly protein 18|Cox18			6.33087	14.6242	1.20788	5e-05	0.000516446
ENSRNOG00000015188	ENSRNOT00000020367		|LOC100909998			0.877034	2.02549	1.20757	5e-05	0.000516446
ENSRNOG00000013256	ENSRNOT00000018470	293614	RIC8 guanine nucleotide exchange factor A|Ric8a			29.8143	68.7711	1.2058	5e-05	0.000516446
ENSRNOG00000013390	ENSRNOT00000017889	500262	kelch repeat and BTB (POZ) domain containing 8|Kbtbd8			9.92193	22.8862	1.20578	5e-05	0.000516446
ENSRNOG00000004276	ENSRNOT00000005644///ENSRNOT00000035894	360606	integrin, alpha 3|Itga3			29.4189	67.836	1.20531	5e-05	0.000516446
ENSRNOG00000007077	ENSRNOT00000009368	315745	fem-1 homolog b (C. elegans)|Fem1b			83.7567	192.966	1.20407	5e-05	0.000516446
ENSRNOG00000021015	ENSRNOT00000028526	292793	suprabasin|Sbsn			0.531644	1.2239	1.20296	0.0001	0.000959618
ENSRNOG00000030714	ENSRNOT00000042528///ENSRNOT00000082113	29138	bassoon (presynaptic cytomatrix protein)|Bsn			0.116888	0.268231	1.19835	0.00105	0.00712562
ENSRNOG00000022189	ENSRNOT00000036258	292935	HIV-1 Tat interactive protein 2|Htatip2			4.79079	10.9931	1.19826	5e-05	0.000516446
ENSRNOG00000019211	ENSRNOT00000026075	310743	olfactomedin-like 3|Olfml3			12.9212	29.5934	1.19554	5e-05	0.000516446
ENSRNOG00000016587	ENSRNOT00000022341	25338	ninjurin 1|Ninj1			67.2558	153.801	1.19334	5e-05	0.000516446
ENSRNOG00000019063	ENSRNOT00000025790	307390	F-box protein 38|Fbxo38			14.7624	33.6616	1.18918	5e-05	0.000516446
ENSRNOG00000002301	ENSRNOT00000003277	56042	USO1 vesicle transport factor|Uso1			69.6004	158.679	1.18895	5e-05	0.000516446
ENSRNOG00000050553	ENSRNOT00000081433///ENSRNOT00000071977	362802	ATPase, H+ transporting, lysosomal V1 subunit C2|Atp6v1c2			1.35784	3.09421	1.18825	0.0002	0.00174541
ENSRNOG00000026458	ENSRNOT00000088503///ENSRNOT00000038826	303830	TBCC domain containing 1|Tbccd1			13.59	30.9679	1.18823	5e-05	0.000516446
ENSRNOG00000019582	ENSRNOT00000026564	361472	methylenetetrahydrofolate dehydrogenase (NADP+ dependent) 1-like|Mthfd1l			49.6315	113.04	1.18751	5e-05	0.000516446
ENSRNOG00000011672	ENSRNOT00000056109	24848	tryptophan hydroxylase 1|Tph1			0.249799	0.568647	1.18676	0.0003	0.00246807
ENSRNOG00000003461	ENSRNOT00000080337///ENSRNOT00000004614	361387	zinc finger protein 330|Zfp330			46.8733	106.673	1.18636	5e-05	0.000516446
ENSRNOG00000001331	ENSRNOT00000001799	282845	ring finger protein 34, E3 ubiquitin protein ligase|Rnf34			13.6252	31.0022	1.18609	5e-05	0.000516446
ENSRNOG00000060407	ENSRNOT00000084352///ENSRNOT00000086192///ENSRNOT00000092608		|Cacna1i			0.785522	1.78394	1.18335	0.0002	0.00174541
ENSRNOG00000014961	ENSRNOT00000020316	54320	podoplanin|Pdpn			0.358564	0.813531	1.18196	0.00095	0.00655449
ENSRNOG00000017714	ENSRNOT00000057739///ENSRNOT00000080319	363084	ubiquitin specific peptidase 3|Usp3			15.6691	35.5237	1.18086	5e-05	0.000516446
ENSRNOG00000017462	ENSRNOT00000023584///ENSRNOT00000078650	361935	spermatogenesis associated 5|Spata5			25.7949	58.3418	1.17745	5e-05	0.000516446
ENSRNOG00000027183	ENSRNOT00000037523	313477	zinc finger, FYVE domain containing 9|Zfyve9			14.6497	33.1285	1.1772	5e-05	0.000516446
ENSRNOG00000026791	ENSRNOT00000058080	292098	piggyBac transposable element derived 5|Pgbd5			0.273897	0.619027	1.17637	0.0015	0.00953978
ENSRNOG00000059911	ENSRNOT00000078964					7.23064	16.2978	1.17248	5e-05	0.000516446
ENSRNOG00000007939	ENSRNOT00000010637	315085	nicotinate phosphoribosyltransferase|Naprt			0.27308	0.615162	1.17164	0.0019	0.0115262
ENSRNOG00000017728	ENSRNOT00000089957///ENSRNOT00000023877	309069	erythroid differentiation regulatory factor 1|Edrf1			16.9051	38.0422	1.17015	5e-05	0.000516446
ENSRNOG00000001785	ENSRNOT00000002445	303828	ets variant 5|Etv5			69.708	156.726	1.16885	5e-05	0.000516446
ENSRNOG00000033119	ENSRNOT00000042853///ENSRNOT00000049855///ENSRNOT00000045393	25031	phospholipase C, beta 4|Plcb4			4.32718	9.71942	1.16744	5e-05	0.000516446
ENSRNOG00000016560	ENSRNOT00000022203///ENSRNOT00000092083	361224	similar to RIKEN cDNA 1110007C09|RGD1306058			52.1363	116.978	1.16588	5e-05	0.000516446
ENSRNOG00000018943	ENSRNOT00000025606	290561	troponin C type 1 (slow)|Tnnc1			0.684329	1.53511	1.16558	0.0031	0.0171764
ENSRNOG00000051470	ENSRNOT00000091484	64171	caspase recruitment domain family, member 9|Card9			0.449837	1.00867	1.16498	0.001	0.00684574
ENSRNOG00000016623	ENSRNOT00000066231///ENSRNOT00000081677	363228	transmembrane protein with EGF-like and two follistatin-like domains 2|Tmeff2			7.26348	16.2755	1.16397	5e-05	0.000516446
ENSRNOG00000047940	ENSRNOT00000013836	303384///103694864	matrix metallopeptidase 28|LOC103694864///matrix metallopeptidase 28|Mmp28///matrix metalloproteinase-28-like|LOC103694864///matrix metalloproteinase-28-like|Mmp28			0.173437	0.388549	1.16369	0.0109	0.0468074
ENSRNOG00000009358	ENSRNOT00000012394	313085	oxidative stress induced growth inhibitor family member 2|Osgin2			12.8265	28.7338	1.16362	5e-05	0.000516446
ENSRNOG00000015140	ENSRNOT00000064484	499697	tRNA methyltransferase 13 homolog (S. cerevisiae)|Trmt13			9.87753	22.1141	1.16275	5e-05	0.000516446
ENSRNOG00000011105	ENSRNOT00000014761///ENSRNOT00000071353	689079	ADP-ribosylation factor-like 15|Arl15			17.607	39.3966	1.16192	5e-05	0.000516446
ENSRNOG00000028545	ENSRNOT00000039631		|Ahnak2			0.197579	0.441955	1.16147	0.00065	0.00476509
ENSRNOG00000016640	ENSRNOT00000022564	316573	delta/notch-like EGF repeat containing|Dner			0.457923	1.02332	1.16008	0.0017	0.0105588
ENSRNOG00000012604	ENSRNOT00000090202///ENSRNOT00000064580///ENSRNOT00000016819		|Swsap1			15.108	33.7558	1.15982	0.00015	0.00135704
ENSRNOG00000001006	ENSRNOT00000001331///ENSRNOT00000092271	288475	neuronal pentraxin II|Nptx2			9.05801	20.2342	1.15953	5e-05	0.000516446
ENSRNOG00000018193	ENSRNOT00000087418///ENSRNOT00000061507///ENSRNOT00000080864	294667	POC5 centriolar protein|Poc5			7.89398	17.5988	1.15665	5e-05	0.000516446
ENSRNOG00000005996	ENSRNOT00000008817	311901	LIM homeobox 6|Lhx6			0.540391	1.20424	1.15604	0.0038	0.0201578
ENSRNOG00000007597	ENSRNOT00000075837///ENSRNOT00000076670///ENSRNOT00000075958///ENSRNOT00000076174///ENSRNOT00000076614///ENSRNOT00000076797///ENSRNOT00000010065	300030	rhophilin, Rho GTPase binding protein 1|Rhpn1			27.5214	61.3005	1.15534	0.0002	0.00174541
ENSRNOG00000001843	ENSRNOT00000002522	303836	B-cell CLL/lymphoma 6|Bcl6			2.09354	4.65942	1.1542	5e-05	0.000516446
ENSRNOG00000012442	ENSRNOT00000036343	308797	cell migration inducing protein, hyaluronan binding|Cemip			15.9842	35.5532	1.15333	5e-05	0.000516446
ENSRNOG00000008415	ENSRNOT00000057745	314910	Ngfi-A binding protein 2|Nab2			12.4586	27.6775	1.15158	5e-05	0.000516446
ENSRNOG00000015906	ENSRNOT00000021534	316742	TGFB-induced factor homeobox 1|Tgif1			4.71849	10.4584	1.14827	5e-05	0.000516446
ENSRNOG00000011774	ENSRNOT00000089345///ENSRNOT00000045237	362650	filamin binding LIM protein 1|Fblim1			0.176227	0.39054	1.14804	0.0042	0.0217466
ENSRNOG00000021047	ENSRNOT00000056060	301035	leucine rich repeat (in FLII) interacting protein 2|Lrrfip2			44.9277	99.4578	1.14648	5e-05	0.000516446
ENSRNOG00000025067	ENSRNOT00000039403	311655	molybdenum cofactor synthesis 3|Mocs3			2.75673	6.09356	1.14433	5e-05	0.000516446
ENSRNOG00000020060	ENSRNOT00000027260	282840	activating transcription factor 5|Atf5			15.6104	34.5041	1.14426	5e-05	0.000516446
ENSRNOG00000047014	ENSRNOT00000073871///ENSRNOT00000078266///ENSRNOT00000071804	29546	homer scaffolding protein 1|Homer1			37.9247	83.7368	1.14272	5e-05	0.000516446
ENSRNOG00000005417	ENSRNOT00000007326	314988	zinc fingers and homeoboxes 2|Zhx2			1.78918	3.9489	1.14215	5e-05	0.000516446
ENSRNOG00000027728	ENSRNOT00000056930	315858	inhibitor of Bruton agammaglobulinemia tyrosine kinase|Ibtk			16.9009	37.2773	1.1412	5e-05	0.000516446
ENSRNOG00000006986	ENSRNOT00000009180	314128	similar to RIKEN cDNA 2700097O09|RGD1304624			4.34403	9.57927	1.14088	0.0001	0.000959618
ENSRNOG00000023312	ENSRNOT00000033964		|Lonrf2			1.3361	2.94603	1.14075	5e-05	0.000516446
ENSRNOG00000017419	ENSRNOT00000064018///ENSRNOT00000084317	308106	mitogen activated protein kinase kinase kinase 4|Map3k4			47.5487	104.79	1.14002	5e-05	0.000516446
ENSRNOG00000046443	ENSRNOT00000071373					0.658399	1.45082	1.13983	0.0014	0.00903035
ENSRNOG00000018848	ENSRNOT00000025615	301068	eukaryotic translation initiation factor 1B|Eif1b			48.4486	106.697	1.13899	5e-05	0.000516446
ENSRNOG00000019956	ENSRNOT00000066165///ENSRNOT00000091866	313539	lysine (K)-specific demethylase 4A|Kdm4a			30.3639	66.746	1.13633	5e-05	0.000516446
ENSRNOG00000013413	ENSRNOT00000091814///ENSRNOT00000018137	309288	RAR-related orphan receptor B|Rorb			19.9702	43.8558	1.13492	5e-05	0.000516446
ENSRNOG00000005149	ENSRNOT00000007223	116482	SAC1 suppressor of actin mutations 1-like (yeast)|Sacm1l			45.0507	98.9026	1.13446	5e-05	0.000516446
ENSRNOG00000004234	ENSRNOT00000005608	94273	mannosyl (alpha-1,6-)-glycoprotein beta-1,2-N-acetylglucosaminyltransferase|Mgat2			18.1834	39.9058	1.13398	5e-05	0.000516446
ENSRNOG00000046480	ENSRNOT00000074435	102553962	KRAB domain-containing protein ZNF747-like|Zfp764			0.95616	2.09724	1.13317	0.00065	0.00476509
ENSRNOG00000010023	ENSRNOT00000076880///ENSRNOT00000013392	64018	solute carrier family 33 (acetyl-CoA transporter), member 1|Slc33a1			30.4535	66.7321	1.13177	5e-05	0.000516446
ENSRNOG00000004410	ENSRNOT00000005882///ENSRNOT00000006302///ENSRNOT00000089525	25509	paired box 6|Pax6			2.18294	4.77306	1.12864	5e-05	0.000516446
ENSRNOG00000018952	ENSRNOT00000025656	290562	sema domain, immunoglobulin domain (Ig), short basic domain, secreted, (semaphorin) 3G|Sema3g			0.124487	0.272076	1.12802	0.00395	0.0207966
ENSRNOG00000017147	ENSRNOT00000023043	293294	tripartite motif containing 6|Trim6			0.213418	0.466212	1.12731	0.00255	0.0146542
ENSRNOG00000007467	ENSRNOT00000010627///ENSRNOT00000074007	24310///498012	angiotensin I converting enzyme|Ace3///angiotensin I converting enzyme|Ace///angiotensin I converting enzyme (peptidyl-dipeptidase A) 3|Ace3///angiotensin I converting enzyme (peptidyl-dipeptidase A) 3|Ace			0.43301	0.944884	1.12574	0.00035	0.0028008
ENSRNOG00000012716	ENSRNOT00000076300///ENSRNOT00000090149///ENSRNOT00000055829	308738	chromodomain helicase DNA binding protein 2|Chd2			14.4006	31.3781	1.12363	5e-05	0.000516446
ENSRNOG00000011076	ENSRNOT00000080637///ENSRNOT00000055615///ENSRNOT00000089534///ENSRNOT00000037255///ENSRNOT00000015386///ENSRNOT00000080470///ENSRNOT00000084756///ENSRNOT00000068415///ENSRNOT00000014962///ENSRNOT00000074002		|Ank2			22.758	49.5584	1.12276	5e-05	0.000516446
ENSRNOG00000014629	ENSRNOT00000019690///ENSRNOT00000086944	245979	LIM domain only 1|Lmo1			9.90792	21.5378	1.12022	5e-05	0.000516446
ENSRNOG00000021693	ENSRNOT00000034448	361153	family with sequence similarity 149, member A|Fam149a			5.0067	10.8713	1.11859	5e-05	0.000516446
ENSRNOG00000016102	ENSRNOT00000021702	361668	early B-cell factor 3|Ebf3			8.28047	17.965	1.1174	5e-05	0.000516446
ENSRNOG00000054017	ENSRNOT00000080490	64627///364723///679983///680097///100360950///102548682///102551184///102557184	histone cluster 1, H4b|Hist1h2ao///histone cluster 1, H4b|Hist1h4a///histone cluster 1, H4b|Hist1h4b///histone cluster 1, H4b|Hist1h4m///histone cluster 1, H4b|Hist2h4///histone cluster 1, H4b|LOC100360950///histone cluster 1, H4b|LOC100912489///histone cluster 1, H4b|LOC102548682///histone cluster 1, H4b|LOC102551184///histone cluster 1, H4b|LOC102557184///histone cluster 1, H4b|LOC680097///hist…			13.7239	29.76	1.11669	5e-05	0.000516446
ENSRNOG00000019299	ENSRNOT00000026120	296304	ER degradation enhancer, mannosidase alpha-like 2|Edem2			16.1228	34.9598	1.11659	5e-05	0.000516446
ENSRNOG00000025332	ENSRNOT00000037665	363104	CD109 molecule|Cd109			0.544792	1.18037	1.11546	0.0001	0.000959618
ENSRNOG00000058186	ENSRNOT00000085315	313729	ERBB receptor feedback inhibitor 1|Errfi1			19.1047	41.3906	1.11538	5e-05	0.000516446
ENSRNOG00000007324	ENSRNOT00000009900	289392	plexin A2|Plxna2			1.21079	2.62221	1.11484	5e-05	0.000516446
ENSRNOG00000020148	ENSRNOT00000027320///ENSRNOT00000056364	100360621	interleukin 4 induced 1|Il4i1			0.67129	1.45012	1.11116	0.00065	0.00476509
ENSRNOG00000017925	ENSRNOT00000066961	311880	GTPase activating protein and VPS9 domains 1|Gapvd1			22.5395	48.6739	1.11069	5e-05	0.000516446
ENSRNOG00000012473	ENSRNOT00000016730	117279	CASP8 and FADD-like apoptosis regulator|Cflar			3.9361	8.49715	1.11021	5e-05	0.000516446
ENSRNOG00000015609	ENSRNOT00000021141	308222	WD repeat domain 27|Wdr27			0.235149	0.506698	1.10755	0.00205	0.0122616
ENSRNOG00000042833	ENSRNOT00000043156					2.51611	5.40649	1.1035	5e-05	0.000516446
ENSRNOG00000012730	ENSRNOT00000016959	308703	leucine-rich repeat kinase 1|Lrrk1			0.576455	1.23798	1.10271	0.0001	0.000959618
ENSRNOG00000007506	ENSRNOT00000010073	362495	NADH dehydrogenase (ubiquinone) complex I, assembly factor 4|Ndufaf4			41.196	88.4632	1.10257	5e-05	0.000516446
ENSRNOG00000002142	ENSRNOT00000002918	81925	CDP-diacylglycerol synthase 1|Cds1			1.14123	2.44785	1.10093	0.0001	0.000959618
ENSRNOG00000047198	ENSRNOT00000070909	690068	similar to TatD DNase domain containing 1|Tatdn1			14.1561	30.2989	1.09784	5e-05	0.000516446
ENSRNOG00000013251	ENSRNOT00000047954	500084	tripartite motif-containing 24|Trim24			5.85579	12.5207	1.09638	5e-05	0.000516446
ENSRNOG00000032925	ENSRNOT00000052236					120.135	256.823	1.09611	0.0103	0.0446672
ENSRNOG00000003114	ENSRNOT00000004289	303923	UDP-Gal:betaGlcNAc beta 1,4-galactosyltransferase, polypeptide 4|B4galt4			4.43789	9.48663	1.09602	5e-05	0.000516446
ENSRNOG00000018410	ENSRNOT00000024884	297416	NFU1 iron-sulfur cluster scaffold|Nfu1			16.6906	35.6284	1.094	5e-05	0.000516446
ENSRNOG00000009919	ENSRNOT00000013182	306127	immunoresponsive gene 1|Irg1			0.201543	0.430162	1.09379	0.0052	0.0258859
ENSRNOG00000017836	ENSRNOT00000024010	100360664	ribosomal RNA processing 36|Rrp36			17.0482	36.3515	1.0924	5e-05	0.000516446
ENSRNOG00000010301	ENSRNOT00000013719	297481	eukaryotic translation initiation factor 4E family member 3|Eif4e3			2.79396	5.95109	1.09084	5e-05	0.000516446
ENSRNOG00000010037	ENSRNOT00000088493///ENSRNOT00000013761///ENSRNOT00000067349///ENSRNOT00000051097///ENSRNOT00000067189///ENSRNOT00000079935	313052	erythrocyte membrane protein band 4.1|Epb4.1			16.5723	35.2979	1.09081	5e-05	0.000516446
ENSRNOG00000021086	ENSRNOT00000083283///ENSRNOT00000028626	293774	deltex 4, E3 ubiquitin ligase|Dtx4			2.22799	4.73699	1.08823	0.0007	0.00508132
ENSRNOG00000015088	ENSRNOT00000054794		|Prune2			5.24893	11.1573	1.08789	0.00015	0.00135704
ENSRNOG00000049517	ENSRNOT00000074583	683206	tumor necrosis factor, alpha-induced protein 3|Tnfaip3			0.58554	1.24425	1.08744	0.00085	0.00597293
ENSRNOG00000000894	ENSRNOT00000077167///ENSRNOT00000041365///ENSRNOT00000076483///ENSRNOT00000075920	304244	furry homolog (Drosophila)|Fry			6.23782	13.2365	1.08541	5e-05	0.000516446
ENSRNOG00000052038	ENSRNOT00000090775///ENSRNOT00000078714	290626	HAUS augmin-like complex, subunit 8|Haus8			11.7714	24.9592	1.08428	5e-05	0.000516446
ENSRNOG00000004000	ENSRNOT00000090278///ENSRNOT00000005325		|Tefm			10.9141	23.1395	1.08417	5e-05	0.000516446
ENSRNOG00000027109	ENSRNOT00000038347	315695	outer dense fiber of sperm tails 3-like 1|Odf3l1			4.17156	8.84062	1.08356	0.0001	0.000959618
ENSRNOG00000010800	ENSRNOT00000014637///ENSRNOT00000085613	171155	hydroxyacyl-CoA dehydrogenase/3-ketoacyl-CoA thiolase/enoyl-CoA hydratase (trifunctional protein), beta subunit|Hadhb			124.426	263.681	1.08351	5e-05	0.000516446
ENSRNOG00000011339	ENSRNOT00000015495	54308	STE20-like kinase|Slk			29.9899	63.5495	1.0834	5e-05	0.000516446
ENSRNOG00000004733	ENSRNOT00000006281	314443	WD repeat domain 25|Wdr25			3.25239	6.8917	1.08336	0.0002	0.00174541
ENSRNOG00000014834	ENSRNOT00000019968	100362678	enhancer of polycomb homolog 1 (Drosophila)|Epc1			17.1546	36.2814	1.08063	5e-05	0.000516446
ENSRNOG00000027502	ENSRNOT00000030373		|Nmi			7.51564	15.8912	1.08026	5e-05	0.000516446
ENSRNOG00000049724	ENSRNOT00000071141	367384	UDP-GlcNAc:betaGal beta-1,3-N-acetylglucosaminyltransferase-like 1|B3gntl1			3.89584	8.23338	1.07955	0.0001	0.000959618
ENSRNOG00000060248	ENSRNOT00000088753	297436	coiled-coil-helix-coiled-coil-helix domain containing 6|Chchd6			8.95862	18.9303	1.07935	5e-05	0.000516446
ENSRNOG00000059880	ENSRNOT00000082594///ENSRNOT00000082435	303885	similar to mKIAA0226 protein|			23.7907	50.2063	1.07747	5e-05	0.000516446
ENSRNOG00000004104	ENSRNOT00000043784	363170	zinc finger protein 167|Zfp167			0.771841	1.62764	1.0764	5e-05	0.000516446
ENSRNOG00000007064	ENSRNOT00000009247	312303	zinc finger protein 746|Zfp746			5.6001	11.8033	1.07567	5e-05	0.000516446
ENSRNOG00000022772	ENSRNOT00000036750	315259	prickle homolog 1|Prickle1			5.40767	11.39	1.07468	5e-05	0.000516446
ENSRNOG00000053347	ENSRNOT00000085519	361454	coiled-coil domain containing 28A|Ccdc28a			1.32177	2.78204	1.07367	0.00055	0.00413323
ENSRNOG00000006806	ENSRNOT00000008892	500281	SET domain and mariner transposase fusion gene|Setmar			0.71655	1.5081	1.07359	0.00025	0.00212636
ENSRNOG00000022983	ENSRNOT00000066367///ENSRNOT00000003885	64702	tripartite motif-containing 17|Trim17			3.46583	7.29258	1.07323	5e-05	0.000516446
ENSRNOG00000028255	ENSRNOT00000064450///ENSRNOT00000084055	303700	ubiquitin specific peptidase 36|Usp36			32.3405	67.9772	1.07171	5e-05	0.000516446
ENSRNOG00000015518	ENSRNOT00000021055	25703	retinol binding protein 4, plasma|Rbp4			2.05203	4.31263	1.07152	0.00085	0.00597293
ENSRNOG00000020136	ENSRNOT00000027315	60335	transglutaminase 1|Tgm1			0.186671	0.392141	1.07087	0.00405	0.0211962
ENSRNOG00000007214	ENSRNOT00000009516	298282	OMA1 zinc metallopeptidase|Oma1			4.72087	9.9116	1.07007	5e-05	0.000516446
ENSRNOG00000056697	ENSRNOT00000077973	29737	potassium channel, voltage-gated shaker related subfamily A regulatory beta subunit 1|Kcnab1			0.363622	0.763276	1.06977	0.0013	0.00854199
ENSRNOG00000018711	ENSRNOT00000025293	103689921	phosphopantothenoylcysteine decarboxylase|NEWGENE_1306267///phosphopantothenoylcysteine decarboxylase|Ppcdc			1.16736	2.44582	1.06706	0.0002	0.00174541
ENSRNOG00000039379	ENSRNOT00000060340	498729	similar to chromosome 6 open reading frame 52|RGD1562963			0.28686	0.599643	1.06376	0.00595	0.0288239
ENSRNOG00000002607	ENSRNOT00000003511	140586	SRY (sex determining region Y)-box 9|Sox9			0.887315	1.84962	1.05971	0.0045	0.0229619
ENSRNOG00000003147	ENSRNOT00000059255///ENSRNOT00000004308	113894	sequestosome 1|Sqstm1			121.773	253.775	1.05936	5e-05	0.000516446
ENSRNOG00000030091	ENSRNOT00000043148///ENSRNOT00000077025///ENSRNOT00000083300	360580	dual specificity phosphatase 14|Dusp14			15.0249	31.2852	1.05812	5e-05	0.000516446
ENSRNOG00000010753	ENSRNOT00000046539	292486	androgen-induced 1|Aig1			3.86002	8.03136	1.05703	5e-05	0.000516446
ENSRNOG00000021137	ENSRNOT00000028698///ENSRNOT00000078598	499129	potassium channel tetramerization domain containing 15|Kctd15			6.61256	13.7556	1.05674	5e-05	0.000516446
ENSRNOG00000006841	ENSRNOT00000089269///ENSRNOT00000009084	299714	anoctamin 4|Ano4			50.3134	104.598	1.05584	5e-05	0.000516446
ENSRNOG00000003825	ENSRNOT00000083864///ENSRNOT00000050275	314545	WD repeat domain 75|Wdr75			33.5834	69.7964	1.0554	5e-05	0.000516446
ENSRNOG00000008376	ENSRNOT00000085447///ENSRNOT00000088270///ENSRNOT00000011298	25551	solute carrier family 2 (facilitated glucose transporter), member 3|LOC100909595///solute carrier family 2 (facilitated glucose transporter), member 3|Slc2a3			1.47828	3.06878	1.05375	0.0001	0.000959618
ENSRNOG00000014970	ENSRNOT00000020215	500571	kinesin family member 17|Kif17			0.235732	0.489209	1.0533	0.00235	0.0137064
ENSRNOG00000043426	ENSRNOT00000067165		|Ccbl2			4.48539	9.30085	1.05213	0.0001	0.000959618
ENSRNOG00000014986	ENSRNOT00000055572	298652	ubiquitination factor E4B|Ube4b			21.5409	44.6427	1.05135	5e-05	0.000516446
ENSRNOG00000030151	ENSRNOT00000052063	500032	thrombospondin, type I, domain containing 7A|Thsd7a			1.34042	2.77722	1.05095	0.00015	0.00135704
ENSRNOG00000007675	ENSRNOT00000010081	297952	G protein-coupled receptor 63|Gpr63			4.97251	10.2947	1.04985	5e-05	0.000516446
ENSRNOG00000054978	ENSRNOT00000087731	684681	similar to Histone H1.2 (H1 VAR.1) (H1c)|LOC684681			339.101	701.418	1.04856	5e-05	0.000516446
ENSRNOG00000003554	ENSRNOT00000044103	363464	phosphatidylinositol glycan anchor biosynthesis, class A|Piga			2.52567	5.21803	1.04684	0.00015	0.00135704
ENSRNOG00000009690	ENSRNOT00000012881	361088	ring finger protein 219|Rnf219			16.2995	33.6245	1.04469	5e-05	0.000516446
ENSRNOG00000062002	ENSRNOT00000092240	29731	potassium channel, voltage gated shaker related subfamily A, member 3|Kcna3			8.62934	17.7986	1.04444	5e-05	0.000516446
ENSRNOG00000033235	ENSRNOT00000057802///ENSRNOT00000040060///ENSRNOT00000067049///ENSRNOT00000052387///ENSRNOT00000073352	100360982	v-rel avian reticuloendotheliosis viral oncogene homolog B|Relb			1.31215	2.70597	1.04422	0.0003	0.00246807
ENSRNOG00000002238	ENSRNOT00000030074	303901	sema domain, seven thrombospondin repeats (type 1 and type 1-like), transmembrane domain (TM) and short cytoplasmic domain, (semaphorin) 5B|Sema5b			5.85467	12.072	1.04401	5e-05	0.000516446
ENSRNOG00000039091	ENSRNOT00000047296///ENSRNOT00000082105	314075	patatin-like phospholipase domain containing 8|Pnpla8			23.757	48.9097	1.04176	5e-05	0.000516446
ENSRNOG00000009253	ENSRNOT00000012391	315510	immunoglobulin superfamily, member 9B|Igsf9b			5.39928	11.114	1.04153	5e-05	0.000516446
ENSRNOG00000012762	ENSRNOT00000017063	311661	zinc finger protein 64|Zfp64			4.1176	8.45692	1.03833	5e-05	0.000516446
ENSRNOG00000017222	ENSRNOT00000023214	293570	family with sequence similarity 175, member B|Fam175b			13.5227	27.7536	1.03729	5e-05	0.000516446
ENSRNOG00000031335	ENSRNOT00000039909	361149	ankyrin repeat domain 37|Ankrd37			5.41986	11.1131	1.03594	0.0004	0.00313493
ENSRNOG00000018304	ENSRNOT00000025284	291624	leucyl-tRNA synthetase|Lars			79.1371	162.207	1.03541	5e-05	0.000516446
ENSRNOG00000000567	ENSRNOT00000038537	60630	unc-5 netrin receptor B|Unc5b			17.95	36.7601	1.03415	5e-05	0.000516446
ENSRNOG00000009936	ENSRNOT00000013189	362286	death inducer-obliterator 1|Dido1			14.0557	28.7546	1.03264	5e-05	0.000516446
ENSRNOG00000001193	ENSRNOT00000001580///ENSRNOT00000079207	499413	heat shock transcription factor 2 binding protein|Hsf2bp			12.4556	25.4651	1.03173	5e-05	0.000516446
ENSRNOG00000058316	ENSRNOT00000079338	686087	similar to motile sperm domain containing 1|LOC686087///similar to motile sperm domain containing 1|Mospd1			9.47023	19.3504	1.03089	5e-05	0.000516446
ENSRNOG00000004861	ENSRNOT00000006880	311144	integrin, alpha 4|Itga4			0.470469	0.960483	1.02966	0.0009	0.00627413
ENSRNOG00000054999	ENSRNOT00000084597					12.3796	25.2689	1.0294	0.00235	0.0137064
ENSRNOG00000019361	ENSRNOT00000026293	171088	inositol polyphosphate-5-phosphatase J|Inpp5j			0.217302	0.443493	1.02921	0.00315	0.0173849
ENSRNOG00000010750	ENSRNOT00000014373	362728	TWIST neighbor|Twistnb			23.365	47.6308	1.02754	5e-05	0.000516446
ENSRNOG00000001114	ENSRNOT00000001476	288498	WD repeat domain, phosphoinositide interacting 2|Wipi2			55.0119	112.05	1.02632	5e-05	0.000516446
ENSRNOG00000019884	ENSRNOT00000026979	103691238	zinc finger protein 239-like|LOC103691238			0.479279	0.975644	1.02549	0.0085	0.0383509
ENSRNOG00000029416	ENSRNOT00000043826		|Zfp952			7.76228	15.7961	1.02502	5e-05	0.000516446
ENSRNOG00000009609	ENSRNOT00000012762					15.0757	30.6738	1.02478	5e-05	0.000516446
ENSRNOG00000016217	ENSRNOT00000074389	114300///299312	GTP binding protein 4|Gtpbp4///similar to G protein-binding protein CRFG|Gtpbp4			39.0505	79.4248	1.02425	5e-05	0.000516446
ENSRNOG00000004284	ENSRNOT00000005910	29618	B-cell translocation gene 1, anti-proliferative|Btg1			47.6642	96.9337	1.02409	5e-05	0.000516446
ENSRNOG00000002332	ENSRNOT00000003192	317312	motile sperm domain containing 1|LOC686087///motile sperm domain containing 1|Mospd1			6.08594	12.3671	1.02296	0.00015	0.00135704
ENSRNOG00000006241	ENSRNOT00000085563///ENSRNOT00000008464	311059	membrane-associated ring finger (C3HC4) 7, E3 ubiquitin protein ligase|March7			55.1495	112.041	1.0226	5e-05	0.000516446
ENSRNOG00000037428	ENSRNOT00000041981	100365779///100909512	zinc finger protein 605|Zfp605///zinc finger protein 850-like|Zfp605			1.01185	2.05308	1.02079	0.0003	0.00246807
ENSRNOG00000037604	ENSRNOT00000057016	309887	activating signal cointegrator 1 complex subunit 3|Ascc3			19.6826	39.9352	1.02074	5e-05	0.000516446
ENSRNOG00000017829	ENSRNOT00000024349	298681	SSU72 homolog, RNA polymerase II CTD phosphatase|Ssu72			48.2449	97.7533	1.01877	5e-05	0.000516446
ENSRNOG00000030131	ENSRNOT00000039216		|Zscan30			6.42294	13.0071	1.01799	5e-05	0.000516446
ENSRNOG00000004026	ENSRNOT00000041354///ENSRNOT00000066174	29598	ATPase, Ca++ transporting, plasma membrane 1|Atp2b1			113.309	229.395	1.01757	5e-05	0.000516446
ENSRNOG00000032307	ENSRNOT00000043890	297865	dermatan sulfate epimerase-like|Dsel			0.896595	1.81484	1.01731	0.00035	0.0028008
ENSRNOG00000047620	ENSRNOT00000083069///ENSRNOT00000070919	310669	golgi phosphoprotein 3-like|Golph3l			12.7697	25.8245	1.01601	5e-05	0.000516446
ENSRNOG00000028651	ENSRNOT00000028927///ENSRNOT00000080364	304336	similar to Hypothetical protein A430033K04|RGD1566386			3.68603	7.45093	1.01535	0.0001	0.000959618
ENSRNOG00000003075	ENSRNOT00000048738	288092	transmembrane protein 39a|Tmem39a			15.9312	32.1568	1.01327	5e-05	0.000516446
ENSRNOG00000004456	ENSRNOT00000006085	289865	clathrin heavy chain linker domain containing 1|Clhc1			0.269858	0.544667	1.01317	0.00635	0.0304783
ENSRNOG00000029470	ENSRNOT00000049468	685619	similar to TP53-regulating kinase (p53-related protein kinase) (Nori-2)|LOC685619			5.1668	10.4223	1.01233	0.00045	0.00348218
ENSRNOG00000021201	ENSRNOT00000028793	117514	thioredoxin interacting protein|Txnip			17.2631	34.8188	1.01218	5e-05	0.000516446
ENSRNOG00000019442	ENSRNOT00000026379	292876	Josephin domain containing 2|Josd2			8.80615	17.7578	1.01187	5e-05	0.000516446
ENSRNOG00000004719	ENSRNOT00000006325	316157	protein phosphatase 2C-like domain containing 1|Pp2d1			38.8639	78.3586	1.01166	5e-05	0.000516446
ENSRNOG00000009605	ENSRNOT00000012829	317376	transcription factor binding to IGHM enhancer 3|Tfe3			8.70077	17.5328	1.01084	5e-05	0.000516446
ENSRNOG00000045742	ENSRNOT00000074505	363629	cytochrome b5 domain containing 1|Cyb5d1			3.12129	6.28871	1.01062	0.0009	0.00627413
ENSRNOG00000054989	ENSRNOT00000082570					0.850818	1.71412	1.01055	0.00315	0.0173849
ENSRNOG00000054776	ENSRNOT00000084059					0.707096	1.4243	1.01027	0.00395	0.0207966
ENSRNOG00000026644	ENSRNOT00000005399	299783	GLI pathogenesis-related 1|Glipr1			6.51512	13.1187	1.00977	0.00015	0.00135704
ENSRNOG00000010633	ENSRNOT00000014235///ENSRNOT00000089501	25288	acyl-CoA synthetase long-chain family member 1|Acsl1			39.6109	79.6818	1.00835	5e-05	0.000516446
ENSRNOG00000018524	ENSRNOT00000046746///ENSRNOT00000090033	54319	ezrin|Ezr			179.615	360.966	1.00695	5e-05	0.000516446
ENSRNOG00000050600	ENSRNOT00000071703					3.41164	6.84787	1.00519	0.0007	0.00508132
ENSRNOG00000014660	ENSRNOT00000066581	295425	ubiquitin specific peptidase 53|Usp53			6.40004	12.8399	1.00448	5e-05	0.000516446
ENSRNOG00000011951	ENSRNOT00000016768	83722	polo-like kinase 2|Plk2			226.141	453.624	1.00428	5e-05	0.000516446
ENSRNOG00000005908	ENSRNOT00000007948///ENSRNOT00000044810	114485	cyclin D binding myb-like transcription factor 1|Dmtf1			40.2253	80.5499	1.00178	5e-05	0.000516446
ENSRNOG00000009871	ENSRNOT00000013284	306011	piwi-like RNA-mediated gene silencing 2|Piwil2			0.236911	0.474341	1.00158	0.0016	0.010062
ENSRNOG00000052406	ENSRNOT00000082730	102552527	zinc finger protein 420-like|			4.44961	8.90622	1.00113	0.00025	0.00212636
ENSRNOG00000057622	ENSRNOT00000086785	680581	RNA binding motif protein 41|Rbm41			5.69072	11.3756	0.999259	5e-05	0.000516446
ENSRNOG00000049873	ENSRNOT00000072160	367304	adaptor-related protein complex 1, sigma 3 subunit|Ap1s3			39.1629	78.2682	0.998941	5e-05	0.000516446
ENSRNOG00000008155	ENSRNOT00000084533///ENSRNOT00000068419	366593	dihydrouridine synthase 4-like|Dus4l			6.52775	13.045	0.998844	0.0001	0.000959618
ENSRNOG00000026112	ENSRNOT00000030199	691306	transmembrane protein 202|Tmem202			3.30353	6.60177	0.998843	0.00035	0.0028008
ENSRNOG00000019848	ENSRNOT00000026964	362251	RNA binding motif protein 39|LOC100910882///RNA binding motif protein 39|Rbm39			18.7194	37.393	0.998236	5e-05	0.000516446
ENSRNOG00000057078	ENSRNOT00000085026	140942	DNA-damage-inducible transcript 4|Ddit4			7.68398	15.349	0.998214	0.00015	0.00135704
ENSRNOG00000009014	ENSRNOT00000080227///ENSRNOT00000066222	300713	solute carrier family 35, member F2|Slc35f2			2.9975	5.98731	0.998149	0.00015	0.00135704
ENSRNOG00000008005	ENSRNOT00000010516	362530	AT-hook transcription factor|Akna			5.15661	10.293	0.997172	5e-05	0.000516446
ENSRNOG00000000891	ENSRNOT00000035992					4.59676	9.16807	0.996001	0.00015	0.00135704
ENSRNOG00000005371	ENSRNOT00000007160///ENSRNOT00000084903	298867	kelch-like family member 29|Klhl29			0.213586	0.425384	0.993952	0.00135	0.00876814
ENSRNOG00000014829	ENSRNOT00000020853///ENSRNOT00000079655	89820	protein arginine methyltransferase 3|Prmt3			35.9549	71.604	0.993851	5e-05	0.000516446
ENSRNOG00000018969	ENSRNOT00000056923	295228	G patch domain containing 4|Gpatch4			17.2736	34.3889	0.993371	5e-05	0.000516446
ENSRNOG00000008135	ENSRNOT00000010959		|Pla2g4f			0.238035	0.473803	0.993116	0.0086	0.0386904
ENSRNOG00000009205	ENSRNOT00000077221///ENSRNOT00000067502///ENSRNOT00000088618///ENSRNOT00000082132	362051	LIM domain only 4|Lmo4			34.1172	67.8114	0.99103	0.00065	0.00476509
ENSRNOG00000056411	ENSRNOT00000077985	64646///306962///306970///502129///684773///100360754///100912677	histone cluster 3, H2a|Hist1h2ac///histone cluster 3, H2a|Hist1h2ai///histone cluster 3, H2a|hist1h2ail2///histone cluster 3, H2a|Hist1h2an///histone cluster 3, H2a|LOC684773///histone cluster 1, H2ac|Hist1h2ac///histone cluster 1, H2ac|Hist1h2ai///histone cluster 1, H2ac|hist1h2ail2///histone cluster 1, H2ac|Hist1h2an///histone cluster 1, H2ac|LOC684773///histone cluster 1, H2an|Hist1h2ac///hist…			3.66827	7.2905	0.990917	0.007	0.0330789
ENSRNOG00000010682	ENSRNOT00000050549///ENSRNOT00000083579	84360	chloride channel, voltage-sensitive 3|Clcn3			59.5436	118.338	0.990889	5e-05	0.000516446
ENSRNOG00000016472	ENSRNOT00000022076	367295	membrane-associated ring finger (C3HC4) 4, E3 ubiquitin protein ligase|March4			1.45278	2.88585	0.99018	0.0023	0.0134706
ENSRNOG00000017893	ENSRNOT00000024072	106146145	BAI1-associated protein 3|			4.47955	8.89822	0.990163	0.00065	0.00476509
ENSRNOG00000016878	ENSRNOT00000022905	310812	lipid phosphate phosphatase-related protein type 5|Lppr5			13.5205	26.8294	0.988665	5e-05	0.000516446
ENSRNOG00000010812	ENSRNOT00000091211///ENSRNOT00000068199	311129	oxysterol binding protein-like 6|Osbpl6			16.8491	33.4331	0.988607	5e-05	0.000516446
ENSRNOG00000007699	ENSRNOT00000010385	299258	golgin A5|Golga5			18.5706	36.8383	0.988185	5e-05	0.000516446
ENSRNOG00000027630	ENSRNOT00000030680	297720	cancer susceptibility candidate 1|Casc1			0.556491	1.10385	0.988113	0.00145	0.00928898
ENSRNOG00000029811	ENSRNOT00000040844	171138	potassium channel, voltage-gated Isk-related subfamily E regulatory beta subunit 2|Kcne2			1.28927	2.55693	0.987862	0.0016	0.010062
ENSRNOG00000004891	ENSRNOT00000006481	311279	ADP-ribosylation factor-like 14 effector protein|Arl14ep			54.9569	108.99	0.987827	5e-05	0.000516446
ENSRNOG00000011271	ENSRNOT00000015172///ENSRNOT00000085714///ENSRNOT00000079667		|LOC100909795///|Mcc			1.65199	3.27593	0.987697	0.00045	0.00348218
ENSRNOG00000005883	ENSRNOT00000030991///ENSRNOT00000007795	305710	NIMA-related kinase 10|Nek10			0.174812	0.346478	0.98696	0.00745	0.0347042
ENSRNOG00000008713	ENSRNOT00000011572	362861	solute carrier family 41 (magnesium transporter), member 2|Slc41a2			29.2047	57.7738	0.984214	5e-05	0.000516446
ENSRNOG00000037437	ENSRNOT00000056656	312077	golgin A3|Golga3			7.30016	14.4244	0.982512	5e-05	0.000516446
ENSRNOG00000013781	ENSRNOT00000040034///ENSRNOT00000018552		|Kcnq5			15.0515	29.7383	0.982417	5e-05	0.000516446
ENSRNOG00000019388	ENSRNOT00000026318	245963	EGF-like-domain, multiple 7|Egfl7			1.05232	2.07825	0.981788	0.00205	0.0122616
ENSRNOG00000008978	ENSRNOT00000011876	314999	tRNA methyltransferase 12 homolog (S. cerevisiae)|Trmt12			10.2784	20.282	0.980587	5e-05	0.000516446
ENSRNOG00000002079	ENSRNOT00000065965///ENSRNOT00000092542///ENSRNOT00000092395///ENSRNOT00000092719///ENSRNOT00000092466	25272	mitogen activated protein kinase 10|Mapk10			4.73134	9.32485	0.97883	0.0009	0.00627413
ENSRNOG00000011268	ENSRNOT00000024732///ENSRNOT00000067892	691589	chromodomain helicase DNA binding protein 5|Chd5			0.453553	0.892571	0.976695	0.0009	0.00627413
ENSRNOG00000031769	ENSRNOT00000047889	684258	coiled-coil-helix-coiled-coil-helix domain containing 7|Chchd7			9.72015	19.1227	0.976236	0.00565	0.0277432
ENSRNOG00000013452	ENSRNOT00000018074	362182	reticulocalbin 1, EF-hand calcium binding domain|Rcn1			62.5568	123.003	0.975452	5e-05	0.000516446
ENSRNOG00000019203	ENSRNOT00000030119///ENSRNOT00000087530	156826	EYA transcriptional coactivator and phosphatase 2|Eya2			0.451668	0.887996	0.975289	0.0071	0.0334616
ENSRNOG00000019099	ENSRNOT00000033873		|Zfp334			12.8928	25.3363	0.974638	5e-05	0.000516446
ENSRNOG00000020829	ENSRNOT00000028260	361992	thioesterase superfamily member 4|Them4			3.0238	5.93703	0.973382	0.0001	0.000959618
ENSRNOG00000061782	ENSRNOT00000084129///ENSRNOT00000087671///ENSRNOT00000085905	302612	TSPY-like 2|Tspyl2			17.6428	34.6394	0.973333	5e-05	0.000516446
ENSRNOG00000007519	ENSRNOT00000010895	362401	transmembrane protein 43|Tmem43			42.4261	83.2081	0.971772	5e-05	0.000516446
ENSRNOG00000011280	ENSRNOT00000015094		|Mllt3			10.5905	20.7654	0.971406	5e-05	0.000516446
ENSRNOG00000019132	ENSRNOT00000025846	308568	Friend virus susceptibility 1|Fv1			41.8676	82.0741	0.971095	5e-05	0.000516446
ENSRNOG00000020193	ENSRNOT00000061014	367218	runt-related transcription factor 2|Runx2			1.47288	2.887	0.970927	0.00195	0.0117585
ENSRNOG00000004207	ENSRNOT00000057601	444982	echinoderm microtubule associated protein like 5|Eml5			2.60504	5.10256	0.969916	0.00015	0.00135704
ENSRNOG00000034198	ENSRNOT00000050302	680354	WW domain binding protein 5|Wbp5			34.3304	67.2423	0.969883	5e-05	0.000516446
ENSRNOG00000019161	ENSRNOT00000078789///ENSRNOT00000026009///ENSRNOT00000080925	293056	cytoplasmic polyadenylation element binding protein 1|Cpeb1			1.2241	2.39724	0.969652	0.0015	0.00953978
ENSRNOG00000006114	ENSRNOT00000009264	100910867	cilia and flagella associated protein 69|Cfap69			0.488023	0.955321	0.969036	0.0019	0.0115262
ENSRNOG00000005009	ENSRNOT00000006641	497944	zinc finger protein 3|Zfp3			1.18371	2.3164	0.96857	0.00075	0.00537768
ENSRNOG00000045665	ENSRNOT00000074725	295365	adhesion molecule with Ig like domain 1|Amigo1			0.175534	0.343458	0.968381	0.004	0.020997
ENSRNOG00000046502	ENSRNOT00000074253	170916	lon peptidase 1, mitochondrial|Lonp1			62.5205	122.28	0.967782	5e-05	0.000516446
ENSRNOG00000018069	ENSRNOT00000024337	305887	neuroguidin, EIF4E binding protein|Ngdn			28.1168	54.9727	0.967281	0.0001	0.000959618
ENSRNOG00000025705	ENSRNOT00000029511	367903	armadillo repeat containing, X-linked 2|Armcx2			9.8925	19.3073	0.964738	5e-05	0.000516446
ENSRNOG00000004493	ENSRNOT00000055630///ENSRNOT00000083637	311468	taspase, threonine aspartase 1|Tasp1			4.94515	9.64448	0.963689	0.0003	0.00246807
ENSRNOG00000029264	ENSRNOT00000080467///ENSRNOT00000044291	54261	potassium channel, calcium activated intermediate/small conductance subfamily N alpha, member 1|Kcnn1			0.356268	0.694651	0.963324	0.00465	0.0235819
ENSRNOG00000008487	ENSRNOT00000090221///ENSRNOT00000011347	65157	angiomotin like 2|Amotl2			7.65019	14.9096	0.962677	5e-05	0.000516446
ENSRNOG00000004810	ENSRNOT00000051184///ENSRNOT00000006389	24654	phospholipase C, beta 1 (phosphoinositide-specific)|Plcb1			14.1553	27.5851	0.962551	5e-05	0.000516446
ENSRNOG00000009049	ENSRNOT00000051956	408217	ubiquitin specific peptidase 11|Usp11			17.1611	33.4229	0.961696	5e-05	0.000516446
ENSRNOG00000012035	ENSRNOT00000016699	297337	ring finger protein 181|Rnf181			14.8079	28.8172	0.960563	0.0001	0.000959618
ENSRNOG00000010326	ENSRNOT00000040270	311716	collagen, type XX, alpha 1|Col20a1			1.36342	2.65283	0.9603	0.0002	0.00174541
ENSRNOG00000025459	ENSRNOT00000035486	299851	methionyl-tRNA synthetase|Mars			176.729	343.468	0.958637	5e-05	0.000516446
ENSRNOG00000000633	ENSRNOT00000000784///ENSRNOT00000087085		|Rhobtb1			0.701836	1.36261	0.957165	0.0012	0.00799318
ENSRNOG00000009243	ENSRNOT00000012826	315594	out at first homolog|Oaf			28.2228	54.7928	0.957126	5e-05	0.000516446
ENSRNOG00000004328	ENSRNOT00000005722	314979	DEP domain containing MTOR-interacting protein|Deptor			1.36066	2.64054	0.956528	0.00325	0.0178528
ENSRNOG00000005003	ENSRNOT00000006942	29714	protein tyrosine phosphatase, receptor type, N polypeptide 2|Ptprn2			0.821345	1.59359	0.956219	0.00035	0.0028008
ENSRNOG00000009459	ENSRNOT00000012558	298851	solute carrier family 35, member F6|Slc35f6			40.8947	79.3435	0.956198	5e-05	0.000516446
ENSRNOG00000028685	ENSRNOT00000064592	362205	Src homology 2 domain containing F|Shf			4.28138	8.30124	0.955253	0.0001	0.000959618
ENSRNOG00000031203	ENSRNOT00000040548	54350	sec1 family domain containing 1|Scfd1			53.8668	104.405	0.954727	5e-05	0.000516446
ENSRNOG00000016865	ENSRNOT00000022630	24829	histone cluster 1, H2ba|Hist1h2ba			4.08063	7.90733	0.954401	0.00395	0.0207966
ENSRNOG00000009430	ENSRNOT00000012702	362593	guanine nucleotide binding protein-like 2 (nucleolar)|Gnl2			17.1644	33.2428	0.953625	5e-05	0.000516446
ENSRNOG00000017326	ENSRNOT00000023404///ENSRNOT00000023574	81717	C-terminal binding protein 2|Ctbp2			35.2903	68.247	0.951495	5e-05	0.000516446
ENSRNOG00000008845	ENSRNOT00000012141	296278	p53 and DNA damage regulated 1|Pdrg1			56.35	108.967	0.951405	5e-05	0.000516446
ENSRNOG00000046202	ENSRNOT00000072190///ENSRNOT00000088495	316842	meteorin, glial cell differentiation regulator-like|Metrnl			5.99924	11.6003	0.951308	0.00065	0.00476509
ENSRNOG00000003191	ENSRNOT00000049375	317407	basic helix-loop-helix domain containing, class B, 9|Bhlhb9			24.4749	47.3172	0.951063	5e-05	0.000516446
ENSRNOG00000001490	ENSRNOT00000002040	58934	programmed cell death 2|Pdcd2			25.7675	49.8095	0.950871	5e-05	0.000516446
ENSRNOG00000006357	ENSRNOT00000064567	313413	SH3-domain GRB2-like (endophilin) interacting protein 1|Sgip1			11.8356	22.8754	0.950665	0.0001	0.000959618
ENSRNOG00000045644	ENSRNOT00000074763	684762///684841	similar to CG31613-PA|Hist2h3c2///similar to CG31613-PA|LOC684762///similar to CG31613-PA|LOC684841///similar to CG31613-PA|LOC690126			43.1819	83.3946	0.949529	0.0004	0.00313493
ENSRNOG00000049132	ENSRNOT00000073792		|LOC103689956///|Map2k3			1.01091	1.95128	0.94876	0.0017	0.0105588
ENSRNOG00000006304	ENSRNOT00000086116///ENSRNOT00000066767	314856	MDM2 proto-oncogene, E3 ubiquitin protein ligase|Mdm2			71.4663	137.922	0.948519	5e-05	0.000516446
ENSRNOG00000029049	ENSRNOT00000043521	499014	zinc finger, DHHC-type containing 14|Zdhhc14			3.40687	6.57241	0.947974	0.0001	0.000959618
ENSRNOG00000048712	ENSRNOT00000072099	688298	coiled-coil domain containing 137|Ccdc137			16.2359	31.2979	0.946884	5e-05	0.000516446
ENSRNOG00000047080	ENSRNOT00000070807	114118	guanine nucleotide binding protein (G protein), gamma 4|Gng4			16.5218	31.8376	0.946357	0.0001	0.000959618
ENSRNOG00000048961	ENSRNOT00000070957	117095	basic helix-loop-helix family, member e41|Bhlhe41			0.59422	1.14389	0.944879	0.00765	0.0354247
ENSRNOG00000012471	ENSRNOT00000083531///ENSRNOT00000065224	29220	thrombospondin 4|Thbs4			0.176733	0.340129	0.944508	0.0089	0.0397225
ENSRNOG00000014564	ENSRNOT00000020385///ENSRNOT00000040877	361315	Yip1 domain family, member 5|Yipf5			69.0165	132.76	0.943806	5e-05	0.000516446
ENSRNOG00000000113	ENSRNOT00000000125	307604	elaC ribonuclease Z 1|Elac1			1.36361	2.62176	0.943102	0.0008	0.00566117
ENSRNOG00000038025	ENSRNOT00000057855	291317	ribonuclease P/MRP 38 subunit|Rpp38			11.2279	21.5728	0.942118	0.0002	0.00174541
ENSRNOG00000004749	ENSRNOT00000006340	58976	solute carrier family 30 (zinc transporter), member 1|Slc30a1			18.0913	34.7326	0.940996	5e-05	0.000516446
ENSRNOG00000013090	ENSRNOT00000018252	291005	growth arrest and DNA-damage-inducible, gamma|Gadd45g			10.5903	20.3305	0.940907	5e-05	0.000516446
ENSRNOG00000018761	ENSRNOT00000025782	293484	eukaryotic translation initiation factor 3, subunit C|Eif3c			165.619	317.79	0.940207	5e-05	0.000516446
ENSRNOG00000007285	ENSRNOT00000049082	362272	TP53 regulating kinase|Tp53rk			3.71169	7.12063	0.939929	0.0005	0.00380216
ENSRNOG00000010218	ENSRNOT00000013695	56783///295660	eukaryotic translation initiation factor 5|Eif5///similar to Eukaryotic translation initiation factor 5 (eIF-5)|Eif5			161.15	308.965	0.939038	5e-05	0.000516446
ENSRNOG00000008354	ENSRNOT00000012175	311651	solute carrier family 9, subfamily A (NHE8, cation proton antiporter 8), member 8|Slc9a8			6.71218	12.8672	0.938841	5e-05	0.000516446
ENSRNOG00000007326	ENSRNOT00000082353///ENSRNOT00000061826///ENSRNOT00000009660	298771	prolyl endopeptidase-like|Prepl			21.0682	40.3581	0.93779	5e-05	0.000516446
ENSRNOG00000049900	ENSRNOT00000075292	679357	interferon regulatory factor 2 binding protein 2|Irf2bp2			11.1783	21.3991	0.936845	0.0001	0.000959618
ENSRNOG00000024952	ENSRNOT00000038652	291555	ATPase, aminophospholipid transporter, class I, type 8B, member 1|Atp8b1			0.217015	0.41519	0.935977	0.00305	0.0169796
ENSRNOG00000001357	ENSRNOT00000001831	304346	metallo-beta-lactamase domain containing 1|Mblac1			2.33242	4.45714	0.934293	0.00185	0.011291
ENSRNOG00000051680	ENSRNOT00000080039	361773	coiled-coil domain containing 186|			33.1212	63.2807	0.934009	5e-05	0.000516446
ENSRNOG00000021678	ENSRNOT00000030784	362169	alkB homolog 3, alpha-ketoglutarate-dependent dioxygenase|Alkbh3			23.5042	44.8718	0.932892	5e-05	0.000516446
ENSRNOG00000020630	ENSRNOT00000079290///ENSRNOT00000028008	24500	interleukin 9 receptor|Il9r			0.329606	0.629207	0.932794	0.0021	0.0124917
ENSRNOG00000020655	ENSRNOT00000028031	170896	urocortin 2|Ucn2			15.7302	30.0032	0.931574	0.00015	0.00135704
ENSRNOG00000003100	ENSRNOT00000004179	64014	dual specificity phosphatase 12|Dusp12			7.11349	13.5577	0.930481	0.0004	0.00313493
ENSRNOG00000060542	ENSRNOT00000079841	363502	midline 2|Mid2			5.96493	11.3592	0.929288	0.00035	0.0028008
ENSRNOG00000012853	ENSRNOT00000017269	291824	thymidine kinase 2, mitochondrial|Tk2			6.64804	12.6438	0.927427	0.00015	0.00135704
ENSRNOG00000016117	ENSRNOT00000021546///ENSRNOT00000089456	309499	myoferlin|Myof			5.38218	10.2276	0.926207	5e-05	0.000516446
ENSRNOG00000059382	ENSRNOT00000072195	64647///680403///684797///100364835///100365043///100910200///100912338	histone cluster 1, H2bl|Hist1h2bg///histone cluster 1, H2bl|Hist1h2bcl1///histone cluster 1, H2bl|Hist1h2bq///histone cluster 1, H2bl|LOC100364835///histone cluster 1, H2bl|LOC100365043///histone cluster 1, H2bl|LOC100910200///histone cluster 1, H2bl|LOC684797///histone cluster 1, H2bc-like 1|Hist1h2bg///histone cluster 1, H2bc-like 1|Hist1h2bcl1///histone cluster 1, H2bc-like 1|Hist1h2bq///histo…			37.7491	71.6632	0.924791	0.0004	0.00313493
ENSRNOG00000015622	ENSRNOT00000020925	310363	F-box protein 4|Fbxo4			3.44894	6.54567	0.924389	0.00035	0.0028008
ENSRNOG00000014350	ENSRNOT00000019501	83476	cysteine-rich, angiogenic inducer, 61|Cyr61			0.554337	1.05109	0.923054	0.0042	0.0217466
ENSRNOG00000020867	ENSRNOT00000057213///ENSRNOT00000090478	292732	numb homolog (Drosophila)-like|Numbl			1.69499	3.21311	0.922688	0.0006	0.0044519
ENSRNOG00000027089	ENSRNOT00000032974	309918	elongation factor RNA polymerase II 2|Ell2			8.52086	16.1465	0.922153	0.00015	0.00135704
ENSRNOG00000015458	ENSRNOT00000020781	300989	HemK methyltransferase family member 1|Hemk1			3.828	7.24356	0.920109	0.0004	0.00313493
ENSRNOG00000030622	ENSRNOT00000048498	302817	ecto-NOX disulfide-thiol exchanger 2|Enox2			0.732203	1.38524	0.919819	0.00195	0.0117585
ENSRNOG00000002005	ENSRNOT00000002745	498345	transmembrane protease, serine 11f|Tmprss11f			0.520817	0.985063	0.919439	0.0024	0.0139575
ENSRNOG00000011039	ENSRNOT00000014821	29244	GTP cyclohydrolase 1|Gch1			0.576946	1.09085	0.918938	0.0073	0.0340844
ENSRNOG00000046379	ENSRNOT00000071712	100912604	spermidine synthase-like|LOC100912604///spermidine synthase-like|Srm			0.80239	1.51619	0.918076	0.00825	0.0374874
ENSRNOG00000019018	ENSRNOT00000025763	25692	plasminogen activator, tissue|Plat			12.3	23.2343	0.917594	5e-05	0.000516446
ENSRNOG00000018230	ENSRNOT00000061183	294693	general transcription factor IIH, polypeptide 2|Gtf2h2			14.9724	28.2793	0.917436	0.0001	0.000959618
ENSRNOG00000027468	ENSRNOT00000029208///ENSRNOT00000090641	282712	solute carrier family 6 (neutral amino acid transporter), member 15|Slc6a15			0.501365	0.946448	0.916661	0.0026	0.0148807
ENSRNOG00000006302	ENSRNOT00000033196	25283	glutamate-cysteine ligase, catalytic subunit|Gclc			24.6864	46.5656	0.915548	5e-05	0.000516446
ENSRNOG00000000893	ENSRNOT00000058725///ENSRNOT00000086175	288616	transmembrane protein 248|Tmem248			54.2451	102.231	0.914264	5e-05	0.000516446
ENSRNOG00000001189	ENSRNOT00000001579	59329	salt-inducible kinase 1|Sik1			8.40354	15.8371	0.914237	0.0004	0.00313493
ENSRNOG00000047853	ENSRNOT00000073376	687029	synovial sarcoma translocation gene on chromosome 18-like 2|Ss18l2			92.1713	173.549	0.91295	5e-05	0.000516446
ENSRNOG00000051952	ENSRNOT00000091095	500040	testin LIM domain protein|Tes			15.9264	29.9872	0.912929	5e-05	0.000516446
ENSRNOG00000020456	ENSRNOT00000027752	59295	nucleobindin 2|Nucb2			10.175	19.1556	0.912735	5e-05	0.000516446
ENSRNOG00000001341	ENSRNOT00000001815	100912096	zinc finger protein 3|Zfp113			6.86066	12.9114	0.912232	0.0006	0.0044519
ENSRNOG00000015568	ENSRNOT00000020900	680466	phosphatidic acid phosphatase type 2 domain containing 1B|Ppapdc1b			5.08822	9.57022	0.911392	0.0005	0.00380216
ENSRNOG00000020463	ENSRNOT00000027753	293673	eukaryotic translation initiation factor 1A domain containing|Eif1ad			25.3883	47.6978	0.909759	5e-05	0.000516446
ENSRNOG00000049378	ENSRNOT00000071407					19.3811	36.4039	0.909446	5e-05	0.000516446
ENSRNOG00000001623	ENSRNOT00000041177	304056	zinc finger protein 295|Zfp295			11.8436	22.2346	0.908696	5e-05	0.000516446
ENSRNOG00000053339	ENSRNOT00000086465					11.6178	21.8072	0.908472	0.00015	0.00135704
ENSRNOG00000015523	ENSRNOT00000020794	307008	similar to expressed sequence AW209491|RGD1308147			5.41917	10.1701	0.908189	0.0005	0.00380216
ENSRNOG00000037406	ENSRNOT00000056603	499656	RGD1564171|RGD1564171			4.14054	7.76798	0.907722	0.00195	0.0117585
ENSRNOG00000025065	ENSRNOT00000038013	500546	similar to hypothetical protein FLJ20508|RGD1560436			1.35232	2.53685	0.907608	0.00345	0.0187248
ENSRNOG00000053201	ENSRNOT00000078070	362219	glycerophosphocholine phosphodiesterase 1|Gpcpd1			14.3488	26.8655	0.904829	5e-05	0.000516446
ENSRNOG00000007046	ENSRNOT00000035345	361006	cilia and flagella associated protein 70|Cfap70			0.846401	1.58212	0.902443	0.001	0.00684574
ENSRNOG00000001989	ENSRNOT00000002738	79559	activated leukocyte cell adhesion molecule|Alcam			121.944	227.538	0.899893	5e-05	0.000516446
ENSRNOG00000010989	ENSRNOT00000014859///ENSRNOT00000072538	306182	importin 5|Ipo5			424.056	790.749	0.898967	5e-05	0.000516446
ENSRNOG00000008039	ENSRNOT00000010956	64624	cullin 5|Cul5			37.7159	70.278	0.897898	5e-05	0.000516446
ENSRNOG00000004972	ENSRNOT00000006765	289801	uridine phosphorylase 1|Upp1			1.32259	2.46395	0.897604	0.00185	0.011291
ENSRNOG00000027955	ENSRNOT00000031623	499900	zinc finger protein 133|Zfp133			10.2261	19.022	0.895417	0.0001	0.000959618
ENSRNOG00000016984	ENSRNOT00000022841	362164	autophagy related 13|Atg13			15.2108	28.2899	0.895193	0.0001	0.000959618
ENSRNOG00000007654	ENSRNOT00000032786	299830	leucine-rich repeats and immunoglobulin-like domains 3|Lrig3			4.77949	8.88505	0.894523	0.00025	0.00212636
ENSRNOG00000008761	ENSRNOT00000011648	65153	neuronal calcium sensor 1|Ncs1			25.4651	47.339	0.894507	5e-05	0.000516446
ENSRNOG00000013743	ENSRNOT00000018454	80843	Sec61 translocon alpha 1 subunit|Sec61a1			145.354	270.201	0.894459	5e-05	0.000516446
ENSRNOG00000017593	ENSRNOT00000023974///ENSRNOT00000083172	81522	5-methyltetrahydrofolate-homocysteine methyltransferase|Mtr			7.7738	14.4485	0.894226	0.0004	0.00313493
ENSRNOG00000006622	ENSRNOT00000009124	299691	cryptochrome circadian clock 1|Cry1			19.3376	35.9207	0.893407	5e-05	0.000516446
ENSRNOG00000014691	ENSRNOT00000020137	687147	RIC3 acetylcholine receptor chaperone|Ric3			2.65739	4.93588	0.893294	0.0004	0.00313493
ENSRNOG00000013719	ENSRNOT00000018367	295394	diphthamide biosynthesis 5|Dph5			18.9657	35.2252	0.893211	0.00015	0.00135704
ENSRNOG00000001277	ENSRNOT00000001720	246760	v-maf avian musculoaponeurotic fibrosarcoma oncogene homolog K|Mafk			6.86025	12.741	0.893151	0.00035	0.0028008
ENSRNOG00000016971	ENSRNOT00000022757	307839	zinc finger protein 612|Zfp612			7.80887	14.501	0.892964	0.0002	0.00174541
ENSRNOG00000000245	ENSRNOT00000088215///ENSRNOT00000045902///ENSRNOT00000078059	303772	solute carrier family 16, member 6|Slc16a6			1.1654	2.16393	0.892833	0.00315	0.0173849
ENSRNOG00000007136	ENSRNOT00000061686	155423	annexin A7|Anxa7			57.939	107.453	0.891104	5e-05	0.000516446
ENSRNOG00000015425	ENSRNOT00000084034///ENSRNOT00000041186	308023	synovial sarcoma, X breakpoint 2 interacting protein|Ssx2ip			26.0872	48.3634	0.890571	5e-05	0.000516446
ENSRNOG00000051285	ENSRNOT00000076238					0.513815	0.951685	0.889237	0.0105	0.0454085
ENSRNOG00000017647	ENSRNOT00000023845	311414	zinc finger CCCH type containing 8|Zc3h8			6.94118	12.8426	0.887682	0.00095	0.00655449
ENSRNOG00000050874	ENSRNOT00000071495		|LOC102552549			2.43264	4.50079	0.887656	0.0035	0.0189377
ENSRNOG00000014049	ENSRNOT00000084417///ENSRNOT00000018936	291061	RIO kinase 1|Riok1			27.9652	51.7324	0.887434	0.0001	0.000959618
ENSRNOG00000006369	ENSRNOT00000008913	313231	ALG2, alpha-1,3/1,6-mannosyltransferase|Alg2			32.7937	60.6169	0.886302	5e-05	0.000516446
ENSRNOG00000000895	ENSRNOT00000001196	360797	RAB guanine nucleotide exchange factor (GEF) 1|Rabgef1			12.1591	22.4608	0.885375	0.00015	0.00135704
ENSRNOG00000019325	ENSRNOT00000026134	360967	ring finger protein 185|Rnf185			22.7225	41.9602	0.884901	5e-05	0.000516446
ENSRNOG00000004085	ENSRNOT00000005440	363169	T cell activation inhibitor, mitochondrial|Tcaim			5.58293	10.3029	0.883956	0.00045	0.00348218
ENSRNOG00000003187	ENSRNOT00000004252	102552920	armadillo repeat-containing X-linked protein 5-like|LOC102552920			8.28622	15.291	0.883892	0.00035	0.0028008
ENSRNOG00000037432	ENSRNOT00000056644	313563	exonuclease 5|Exo5			3.78313	6.98009	0.883666	0.00065	0.00476509
ENSRNOG00000002496	ENSRNOT00000041715	288080	syntaxin binding protein 5-like|Stxbp5l			0.819589	1.51168	0.883179	0.00355	0.019142
ENSRNOG00000021262	ENSRNOT00000028885	50622	solute carrier family 23 (ascorbic acid transporter), member 2|Slc23a2			15.0858	27.8238	0.883125	5e-05	0.000516446
ENSRNOG00000038933	ENSRNOT00000067375	680782	signal peptidase complex subunit 3|Spcs3			104.708	193.013	0.882334	5e-05	0.000516446
ENSRNOG00000002714	ENSRNOT00000003700	287054	methyltransferase like 22|Mettl22			8.32701	15.3476	0.882145	0.0004	0.00313493
ENSRNOG00000010362	ENSRNOT00000038677	56611	annexin A2|Anxa2			150.531	277.439	0.882115	5e-05	0.000516446
ENSRNOG00000013963	ENSRNOT00000018877	25205	interleukin 6 signal transducer|Il6st			45.7755	84.3357	0.881568	5e-05	0.000516446
ENSRNOG00000001878	ENSRNOT00000091675///ENSRNOT00000068711	303792	kelch-like family member 22|Klhl22			17.0684	31.3807	0.87855	0.0001	0.000959618
ENSRNOG00000006345	ENSRNOT00000008329	298068	Sec61 translocon beta subunit|Sec61b			122.186	224.633	0.878494	0.0002	0.00174541
ENSRNOG00000036661	ENSRNOT00000054917	303754	Rab40b, member RAS oncogene family|Rab40b			10.0284	18.4232	0.877439	0.0003	0.00246807
ENSRNOG00000024454	ENSRNOT00000034411	688939	coiled-coil domain containing 149|Ccdc149			0.923714	1.69603	0.876644	0.00755	0.0350308
ENSRNOG00000061415	ENSRNOT00000086798	690450	TATA box binding protein (Tbp)-associated factor, RNA polymerase I, B|Taf1b			9.09638	16.6757	0.874381	0.0002	0.00174541
ENSRNOG00000018762	ENSRNOT00000067916	361476	radial spoke 3 homolog (Chlamydomonas)|Rsph3			0.521189	0.954583	0.873064	0.00865	0.0388656
ENSRNOG00000057623	ENSRNOT00000083293	114023	coatomer protein complex, subunit beta 1|Copb1			99.0078	181.223	0.872151	5e-05	0.000516446
ENSRNOG00000045649	ENSRNOT00000072849	309945	arrestin domain containing 3|Arrdc3			20.4677	37.4466	0.871482	0.0002	0.00174541
ENSRNOG00000005539	ENSRNOT00000007917	303067	tRNA-histidine guanylyltransferase 1-like|Thg1l			15.9241	29.1282	0.871202	0.0001	0.000959618
ENSRNOG00000014006	ENSRNOT00000019384	307206	neuropilin (NRP) and tolloid (TLL)-like 1|Neto1			11.9757	21.8707	0.868895	5e-05	0.000516446
ENSRNOG00000020598	ENSRNOT00000027974///ENSRNOT00000089578	100909725	potassium channel subfamily K member 6-like|Kcnk6///potassium channel subfamily K member 6-like|LOC100909725			2.08889	3.81133	0.867555	0.00165	0.0103211
ENSRNOG00000015845	ENSRNOT00000021689	362115	family with sequence similarity 129, member B|Fam129b			23.9901	43.7255	0.866038	5e-05	0.000516446
ENSRNOG00000012962	ENSRNOT00000017318	363129	nudix (nucleoside diphosphate linked moiety X)-type motif 16|Nudt16			4.28464	7.80566	0.865347	0.0013	0.00854199
ENSRNOG00000025076	ENSRNOT00000019959					65.5958	119.411	0.864258	5e-05	0.000516446
ENSRNOG00000048495	ENSRNOT00000073193	679127	ribosomal RNA processing 12 homolog|Rrp12			31.4882	57.2924	0.863534	5e-05	0.000516446
ENSRNOG00000010186	ENSRNOT00000044956///ENSRNOT00000082097	315970	carnitine deficiency-associated gene expressed in ventricle 3|Cdv3			61.1291	111.119	0.86217	5e-05	0.000516446
ENSRNOG00000019817	ENSRNOT00000026817	364995	DEAD (Asp-Glu-Ala-Asp) box polypeptide 28|Ddx28			9.30119	16.8993	0.861473	0.0002	0.00174541
ENSRNOG00000019235	ENSRNOT00000026087	307410	RNA binding motif protein 22|Rbm22			58.9288	107.053	0.86128	5e-05	0.000516446
ENSRNOG00000001094	ENSRNOT00000052327	304293	zinc finger protein 316|Zfp316			1.26047	2.28845	0.86041	0.002	0.0120085
ENSRNOG00000015059	ENSRNOT00000089104///ENSRNOT00000020328	246117	multiple coagulation factor deficiency 2|Mcfd2			33.2849	60.3719	0.859008	0.00015	0.00135704
ENSRNOG00000010165	ENSRNOT00000042973	299339	tumor necrosis factor, alpha-induced protein 2|Tnfaip2			1.17228	2.12617	0.858935	0.00245	0.0141955
ENSRNOG00000001436	ENSRNOT00000001954///ENSRNOT00000084730	56010	tyrosine 3-monooxygenase/tryptophan 5-monooxygenase activation protein, gamma|Ywhag			120.924	219.251	0.858486	5e-05	0.000516446
ENSRNOG00000057589	ENSRNOT00000080048	316552///100364162	ring finger protein 11-like 2|Rnf11l1///ring finger protein 11-like 1|Rnf11l1			18.5488	33.5579	0.855329	0.0002	0.00174541
ENSRNOG00000002152	ENSRNOT00000065458///ENSRNOT00000081087	360928	DCN1, defective in cullin neddylation 1, domain containing 4|Dcun1d4			14.0666	25.4377	0.854692	0.0035	0.0189377
ENSRNOG00000026379	ENSRNOT00000037031					15.5799	28.1712	0.854538	0.0082	0.0373326
ENSRNOG00000020088	ENSRNOT00000027241	290657	kelch-like family member 26|Klhl26			2.86622	5.18107	0.854102	0.00055	0.00413323
ENSRNOG00000017212	ENSRNOT00000085251///ENSRNOT00000023287	313722	splA/ryanodine receptor domain and SOCS box containing 1|Spsb1			2.55058	4.60829	0.853407	0.003	0.0167609
ENSRNOG00000014791	ENSRNOT00000050180	103691034	paternally expressed 3|Peg3			91.2225	164.736	0.852698	5e-05	0.000516446
ENSRNOG00000017340	ENSRNOT00000023463	363237	WD repeat domain 12|Wdr12			75.4787	136.293	0.852567	0.0001	0.000959618
ENSRNOG00000018391	ENSRNOT00000025018	688405	cyclin-dependent kinase 2 associated protein 2|Cdk2ap2			26.8583	48.4442	0.850955	0.0003	0.00246807
ENSRNOG00000018515	ENSRNOT00000065457	308775	de-etiolated homolog 1 (Arabidopsis)|Det1			3.73383	6.73277	0.850541	0.0008	0.00566117
ENSRNOG00000028329	ENSRNOT00000033827///ENSRNOT00000086342	307024	zinc finger protein 438|Zfp438			1.43136	2.57852	0.849157	0.0018	0.0110675
ENSRNOG00000018835	ENSRNOT00000025718	29492	notch 2|Notch2			10.8792	19.568	0.846918	0.0005	0.00380216
ENSRNOG00000031368	ENSRNOT00000045415	499235	LRRGT00141|LOC499235			73.1612	131.53	0.846246	5e-05	0.000516446
ENSRNOG00000009217	ENSRNOT00000012301	192351	F-box protein 6|Fbxo6			14.7038	26.4287	0.845917	0.0006	0.0044519
ENSRNOG00000037462	ENSRNOT00000056706	305610	echinoderm microtubule associated protein like 6|Eml6			2.2075	3.96442	0.844694	0.0006	0.0044519
ENSRNOG00000021379	ENSRNOT00000034676	292008	thioredoxin-like 4B|Txnl4b			13.8472	24.8677	0.844678	0.0003	0.00246807
ENSRNOG00000049743	ENSRNOT00000072342	64352///100912430	glutathione S-transferase, mu 5|Gstm5///glutathione S-transferase, mu 5|LOC100912430///glutathione S-transferase Mu 5-like|Gstm5///glutathione S-transferase Mu 5-like|LOC100912430			23.7255	42.5345	0.842194	0.00035	0.0028008
ENSRNOG00000006131	ENSRNOT00000008140	363687	methyltransferase like 2B|Mettl2b			12.3166	22.0572	0.840653	0.0001	0.000959618
ENSRNOG00000007719	ENSRNOT00000011442	114839	cyclin C|Ccnc			40.6762	72.8445	0.840635	0.0001	0.000959618
ENSRNOG00000016193	ENSRNOT00000021677	500795	RGD1562114|RGD1562114			10.0754	18.042	0.840518	0.0016	0.010062
ENSRNOG00000014624	ENSRNOT00000020284	290549	selenoprotein K|Selk			102.974	184.367	0.840302	5e-05	0.000516446
ENSRNOG00000017431	ENSRNOT00000023478	307907	similar to RIKEN cDNA 6430548M08|RGD1304884			4.44933	7.96596	0.84026	0.0008	0.00566117
ENSRNOG00000058752	ENSRNOT00000087892	360718	popeye domain containing 2|Popdc2			0.881445	1.57654	0.838816	0.0047	0.0237499
ENSRNOG00000004708	ENSRNOT00000006257	246323	alanine and arginine rich domain containing protein|Aard			1.06244	1.90018	0.838763	0.00755	0.0350308
ENSRNOG00000046214	ENSRNOT00000072176///ENSRNOT00000084933	114700	cytochrome P450, family 27, subfamily b, polypeptide 1|Cyp27b1			0.780891	1.39631	0.838428	0.0064	0.0306764
ENSRNOG00000009826	ENSRNOT00000013279	65036	butyrylcholinesterase|Bche			0.254649	0.45517	0.837897	0.0054	0.026749
ENSRNOG00000029893	ENSRNOT00000040080	65026	RWD domain containing 3|Rwdd3			1.54567	2.76099	0.836952	0.00945	0.0416748
ENSRNOG00000017963	ENSRNOT00000024149					2.58662	4.61883	0.836457	0.00315	0.0173849
ENSRNOG00000014456	ENSRNOT00000040461	301416	coenzyme Q10B|Coq10b			24.7187	44.132	0.836223	0.0002	0.00174541
ENSRNOG00000015018	ENSRNOT00000020478	29468	protein disulfide isomerase family A, member 3|Pdia3			262.183	468.003	0.83594	0.00035	0.0028008
ENSRNOG00000049244	ENSRNOT00000070892	679383	Sep (O-phosphoserine) tRNA:Sec (selenocysteine) tRNA synthase|Sepsecs			10.8217	19.3102	0.835439	0.0002	0.00174541
ENSRNOG00000008035	ENSRNOT00000010598	299334	cyclin-dependent kinase 2-interacting protein|Cinp			24.8769	44.3871	0.835334	0.00015	0.00135704
ENSRNOG00000059579	ENSRNOT00000078348///ENSRNOT00000077275	307759	glutamic pyruvate transaminase (alanine aminotransferase) 2|Gpt2			22.7664	40.6083	0.834867	0.0002	0.00174541
ENSRNOG00000017233	ENSRNOT00000023178	313520	methylmalonic aciduria (cobalamin deficiency) cblC type, with homocystinuria|Mmachc			2.83792	5.06166	0.834777	0.0021	0.0124917
ENSRNOG00000047970	ENSRNOT00000072056	102550385	LYR motif-containing protein 4-like|LOC102550385			15.4563	27.5588	0.834319	0.0009	0.00627413
ENSRNOG00000009310	ENSRNOT00000064244///ENSRNOT00000012417	310512	NMD3 ribosome export adaptor|Nmd3			59.6088	106.216	0.833405	0.0001	0.000959618
ENSRNOG00000023549	ENSRNOT00000034744	365038	sterile alpha motif domain containing 5|Samd5			2.92442	5.2094	0.832966	0.0025	0.014408
ENSRNOG00000024470	ENSRNOT00000032047///ENSRNOT00000085784	116666	lectin, mannose-binding, 1|Lman1			33.6554	59.9433	0.832763	0.0002	0.00174541
ENSRNOG00000003955	ENSRNOT00000005297	192225	spermatogenesis associated 7|Spata7			5.53448	9.8554	0.832467	0.00075	0.00537768
ENSRNOG00000005841	ENSRNOT00000007711	298066	endoplasmic reticulum protein 44|Erp44			51.8489	92.3054	0.832101	0.00025	0.00212636
ENSRNOG00000009195	ENSRNOT00000012209	295707	tankyrase 1 binding protein 1|Tnks1bp1			4.2371	7.5406	0.8316	0.0007	0.00508132
ENSRNOG00000001335	ENSRNOT00000045379	498160	zinc finger with KRAB and SCAN domains 1|Zkscan1			19.4634	34.6286	0.831198	0.0002	0.00174541
ENSRNOG00000020485	ENSRNOT00000027813///ENSRNOT00000077883	295378	vav 3 guanine nucleotide exchange factor|Vav3			3.11387	5.53639	0.830235	0.0006	0.0044519
ENSRNOG00000005669	ENSRNOT00000007802///ENSRNOT00000081296	297814	carbonic anhydrase 8|Car8			5.43598	9.66184	0.829757	0.0015	0.00953978
ENSRNOG00000010819	ENSRNOT00000015474	294993	heat shock protein 4-like|Hspa4l			36.8854	65.5493	0.829531	5e-05	0.000516446
ENSRNOG00000016465	ENSRNOT00000022511///ENSRNOT00000065283	362976	tRNA 5-methylaminomethyl-2-thiouridylate methyltransferase|Trmu			11.628	20.6461	0.828274	0.0003	0.00246807
ENSRNOG00000004925	ENSRNOT00000080285///ENSRNOT00000050037///ENSRNOT00000006773///ENSRNOT00000041473	116670	protein phosphatase 1, regulatory subunit 12A|Ppp1r12a			60.5132	107.37	0.827262	5e-05	0.000516446
ENSRNOG00000002791	ENSRNOT00000003768	24224	B-cell CLL/lymphoma 2|Bcl2			6.16224	10.9248	0.826084	0.002	0.0120085
ENSRNOG00000017511	ENSRNOT00000068021	291130	doublecortin domain containing 2|Dcdc2			0.140918	0.249663	0.825125	0.01125	0.0479736
ENSRNOG00000017175	ENSRNOT00000023054	291145	histone cluster 1, H1a|Hist1h1a			15.1121	26.7545	0.824076	0.0019	0.0115262
ENSRNOG00000013961	ENSRNOT00000018723	290596	growth hormone inducible transmembrane protein|Ghitm			204.245	361.206	0.822521	5e-05	0.000516446
ENSRNOG00000015029	ENSRNOT00000020267	29611	dihydrolipoamide branched chain transacylase E2|Dbt			29.8284	52.7439	0.82232	0.0001	0.000959618
ENSRNOG00000007504	ENSRNOT00000010300	299121	actin-related protein 10 homolog (S. cerevisiae)|Actr10			113.457	200.509	0.821527	5e-05	0.000516446
ENSRNOG00000027919	ENSRNOT00000031462	361504	retinol dehydrogenase 13 (all-trans/9-cis)|Rdh13			4.10084	7.24679	0.821421	0.00055	0.00413323
ENSRNOG00000006582	ENSRNOT00000046463///ENSRNOT00000090891	259271	aprataxin|Aptx			15.0591	26.5941	0.820476	0.0007	0.00508132
ENSRNOG00000021480	ENSRNOT00000048454	363924	RAD9 checkpoint clamp component B|Rad9b			0.995374	1.75766	0.820345	0.0056	0.0275554
ENSRNOG00000034184	ENSRNOT00000067530///ENSRNOT00000039438	499068	zinc finger protein 583|Zfp583			2.28096	4.02699	0.82006	0.0036	0.0193227
ENSRNOG00000012785	ENSRNOT00000044020	296758	armadillo repeat containing 10|Armc10			7.67555	13.549	0.819839	0.00085	0.00597293
ENSRNOG00000021270	ENSRNOT00000028893	311441	tRNA methyltransferase 6|Trmt6			41.6707	73.5383	0.819461	5e-05	0.000516446
ENSRNOG00000025679	ENSRNOT00000035597	360230	serine/threonine kinase 40|Stk40			38.5891	68.0815	0.819071	0.00015	0.00135704
ENSRNOG00000004314	ENSRNOT00000005798///ENSRNOT00000066381	314897	protein phosphatase, Mg2+/Mn2+ dependent, 1H|Ppm1h			1.87495	3.30772	0.818981	0.0065	0.0310605
ENSRNOG00000007576	ENSRNOT00000045192	266774	zinc finger protein 597|Zfp597			8.13881	14.3405	0.817206	0.00175	0.0107931
ENSRNOG00000039924	ENSRNOT00000061328	500413	triple QxxK/R motif containing|Triqk			2.45661	4.32699	0.816695	0.004	0.020997
ENSRNOG00000010126	ENSRNOT00000013431	314300	similar to RIKEN cDNA 2410016O06|RGD1307704			7.01357	12.3408	0.81522	0.00385	0.0203846
ENSRNOG00000007792	ENSRNOT00000010246	100361513	GRIP and coiled-coil domain containing 1|Gcc1			7.88957	13.8796	0.814948	0.0004	0.00313493
ENSRNOG00000019181	ENSRNOT00000025934///ENSRNOT00000064686	60324	synaptopodin|Synpo			1.30956	2.30289	0.814366	0.00505	0.0252734
ENSRNOG00000016790	ENSRNOT00000022486	361688	suppressor of variegation 4-20 homolog 1 (Drosophila)|Suv420h1			23.0678	40.5635	0.814298	0.00015	0.00135704
ENSRNOG00000014165	ENSRNOT00000084090///ENSRNOT00000077994///ENSRNOT00000019040///ENSRNOT00000089736	361233	signal sequence receptor, alpha|Ssr1			139.768	245.681	0.813755	5e-05	0.000516446
ENSRNOG00000015439	ENSRNOT00000020767///ENSRNOT00000086682	25478	mannosidase, alpha, class 2A, member 1|Man2a1			4.71625	8.28492	0.812847	0.00325	0.0178528
ENSRNOG00000058926	ENSRNOT00000081933///ENSRNOT00000087244					1.81851	3.19413	0.812666	0.00905	0.0402133
ENSRNOG00000001647	ENSRNOT00000002247	304063	v-ets avian erythroblastosis virus E26 oncogene homolog 2|Ets2			12.6347	22.1861	0.812265	0.0002	0.00174541
ENSRNOG00000004676	ENSRNOT00000089141///ENSRNOT00000006459	29433	p21 protein (Cdc42/Rac)-activated kinase 3|Pak3			26.6724	46.8346	0.812226	0.00015	0.00135704
ENSRNOG00000011684	ENSRNOT00000015786	361215	AU RNA binding protein/enoyl-CoA hydratase|Auh			31.3939	55.0885	0.811268	0.0003	0.00246807
ENSRNOG00000012012	ENSRNOT00000016027	305963	PIN2/TERF1 interacting, telomerase inhibitor 1|Pinx1			16.4056	28.7835	0.811053	0.0004	0.00313493
ENSRNOG00000011588	ENSRNOT00000015421	308051	ring finger protein 146|Rnf146			38.282	67.1624	0.810989	0.0003	0.00246807
ENSRNOG00000046333	ENSRNOT00000054679///ENSRNOT00000091038///ENSRNOT00000079869///ENSRNOT00000086726///ENSRNOT00000018693///ENSRNOT00000079579///ENSRNOT00000078416		|Ablim1			20.0843	35.2361	0.810984	0.00235	0.0137064
ENSRNOG00000029095	ENSRNOT00000052087	300142	TraB domain containing|Trabd			16.2294	28.4691	0.810787	0.00045	0.00348218
ENSRNOG00000017297	ENSRNOT00000066440///ENSRNOT00000085332	301574	calcium binding protein 39|Cab39			161.019	282.435	0.810684	0.0004	0.00313493
ENSRNOG00000014483	ENSRNOT00000031672	296084	INO80 complex subunit|Ino80			13.913	24.3765	0.80906	0.00025	0.00212636
ENSRNOG00000042580	ENSRNOT00000034415		|Zfp866			1.36498	2.39133	0.80893	0.00885	0.0395621
ENSRNOG00000013690	ENSRNOT00000018568	362793	LOC362793|RGD1307315			0.833621	1.46032	0.808817	0.00825	0.0374874
ENSRNOG00000010058	ENSRNOT00000013342	306141	sprouty RTK signaling antagonist 2|Spry2			119.934	210.049	0.808478	0.0001	0.000959618
ENSRNOG00000052111	ENSRNOT00000078005	290666	SURP and G patch domain containing 1|Sugp1			15.4117	26.9825	0.807997	0.00075	0.00537768
ENSRNOG00000010737	ENSRNOT00000014300	680445	muscleblind-like splicing regulator 2|Mbnl2			32.4823	56.8659	0.807909	5e-05	0.000516446
ENSRNOG00000047133	ENSRNOT00000072420	315417	jerky-like|Jrkl			4.43147	7.75477	0.8073	0.00125	0.00825587
ENSRNOG00000058891	ENSRNOT00000089859	690489	cystin 1|Cys1			3.60614	6.30358	0.805718	0.00155	0.00980459
ENSRNOG00000002713	ENSRNOT00000003639	303165	zinc finger protein 672|Zfp672			5.98884	10.4609	0.804651	0.0005	0.00380216
ENSRNOG00000025512	ENSRNOT00000064907	305845	methyltransferase like 17|Mettl17			8.01053	13.992	0.804634	0.00125	0.00825587
ENSRNOG00000038176	ENSRNOT00000058116	365797	ubiquitin-fold modifier 1|Ufm1			38.7227	67.6277	0.804434	0.00025	0.00212636
ENSRNOG00000013828	ENSRNOT00000018861	293615	sirtuin 3|Sirt3			7.16393	12.5097	0.804228	0.00155	0.00980459
ENSRNOG00000022431	ENSRNOT00000038951	100125361	zinc finger protein 867|Zfp867			4.61419	8.05099	0.80309	0.0026	0.0148807
ENSRNOG00000013336	ENSRNOT00000060146	294783	WD repeat domain 70|Wdr70			17.4268	30.3804	0.801839	0.0002	0.00174541
ENSRNOG00000019819	ENSRNOT00000026827	291978	dihydrouridine synthase 2|Dus2			7.02074	12.2258	0.800234	0.0013	0.00854199
ENSRNOG00000022182	ENSRNOT00000035034		|Rint1			13.6561	23.7715	0.799686	0.00035	0.0028008
ENSRNOG00000039551	ENSRNOT00000006020	500629	retinol dehydrogenase 14 (all-trans/9-cis/11-cis)|Rdh14			2.33778	4.0662	0.798546	0.0042	0.0217466
ENSRNOG00000004049	ENSRNOT00000068437///ENSRNOT00000005687	117542	BAI1-associated protein 2|Baiap2			36.2547	63.0182	0.797602	0.00035	0.0028008
ENSRNOG00000016486	ENSRNOT00000022676///ENSRNOT00000091283	60373	NOP58 ribonucleoprotein|Nop58			142.666	247.918	0.797221	0.00015	0.00135704
ENSRNOG00000032919	ENSRNOT00000040625	316096	zinc finger protein 105|Zfp105			21.3704	37.1324	0.79706	0.0007	0.00508132
ENSRNOG00000006763	ENSRNOT00000009706	311902	RNA binding motif protein 18|Rbm18			40.6695	70.6612	0.796972	5e-05	0.000516446
ENSRNOG00000015095	ENSRNOT00000020419	290303	SPRY domain containing 7|Spryd7			18.17	31.5665	0.796834	0.0008	0.00566117
ENSRNOG00000011053	ENSRNOT00000055570///ENSRNOT00000089674	310848	cytochrome P450, family 2, subfamily u, polypeptide 1|Cyp2u1			4.41309	7.66005	0.795564	0.00185	0.011291
ENSRNOG00000001044	ENSRNOT00000092233///ENSRNOT00000001379	288480	aminoacyl tRNA synthetase complex-interacting multifunctional protein 2|Aimp2			63.6335	110.386	0.794705	0.001	0.00684574
ENSRNOG00000007031	ENSRNOT00000009560	155812	tripartite motif-containing 9|Trim9			17.0112	29.5067	0.794561	0.0002	0.00174541
ENSRNOG00000011700	ENSRNOT00000056366///ENSRNOT00000091316	29616	protein tyrosine phosphatase, receptor type, M|Ptprm			10.901	18.8917	0.793282	0.00025	0.00212636
ENSRNOG00000022570	ENSRNOT00000029097	315264	pseudouridylate synthase 7-like|Pus7l			3.85038	6.67101	0.792904	0.0013	0.00854199
ENSRNOG00000013438	ENSRNOT00000017955	306994///500028	Yae1 domain containing 1|Yae1d1///hypothetical protein LOC500028|Yae1d1			46.4005	80.3667	0.792457	0.00015	0.00135704
ENSRNOG00000021882	ENSRNOT00000036140	361207	transmembrane p24 trafficking protein 9|Tmed9			99.8503	172.857	0.791742	0.0001	0.000959618
ENSRNOG00000042758	ENSRNOT00000066211	499990	transmembrane protein 243, mitochondrial|Tmem243			6.71042	11.6168	0.791733	0.00215	0.0127406
ENSRNOG00000012087	ENSRNOT00000016723	361151	UFM1-specific peptidase 2|Ufsp2			27.4501	47.5174	0.791642	0.00045	0.00348218
ENSRNOG00000010090	ENSRNOT00000013498	297458	coiled-coil domain containing 174|Ccdc174			20.1527	34.8763	0.791276	0.00065	0.00476509
ENSRNOG00000046968	ENSRNOT00000073035		|Nol8			0.702126	1.21493	0.791071	0.0045	0.0229619
ENSRNOG00000015288	ENSRNOT00000020634	307067	disco-interacting protein 2 homolog C|Dip2c			45.8384	79.2991	0.790749	0.00015	0.00135704
ENSRNOG00000016298	ENSRNOT00000021818	315923	LysM, putative peptidoglycan-binding, domain containing 3|Lysmd3			10.4199	18.0238	0.790569	0.00025	0.00212636
ENSRNOG00000005981	ENSRNOT00000083491///ENSRNOT00000058703	312373	5'-nucleotidase, cytosolic IIIA|Nt5c3a			37.2801	64.4821	0.790493	0.00015	0.00135704
ENSRNOG00000046460	ENSRNOT00000073327					5.67645	9.81522	0.790032	0.0045	0.0229619
ENSRNOG00000009772	ENSRNOT00000013036///ENSRNOT00000088046		|Kirrel3			10.8088	18.6882	0.789927	0.0005	0.00380216
ENSRNOG00000018371	ENSRNOT00000024947	307351	tubulin, beta 6 class V|Tubb6			169.463	292.782	0.788862	0.0001	0.000959618
ENSRNOG00000004776	ENSRNOT00000006365	363450	FtsJ RNA methyltransferase homolog 1 (E. coli)|Ftsj1			8.7738	15.1556	0.788577	0.00105	0.00712562
ENSRNOG00000019559	ENSRNOT00000026525	306261	ELL associated factor 1|Eaf1			39.6612	68.5075	0.788535	0.00015	0.00135704
ENSRNOG00000004510	ENSRNOT00000006179		|Slc35b1			187.493	323.71	0.787864	5e-05	0.000516446
ENSRNOG00000051564	ENSRNOT00000086959					7.79396	13.4496	0.787136	0.0027	0.0153531
ENSRNOG00000015886	ENSRNOT00000021434///ENSRNOT00000079234	363216	cyclin and CBS domain divalent metal cation transport mediator 4|Cnnm4			3.91148	6.74587	0.786291	0.00165	0.0103211
ENSRNOG00000002615	ENSRNOT00000003542	302915	phosphomannomutase 2|Pmm2			27.5298	47.4709	0.78605	0.00025	0.00212636
ENSRNOG00000015528	ENSRNOT00000080962///ENSRNOT00000021258	192256	praja ring finger 2, E3 ubiquitin protein ligase|Pja2			54.197	93.4207	0.78553	0.0003	0.00246807
ENSRNOG00000005087	ENSRNOT00000006824	362686	CCAAT/enhancer binding protein zeta|Cebpz			65.5899	113.022	0.785063	0.0001	0.000959618
ENSRNOG00000000157	ENSRNOT00000000170	361321	autophagy related 12|Atg12			48.3766	83.3151	0.78427	5e-05	0.000516446
ENSRNOG00000009008	ENSRNOT00000011913	315668	RAB39A, member RAS oncogene family|Rab39a			6.02985	10.3817	0.78385	0.00055	0.00413323
ENSRNOG00000008830	ENSRNOT00000067542	360610	nuclear factor, erythroid 2-like 1|Nfe2l1			23.7407	40.8712	0.783718	0.00095	0.00655449
ENSRNOG00000042691	ENSRNOT00000004843	287827	armadillo repeat containing 7|Armc7			3.77136	6.49084	0.78332	0.00665	0.0316697
ENSRNOG00000025940	ENSRNOT00000039186	100302453	methyltransferase like 9|Mettl9			89.7879	154.505	0.783059	0.0001	0.000959618
ENSRNOG00000014963	ENSRNOT00000088048///ENSRNOT00000081223///ENSRNOT00000020921	260326	adhesion G protein-coupled receptor G1|Adgrg1			90.4011	155.426	0.781814	5e-05	0.000516446
ENSRNOG00000012698	ENSRNOT00000016939	292999	chondroitin sulfate synthase 1|Chsy1			22.2376	38.2185	0.781272	0.0003	0.00246807
ENSRNOG00000010653	ENSRNOT00000088712///ENSRNOT00000014158	314306	ELM2 and Myb/SANT-like domain containing 1|Elmsan1			4.64558	7.98343	0.781149	0.00075	0.00537768
ENSRNOG00000026316	ENSRNOT00000035320	362703	WD repeat domain 43|Wdr43			64.9778	111.631	0.780712	5e-05	0.000516446
ENSRNOG00000001804	ENSRNOT00000040645					10.6554	18.3046	0.780622	0.00035	0.0028008
ENSRNOG00000006264	ENSRNOT00000064215///ENSRNOT00000084173///ENSRNOT00000064174	362441	integrin alpha FG-GAP repeat containing 2|Itfg2			9.32265	15.9944	0.778753	0.00145	0.00928898
ENSRNOG00000005433	ENSRNOT00000057758///ENSRNOT00000089177	297483	SHQ1, H/ACA ribonucleoprotein assembly factor|Shq1			8.29015	14.2077	0.777206	0.0014	0.00903035
ENSRNOG00000006305	ENSRNOT00000039002	29642	solute carrier family 38, member 2|Slc38a2			146.201	250.494	0.776816	0.00015	0.00135704
ENSRNOG00000009642	ENSRNOT00000012847	29374	chaperonin containing Tcp1, subunit 4 (delta)|Cct4			345.483	591.856	0.776634	5e-05	0.000516446
ENSRNOG00000013764	ENSRNOT00000044274///ENSRNOT00000083830	300120	family with sequence similarity 118, member A|Fam118a			10.0348	17.177	0.775462	0.00145	0.00928898
ENSRNOG00000007420	ENSRNOT00000009775	24448	histamine receptor H 1|Hrh1			5.82483	9.9521	0.772786	0.00195	0.0117585
ENSRNOG00000005141	ENSRNOT00000006852///ENSRNOT00000091671	498411	HUS1 checkpoint clamp component|Hus1			4.66246	7.95278	0.770369	0.00075	0.00537768
ENSRNOG00000002165	ENSRNOT00000002956	289468	family with sequence similarity 175, member A|Fam175a			6.97957	11.9016	0.769951	0.00335	0.0182879
ENSRNOG00000037658	ENSRNOT00000004260	317405	G protein-coupled receptor associated sorting protein 2|Gprasp2			57.351	97.7512	0.769296	0.0003	0.00246807
ENSRNOG00000009851	ENSRNOT00000013218	310091	solute carrier family 38, member 9|Slc38a9			2.7498	4.6829	0.768079	0.0015	0.00953978
ENSRNOG00000006965	ENSRNOT00000009440	303132	AF4/FMR2 family, member 4|Aff4			37.7775	64.3278	0.767914	5e-05	0.000516446
ENSRNOG00000020925	ENSRNOT00000028405	293738	coiled-coil domain containing 86|Ccdc86			35.1465	59.7846	0.766394	0.0004	0.00313493
ENSRNOG00000007006	ENSRNOT00000009581	29484	solute carrier family 3 (amino acid transporter heavy chain), member 1|Slc3a1			2.55475	4.34336	0.76563	0.0033	0.018078
ENSRNOG00000047960	ENSRNOT00000074140	367915	RAB9B, member RAS oncogene family|Rab9b			8.31864	14.141	0.765463	0.00105	0.00712562
ENSRNOG00000008159	ENSRNOT00000011273///ENSRNOT00000083796	362516	Myb/SANT-like DNA-binding domain containing 3|Msantd3			35.5155	60.3231	0.764261	0.0008	0.00566117
ENSRNOG00000017558	ENSRNOT00000023611///ENSRNOT00000086264	498736	tubulin, beta 2A class IIa|Tubb2a			80.5459	136.804	0.764232	0.00015	0.00135704
ENSRNOG00000012123	ENSRNOT00000016263	29189	ferredoxin 1|Fdx1			9.96008	16.9011	0.762884	0.0037	0.019724
ENSRNOG00000017839	ENSRNOT00000024113	292673	excision repair cross-complementation group 1|Ercc1			32.8959	55.8032	0.76244	0.0115	0.0487148
ENSRNOG00000024595	ENSRNOT00000058763	366065	ceramide synthase 6|Cers6			15.3797	26.0845	0.762161	0.00105	0.00712562
ENSRNOG00000018552	ENSRNOT00000025142///ENSRNOT00000083329	301067	solute carrier family 25, member 38|Slc25a38			7.46848	12.6587	0.761246	0.0021	0.0124917
ENSRNOG00000059857	ENSRNOT00000077856	362993	Rho family GTPase 1|Rnd1			1.91966	3.25185	0.760412	0.0063	0.0302796
ENSRNOG00000019670	ENSRNOT00000026726	310720	WD repeat domain 3|Wdr3			43.9566	74.4597	0.760381	0.00025	0.00212636
ENSRNOG00000050806	ENSRNOT00000075006	100365259	SPT2, Suppressor of Ty, domain containing 1-like|Spty2d1			11.1413	18.8555	0.759067	0.0005	0.00380216
ENSRNOG00000026958	ENSRNOT00000029818	500077	similar to RIKEN cDNA 3110062M04|LOC500077			2.64407	4.47419	0.758867	0.008	0.0365759
ENSRNOG00000010609	ENSRNOT00000076418///ENSRNOT00000075906///ENSRNOT00000076051///ENSRNOT00000088399///ENSRNOT00000014718///ENSRNOT00000076339	311959	ATP-binding cassette, subfamily F (GCN20), member 2|Abcf2			84.8127	143.323	0.756913	0.00525	0.0261163
ENSRNOG00000046439	ENSRNOT00000074079///ENSRNOT00000084270	308178///100910929	vacuolar protein sorting 37 homolog C (S. cerevisiae)|LOC100910929///vacuolar protein sorting 37 homolog C (S. cerevisiae)|Vps37c///vacuolar protein sorting-associated protein 37C-like|LOC100910929///vacuolar protein sorting-associated protein 37C-like|Vps37c			18.4448	31.1638	0.756655	0.00065	0.00476509
ENSRNOG00000005496	ENSRNOT00000007476	312154	inhibitor of growth family, member 3|Ing3			14.0528	23.7402	0.756474	0.0008	0.00566117
ENSRNOG00000020744	ENSRNOT00000028181	81635	adenosine deaminase, RNA-specific|Adar			13.2847	22.4342	0.755934	0.0006	0.0044519
ENSRNOG00000011148	ENSRNOT00000014912		|Ssr3			158.141	266.78	0.754436	0.00015	0.00135704
ENSRNOG00000021900	ENSRNOT00000042386	100912294	zinc finger protein 709-like|			3.46878	5.84554	0.752911	0.0048	0.0241943
ENSRNOG00000009207	ENSRNOT00000012604	114210	spermatogenesis associated 2|Spata2			7.26301	12.2395	0.752907	0.00185	0.011291
ENSRNOG00000013040	ENSRNOT00000064323	311835	DEAD (Asp-Glu-Ala-Asp) box polypeptide 31|Ddx31			13.8429	23.3205	0.752455	0.00035	0.0028008
ENSRNOG00000009749	ENSRNOT00000013369	302559	WD repeat domain 45|Wdr45			6.81372	11.4743	0.751887	0.003	0.0167609
ENSRNOG00000061139	ENSRNOT00000087784	360893	TATA box binding protein (Tbp)-associated factor, RNA polymerase I, A|Taf1a			11.8509	19.9413	0.750759	0.00215	0.0127406
ENSRNOG00000020411	ENSRNOT00000027665	309010	SEC23 interacting protein|Sec23ip			23.2118	39.0543	0.750627	0.00025	0.00212636
ENSRNOG00000012329	ENSRNOT00000016792	290796	store-operated calcium entry-associated regulatory factor|Saraf			84.1246	141.527	0.750477	0.0005	0.00380216
ENSRNOG00000001285	ENSRNOT00000001738///ENSRNOT00000024347	29693	ATPase, Ca++ transporting, cardiac muscle, slow twitch 2|Atp2a2			169.053	284.401	0.750449	0.0001	0.000959618
ENSRNOG00000015546	ENSRNOT00000020856	498830	similar to RIKEN cDNA 2700062C07|MGC116121			10.876	18.2883	0.749768	0.00255	0.0146542
ENSRNOG00000013596	ENSRNOT00000018527	294718	DIM1 dimethyladenosine transferase 1 homolog|Dimt1			31.2301	52.5047	0.749508	0.001	0.00684574
ENSRNOG00000004526	ENSRNOT00000065464	298762	cytochrome c oxidase subunit VIIa polypeptide 2 like|Cox7a2l			91.1744	153.27	0.749375	0.0003	0.00246807
ENSRNOG00000014137	ENSRNOT00000047234///ENSRNOT00000088042	315191	fibulin 1|Fbln1			1.89098	3.1769	0.748483	0.0064	0.0306764
ENSRNOG00000029209	ENSRNOT00000068606	681578	ring finger protein 13|Rnf13			57.7056	96.9287	0.748213	0.00045	0.00348218
ENSRNOG00000012982	ENSRNOT00000017448	310544	microtubule-associated protein 9|Map9			10.8368	18.2	0.747995	0.0008	0.00566117
ENSRNOG00000006247	ENSRNOT00000008518	304978	coatomer protein complex subunit alpha|Copa			77.4719	130.034	0.747147	5e-05	0.000516446
ENSRNOG00000014089	ENSRNOT00000060996	171492	mitogen activated protein kinase kinase kinase 2|Map3k2			9.13063	15.3234	0.746951	0.0013	0.00854199
ENSRNOG00000029115	ENSRNOT00000041210		|RGD1564883///|Rpl12			150.141	251.607	0.74485	0.0006	0.0044519
ENSRNOG00000056265	ENSRNOT00000084136///ENSRNOT00000090459		|LOC103689920			7.13546	11.9555	0.744591	0.00145	0.00928898
ENSRNOG00000007270	ENSRNOT00000009883	171334	interleukin 12 receptor, beta 2|Il12rb2			1.49853	2.51033	0.744332	0.00555	0.027386
ENSRNOG00000006364	ENSRNOT00000008980	298942	dihydrolipoamide dehydrogenase|Dld			79.6584	133.331	0.743118	0.0005	0.00380216
ENSRNOG00000007500	ENSRNOT00000009965///ENSRNOT00000088064	300029	topoisomerase (DNA) I, mitochondrial|Top1mt			9.16375	15.336	0.742911	0.0025	0.014408
ENSRNOG00000002069	ENSRNOT00000002853	498081	solute carrier family 35, member A5|Slc35a5			13.1702	22.0405	0.742881	0.0015	0.00953978
ENSRNOG00000009209	ENSRNOT00000012195	306147	SLIT and NTRK-like family, member 1|Slitrk1			0.473745	0.792799	0.742845	0.0117	0.049354
ENSRNOG00000014380	ENSRNOT00000019278	102555672	zinc finger protein 850-like|LOC102555672			5.57222	9.32206	0.742398	0.0025	0.014408
ENSRNOG00000012799	ENSRNOT00000017626	65248	protein kinase, AMP-activated, alpha 1 catalytic subunit|Prkaa1			25.4679	42.5842	0.741641	0.0004	0.00313493
ENSRNOG00000013971	ENSRNOT00000082442///ENSRNOT00000083372///ENSRNOT00000018763	293820	phosphoserine aminotransferase 1|Psat1			141.888	237.073	0.740579	5e-05	0.000516446
ENSRNOG00000053288	ENSRNOT00000082181///ENSRNOT00000079630///ENSRNOT00000085985///ENSRNOT00000090273///ENSRNOT00000077620///ENSRNOT00000091044	361833	ankyrin 3, node of Ranvier (ankyrin G)|Ank3			1.85898	3.10482	0.74	0.00445	0.0227646
ENSRNOG00000016161	ENSRNOT00000021638	290994	lectin, mannose-binding 2|Lman2			53.1222	88.7137	0.739844	0.00055	0.00413323
ENSRNOG00000001053	ENSRNOT00000001397	65165	transmembrane p24 trafficking protein 2|Tmed2			123.31	205.88	0.739518	0.0002	0.00174541
ENSRNOG00000051838	ENSRNOT00000079159	315037///680989	ATM interactor|///similar to similar to mKIAA0431 protein|			3.82725	6.38702	0.738835	0.00435	0.0223179
ENSRNOG00000050780	ENSRNOT00000070916		|Fpgs			7.65368	12.768	0.738304	0.0024	0.0139575
ENSRNOG00000011690	ENSRNOT00000016356	311328	regulator of microtubule dynamics 3|Rmdn3			18.5774	30.985	0.738017	0.0012	0.00799318
ENSRNOG00000003699	ENSRNOT00000078478///ENSRNOT00000004966		|Endov			8.83359	14.7302	0.737706	0.0037	0.019724
ENSRNOG00000006432	ENSRNOT00000008526	312616	tRNA nucleotidyl transferase, CCA-adding, 1|Trnt1			52.5778	87.6433	0.73719	0.0087	0.0390528
ENSRNOG00000000411	ENSRNOT00000000467	294400	NUS1 dehydrodolichyl diphosphate synthase subunit|Nus1			29.1602	48.5724	0.736138	0.0004	0.00313493
ENSRNOG00000006534	ENSRNOT00000008873	297498	cereblon|Crbn			46.2726	77.0699	0.73601	0.0102	0.0443703
ENSRNOG00000010227	ENSRNOT00000013602	314325	G patch domain containing 2-like|Gpatch2l			13.3633	22.2485	0.73543	0.00065	0.00476509
ENSRNOG00000018914	ENSRNOT00000065802///ENSRNOT00000077726	307382	N-ethylmaleimide-sensitive factor attachment protein, gamma|Napg			22.306	37.1214	0.734822	0.00365	0.0195463
ENSRNOG00000000024	ENSRNOT00000000025	362454	heme binding protein 1|Hebp1			4.4393	7.38709	0.734673	0.0062	0.0298398
ENSRNOG00000012001	ENSRNOT00000016321	290775	vacuolar protein sorting 37 homolog A (S. cerevisiae)|Vps37a			14.6775	24.398	0.733152	0.00155	0.00980459
ENSRNOG00000014712	ENSRNOT00000019991	303173	zinc finger protein 39|Zfp39			4.20134	6.98225	0.732843	0.0021	0.0124917
ENSRNOG00000028534	ENSRNOT00000037291	498390	zinc finger protein 518B|Zfp518b			3.77639	6.27366	0.732299	0.00325	0.0178528
ENSRNOG00000012815	ENSRNOT00000087866///ENSRNOT00000017714	140568	carbohydrate sulfotransferase 10|Chst10			16.7041	27.7498	0.732273	0.0008	0.00566117
ENSRNOG00000014616	ENSRNOT00000086344///ENSRNOT00000019862	306804	isoleucyl-tRNA synthetase|Iars			40.7994	67.7559	0.731797	0.00025	0.00212636
ENSRNOG00000015594	ENSRNOT00000020910	363231	raftlin family member 2|Rftn2			2.65021	4.40034	0.731509	0.0088	0.0393761
ENSRNOG00000013469	ENSRNOT00000018310	100362805	thioredoxin domain containing 5 (endoplasmic reticulum)|Txndc5			65.4729	108.697	0.731336	0.00035	0.0028008
ENSRNOG00000014254	ENSRNOT00000019652	25757	carnitine palmitoyltransferase 1a, liver|Cpt1a			24.2115	40.1541	0.729855	0.00045	0.00348218
ENSRNOG00000021113	ENSRNOT00000028672	308508	ubiquitin-like modifier activating enzyme 2|Uba2			111.022	184.07	0.729408	0.00025	0.00212636
ENSRNOG00000043388	ENSRNOT00000027786	292892	interferon regulatory factor 3|Irf3			24.7238	40.9778	0.728944	0.0014	0.00903035
ENSRNOG00000029321	ENSRNOT00000043827	500153	coiled-coil serine-rich protein 1|Ccser1			0.833066	1.38024	0.728418	0.0103	0.0446672
ENSRNOG00000027784	ENSRNOT00000034843	308843	tsukushi, small leucine rich proteoglycan|Tsku			1.70197	2.81781	0.727375	0.00845	0.0381865
ENSRNOG00000001184	ENSRNOT00000001566	294322	PBX/knotted 1 homeobox 1|Pknox1			14.3219	23.7104	0.727296	0.0004	0.00313493
ENSRNOG00000017354	ENSRNOT00000023537	114636	zyxin|Zyx			50.7885	84.0587	0.726896	0.00045	0.00348218
ENSRNOG00000013653	ENSRNOT00000018899	286908	PDZ and LIM domain 7|Pdlim7			14.0888	23.317	0.726828	0.00215	0.0127406
ENSRNOG00000013945	ENSRNOT00000018696	308451	inositol-trisphosphate 3-kinase C|Itpkc			4.9537	8.19703	0.726594	0.0036	0.0193227
ENSRNOG00000040166	ENSRNOT00000061812	499506	ankyrin repeat domain 34B|Ankrd34b			1.22658	2.02933	0.726358	0.0085	0.0383509
ENSRNOG00000009145	ENSRNOT00000012424///ENSRNOT00000090009	306110	Kruppel-like factor 12|Klf12			7.41771	12.2671	0.725753	0.0034	0.0184891
ENSRNOG00000019202	ENSRNOT00000064305	25066	poliovirus receptor|PVR			13.071	21.6064	0.725083	0.00175	0.0107931
ENSRNOG00000061928	ENSRNOT00000085727		|Myo1e			12.242	20.2235	0.724193	0.0016	0.010062
ENSRNOG00000016502	ENSRNOT00000022476	315615	Down syndrome cell adhesion molecule-like 1|Dscaml1			5.34865	8.83241	0.723633	0.00475	0.0239595
ENSRNOG00000053991	ENSRNOT00000084651	114200	prolyl 3-hydroxylase 1|P3h1			12.5769	20.7669	0.723504	0.0019	0.0115262
ENSRNOG00000008554	ENSRNOT00000011358	363115	solute carrier family 9, subfamily A (NHE9, cation proton antiporter 9), member 9|Slc9a9			3.39707	5.60687	0.722905	0.0033	0.018078
ENSRNOG00000004531	ENSRNOT00000005981	367782	transcription elongation factor A (SII) N-terminal and central domain containing|Tceanc			4.12872	6.81446	0.722905	0.0108	0.0464916
ENSRNOG00000007892	ENSRNOT00000010481///ENSRNOT00000045373	312903	translocation associated membrane protein 1|Tram1			103.332	170.547	0.722886	0.00015	0.00135704
ENSRNOG00000009184	ENSRNOT00000013271	297480	forkhead box P1|Foxp1			7.0592	11.6508	0.72285	0.0032	0.0176194
ENSRNOG00000046207	ENSRNOT00000075440	501403	chromobox homolog 4|Cbx4			6.47487	10.6792	0.721877	0.00615	0.0296498
ENSRNOG00000002695	ENSRNOT00000003618	289307	transcription factor B2, mitochondrial|Tfb2m			13.0098	21.4535	0.721614	0.0016	0.010062
ENSRNOG00000048394	ENSRNOT00000071010	100359967	zinc finger protein 560|Zfp560			6.39772	10.5408	0.72035	0.002	0.0120085
ENSRNOG00000005263	ENSRNOT00000007003	312030	SR-related CTD-associated factor 11|LOC688906///SR-related CTD-associated factor 11|Scaf11			58.7885	96.7999	0.719471	0.00035	0.0028008
ENSRNOG00000017321	ENSRNOT00000023309	361775	TruB pseudouridine (psi) synthase family member 1|Trub1			2.94101	4.84009	0.718725	0.0036	0.0193227
ENSRNOG00000012736	ENSRNOT00000017034	689397	Sjogren syndrome/scleroderma autoantigen 1|Sssca1			23.1601	38.0907	0.717796	0.0027	0.0153531
ENSRNOG00000011528	ENSRNOT00000015354	362031	ALG14, UDP-N-acetylglucosaminyltransferase subunit|Alg14			19.9467	32.7635	0.715938	0.0019	0.0115262
ENSRNOG00000006238	ENSRNOT00000008253	311786	Tnf receptor-associated factor 2|Traf2			8.43268	13.8466	0.715465	0.0032	0.0176194
ENSRNOG00000001033	ENSRNOT00000001366	364430	nuclear fragile X mental retardation protein interacting protein 1|Nufip1			28.1784	46.2669	0.715389	0.0077	0.0355509
ENSRNOG00000003643	ENSRNOT00000004854	317546	TGF-beta activated kinase 1/MAP3K7 binding protein 3|Tab3			4.71226	7.73554	0.715085	0.0042	0.0217466
ENSRNOG00000016800	ENSRNOT00000032454///ENSRNOT00000086335	361295	synovial sarcoma translocation, Chromosome 18|Ss18			92.4005	151.609	0.714387	0.00035	0.0028008
ENSRNOG00000011391	ENSRNOT00000015602	312562	rabenosyn, RAB effector|Rbsn			12.837	21.061	0.714267	0.00125	0.00825587
ENSRNOG00000008519	ENSRNOT00000011263///ENSRNOT00000086491	315891	similar to Ab2-095|RGD1309079			8.25815	13.5424	0.71359	0.0016	0.010062
ENSRNOG00000012322	ENSRNOT00000016728	308718	peroxisomal biogenesis factor 7|Pex7			9.11498	14.9426	0.713117	0.00515	0.0256734
ENSRNOG00000060817	ENSRNOT00000077368///ENSRNOT00000087129	498798	signal transducing adaptor molecule (SH3 domain and ITAM motif) 1|Stam			55.9162	91.6571	0.71298	0.00065	0.00476509
ENSRNOG00000017298	ENSRNOT00000023396	361760	cutC copper transporter|Cutc			12.2001	19.9942	0.712685	0.00365	0.0195463
ENSRNOG00000005021	ENSRNOT00000006937	295596	origin recognition complex, subunit 4|Orc4			50.6996	83.0286	0.711635	0.00095	0.00655449
ENSRNOG00000000796	ENSRNOT00000071386///ENSRNOT00000001044	294429	RAN binding protein 2|Ranbp2			63.8035	104.44	0.710969	0.00025	0.00212636
ENSRNOG00000032215	ENSRNOT00000048757	361237	chromodomain protein, Y-like|Cdyl			41.5323	67.9712	0.710689	0.00065	0.00476509
ENSRNOG00000009935	ENSRNOT00000014062	85252	exportin 1|Xpo1			121.994	199.61	0.710379	0.00035	0.0028008
ENSRNOG00000001518	ENSRNOT00000002075	114517	integrin, alpha 6|Itga6			69.3497	113.421	0.70973	0.0002	0.00174541
ENSRNOG00000056786	ENSRNOT00000091139	361430	piezo-type mechanosensitive ion channel component 1|Piezo1			10.1645	16.6217	0.709524	0.0018	0.0110675
ENSRNOG00000021384	ENSRNOT00000078800///ENSRNOT00000015432	301415	ankyrin repeat domain 44|Ankrd44			5.84751	9.56107	0.709349	0.00415	0.0215911
ENSRNOG00000001417	ENSRNOT00000001921	288583	procollagen-lysine, 2-oxoglutarate 5-dioxygenase 3|Plod3			85.5599	139.861	0.708987	0.00055	0.00413323
ENSRNOG00000012536	ENSRNOT00000087588///ENSRNOT00000079227///ENSRNOT00000054761///ENSRNOT00000079942	353229	sphingomyelin synthase 1|Sgms1			22.769	37.1997	0.708218	0.00125	0.00825587
ENSRNOG00000000465	ENSRNOT00000077357///ENSRNOT00000000541///ENSRNOT00000089622///ENSRNOT00000083873	294281	solute carrier family 39 (zinc transporter), member 7|Slc39a7			41.9004	68.4547	0.708185	0.00495	0.024888
ENSRNOG00000001585	ENSRNOT00000002152	304157	nuclear receptor interacting protein 1|Nrip1			3.74966	6.12543	0.70805	0.00155	0.00980459
ENSRNOG00000010076	ENSRNOT00000013531	304822	plakophilin 1|Pkp1			2.25479	3.68278	0.707804	0.00355	0.019142
ENSRNOG00000010169	ENSRNOT00000087197///ENSRNOT00000013533	313510	ATP synthase mitochondrial F1 complex assembly factor 1|Atpaf1			10.8731	17.7557	0.70751	0.0014	0.00903035
ENSRNOG00000013916	ENSRNOT00000018637	24588	neurofilament, medium polypeptide|Nefm			15.8725	25.9163	0.70733	0.00165	0.0103211
ENSRNOG00000004035	ENSRNOT00000063917	314830	KRR1, small subunit (SSU) processome component, homolog (yeast)|Krr1			70.3456	114.801	0.706598	0.001	0.00684574
ENSRNOG00000028047	ENSRNOT00000034057	29470	mitochondrial trans-2-enoyl-CoA reductase|Mecr			13.3905	21.8367	0.705547	0.0035	0.0189377
ENSRNOG00000054052	ENSRNOT00000087429	500711	protein phosphatase 4, regulatory subunit 4|Ppp4r4			6.25819	10.2007	0.704856	0.00315	0.0173849
ENSRNOG00000015079	ENSRNOT00000067228	313648	dolichyl-diphosphooligosaccharide--protein glycosyltransferase subunit (non-catalytic)|Ddost			115.981	189.039	0.704788	0.0004	0.00313493
ENSRNOG00000054855	ENSRNOT00000079827					17.4376	28.4157	0.704485	0.00665	0.0316697
ENSRNOG00000055608	ENSRNOT00000088746					1.63969	2.67059	0.703735	0.01065	0.0459866
ENSRNOG00000004603	ENSRNOT00000006180	314903	SLIT-ROBO Rho GTPase activating protein 1|Srgap1			11.6074	18.9006	0.703387	0.00705	0.0332482
ENSRNOG00000018904	ENSRNOT00000025644///ENSRNOT00000085029	301622	deoxythymidylate kinase (thymidylate kinase)|Dtymk			63.6705	103.56	0.701776	0.00115	0.00770757
ENSRNOG00000009691	ENSRNOT00000012844	289020	leucine rich repeat neuronal 2|Lrrn2			2.80642	4.56405	0.701585	0.00615	0.0296498
ENSRNOG00000046527	ENSRNOT00000007564	314964	PHD finger protein 20-like 1|Phf20l1			11.297	18.3666	0.701143	0.00305	0.0169796
ENSRNOG00000038068	ENSRNOT00000057924	306091	protocadherin 9|Pcdh9			27.8006	45.1904	0.700897	0.00095	0.00655449
ENSRNOG00000050277	ENSRNOT00000020695	499956	uridine-cytidine kinase 1-like 1|Uckl1			3.07666	4.99778	0.699924	0.00905	0.0402133
ENSRNOG00000020905	ENSRNOT00000055187		|Hdac5			104.849	170.267	0.699476	0.0002	0.00174541
ENSRNOG00000050646	ENSRNOT00000072771	316131	fem-1 homolog a (C. elegans)|Fem1a			9.90544	16.0753	0.698556	0.00435	0.0223179
ENSRNOG00000005411	ENSRNOT00000056944	305544	aftiphilin|Aftph			22.9153	37.1837	0.698358	0.0012	0.00799318
ENSRNOG00000060005	ENSRNOT00000071754///ENSRNOT00000078429	619346	surfeit 4|Surf1///surfeit 4|Surf4			65.5178	106.22	0.697094	0.00055	0.00413323
ENSRNOG00000050044	ENSRNOT00000074415	85237	protein tyrosine phosphatase type IVA, member 2|Ptp4a2			210.103	340.607	0.697012	0.00055	0.00413323
ENSRNOG00000002827	ENSRNOT00000066534///ENSRNOT00000082332	302920	RNA binding protein, fox-1 homolog (C. elegans) 1|Rbfox1			3.10926	5.03674	0.695918	0.0065	0.0310605
ENSRNOG00000008523	ENSRNOT00000011765	140657	Fas (TNFRSF6) associated factor 1|Faf1			45.1566	73.1081	0.695095	0.00135	0.00876814
ENSRNOG00000051442	ENSRNOT00000079144					2.87556	4.65486	0.694892	0.00625	0.0300496
ENSRNOG00000018673	ENSRNOT00000025327	310710	SEC22 vesicle trafficking protein homolog B (S. cerevisiae)|Sec22b			78.2921	126.598	0.693318	0.0009	0.00627413
ENSRNOG00000006334	ENSRNOT00000008372	361025	thioredoxin domain containing 16|Txndc16			5.32152	8.60425	0.693212	0.00585	0.0284965
ENSRNOG00000055466	ENSRNOT00000089638	100910823	derlin 2|Derl2			31.1136	50.2988	0.692977	0.00245	0.0141955
ENSRNOG00000020541	ENSRNOT00000089435///ENSRNOT00000066430	360505	NPR3-like, GATOR1 complex subunit|Nprl3			7.48233	12.094	0.692735	0.00335	0.0182879
ENSRNOG00000016872	ENSRNOT00000022625	295401	lipid phosphate phosphatase-related protein type 4|Lppr4			1.53555	2.47965	0.691383	0.0055	0.0271774
ENSRNOG00000043189	ENSRNOT00000064638	366012	TruB pseudouridine (psi) synthase family member 2|Trub2			27.9957	45.1772	0.690386	0.00275	0.0156059
ENSRNOG00000005424	ENSRNOT00000079185///ENSRNOT00000007259	24609	ornithine decarboxylase 1|Odc1			216.096	348.577	0.689802	0.00025	0.00212636
ENSRNOG00000004791	ENSRNOT00000006355	79121	ADP-ribosylation factor 6|Arf6			114.753	185.083	0.689643	0.00075	0.00537768
ENSRNOG00000008628	ENSRNOT00000011651///ENSRNOT00000077329	81024	islet cell autoantigen 1|Ica1			16.9899	27.3938	0.689171	0.00185	0.011291
ENSRNOG00000048708	ENSRNOT00000074420///ENSRNOT00000072073	679140	exosome component 1|Exosc1			43.207	69.6177	0.688188	0.0043	0.0221179
ENSRNOG00000005804	ENSRNOT00000029753	362952	eukaryotic translation initiation factor 3, subunit D|Eif3d			273.485	440.645	0.688152	0.00035	0.0028008
ENSRNOG00000028461	ENSRNOT00000033677	290556	guanine nucleotide binding protein-like 3 (nucleolar)|Gnl3			85.0705	137.015	0.687605	0.0008	0.00566117
ENSRNOG00000022742	ENSRNOT00000042086	308320	zinc finger protein 772|Zfp954			5.03979	8.11131	0.686572	0.00785	0.0360424
ENSRNOG00000003524	ENSRNOT00000004941	287633	leucine rich repeat containing 59|Lrrc59			134.08	215.785	0.686506	0.00015	0.00135704
ENSRNOG00000016066	ENSRNOT00000021801	83837	BMP and activin membrane-bound inhibitor|Bambi			4.49035	7.22537	0.686244	0.01005	0.0438534
ENSRNOG00000014901	ENSRNOT00000020558	171129	UDP-glucose glycoprotein glucosyltransferase 1|Uggt1			28.1961	45.3658	0.68611	0.00065	0.00476509
ENSRNOG00000010918	ENSRNOT00000014517	24252	CCAAT/enhancer binding protein (C/EBP), alpha|Cebpa			2.70989	4.36002	0.686101	0.0073	0.0340844
ENSRNOG00000021276	ENSRNOT00000028904	29373	bone morphogenetic protein 2|Bmp2			1.98341	3.19049	0.685794	0.01	0.0436623
ENSRNOG00000012019	ENSRNOT00000016012	310508	beta-1,3-N-acetylgalactosaminyltransferase 1 (globoside blood group)|B3galnt1			14.9551	24.0507	0.685441	0.0034	0.0184891
ENSRNOG00000014331	ENSRNOT00000019204	100361503	zinc finger protein 717|Zfp717			9.13498	14.6866	0.685029	0.0031	0.0171764
ENSRNOG00000056956	ENSRNOT00000080051///ENSRNOT00000084974	306547	THAP domain containing, apoptosis associated protein 1|Thap1			11.993	19.2754	0.684568	0.0089	0.0397225
ENSRNOG00000032776	ENSRNOT00000052076	116650	signal recognition particle 54A|Srp54a			65.4356	105.146	0.684251	0.001	0.00684574
ENSRNOG00000030049	ENSRNOT00000041897	292160	zinc finger, HIT-type containing 6|Znhit6			19.7381	31.7153	0.684193	0.003	0.0167609
ENSRNOG00000051891	ENSRNOT00000088408	364723///679983///680097///100360950///102548682///102551184///102557184	histone cluster 1, H2ao|Hist1h2ao///histone cluster 1, H2ao|Hist1h4a///histone cluster 1, H2ao|Hist1h4b///histone cluster 1, H2ao|Hist1h4m///histone cluster 1, H2ao|Hist2h4///histone cluster 1, H2ao|LOC100360950///histone cluster 1, H2ao|LOC100912489///histone cluster 1, H2ao|LOC102548682///histone cluster 1, H2ao|LOC102551184///histone cluster 1, H2ao|LOC102557184///histone cluster 1, H2ao|LOC68…			351.911	565.169	0.68347	0.00355	0.019142
ENSRNOG00000004403	ENSRNOT00000006029	315023	solute carrier family 25 (mitochondrial folate carrier) , member 32|Slc25a32			13.881	22.2865	0.683056	0.0027	0.0153531
ENSRNOG00000006069	ENSRNOT00000008451	29702	eukaryotic translation initiation factor 2 alpha kinase 3|Eif2ak3			21.1949	34.0281	0.683007	0.00125	0.00825587
ENSRNOG00000015936	ENSRNOT00000021358	79218	guanine nucleotide binding protein (G protein), gamma 5|Gng5			69.0443	110.821	0.68264	0.007	0.0330789
ENSRNOG00000000641	ENSRNOT00000000794	58839///499670///100363472	nuclear receptor binding factor 2|LOC100363472///nuclear receptor binding factor 2|Nrbf2///similar to nuclear receptor binding factor 2|LOC100363472///similar to nuclear receptor binding factor 2|Nrbf2///nuclear receptor-binding factor 2-like|LOC100363472///nuclear receptor-binding factor 2-like|Nrbf2			6.37099	10.2217	0.682046	0.0054	0.026749
ENSRNOG00000052785	ENSRNOT00000091820		|Uba2-ps1			39.3852	63.1356	0.680801	0.00135	0.00876814
ENSRNOG00000011921	ENSRNOT00000016328	60587	dual specificity phosphatase 4|Dusp4			15.2797	24.4522	0.678346	0.00165	0.0103211
ENSRNOG00000005633	ENSRNOT00000088600///ENSRNOT00000041639	305428	zinc finger and BTB domain containing 49|Zbtb49			2.093	3.34705	0.677316	0.01055	0.0455827
ENSRNOG00000018095	ENSRNOT00000024543///ENSRNOT00000077568	287707	NFKB inhibitor interacting Ras-like 2|Nkiras2			10.076	16.0863	0.674906	0.00435	0.0223179
ENSRNOG00000005015	ENSRNOT00000041443	54190	rabaptin, RAB GTPase binding effector protein 1|Rabep1			69.802	111.317	0.673338	0.00085	0.00597293
ENSRNOG00000010495	ENSRNOT00000014088	311224	tetratricopeptide repeat domain 17|Ttc17			14.9074	23.768	0.672997	0.00145	0.00928898
ENSRNOG00000020155	ENSRNOT00000065216///ENSRNOT00000083933	116554	mitogen-activated protein kinase 8|Mapk8			22.8756	36.466	0.672741	0.0042	0.0217466
ENSRNOG00000011589	ENSRNOT00000016026///ENSRNOT00000015564///ENSRNOT00000068198	24246	calcium/calmodulin-dependent protein kinase II delta|Camk2d			13.3729	21.3155	0.672598	0.0037	0.019724
ENSRNOG00000013326	ENSRNOT00000038336	305968	homeobox containing 1|Hmbox1			25.7948	41.1044	0.672213	0.0038	0.0201578
ENSRNOG00000024066	ENSRNOT00000033618	361288	FUN14 domain containing 2|Fundc2			20.3746	32.4547	0.671658	0.0035	0.0189377
ENSRNOG00000050040	ENSRNOT00000029049	361266	aldo-keto reductase family 1, member C12|Akr1c13			8.63434	13.7511	0.671385	0.00865	0.0388656
ENSRNOG00000005344	ENSRNOT00000007169	313981	nucleolar protein 10|Nol10			24.5603	39.0986	0.670791	0.00155	0.00980459
ENSRNOG00000016807	ENSRNOT00000022628	64313	ornithine aminotransferase|Oat			70.0227	111.431	0.670254	0.00075	0.00537768
ENSRNOG00000000155	ENSRNOT00000000168	361073	component of oligomeric golgi complex 3|Cog3			21.8355	34.7426	0.670033	0.00185	0.011291
ENSRNOG00000001607	ENSRNOT00000002187	79252	ADAM metallopeptidase with thrombospondin type 1 motif, 1|Adamts1			60.3636	96.0319	0.669834	0.0007	0.00508132
ENSRNOG00000060129	ENSRNOT00000084637	360764///103690102	zinc finger protein 655|Zfp655///zinc finger protein 655-like|Zfp655			18.1601	28.8839	0.66949	0.00195	0.0117585
ENSRNOG00000013111	ENSRNOT00000017720	361035	methyltransferase-like 3|Mettl3			25.9814	41.2876	0.668231	0.00205	0.0122616
ENSRNOG00000052477	ENSRNOT00000089133	360977	transforming growth factor beta regulator 4|Tbrg4			30.9004	49.0862	0.667692	0.00135	0.00876814
ENSRNOG00000011422	ENSRNOT00000015180		|Atmin			11.7711	18.697	0.667559	0.00195	0.0117585
ENSRNOG00000036689	ENSRNOT00000054958	25506	prolyl 4-hydroxylase, beta polypeptide|P4hb			410.499	651.992	0.667476	0.0006	0.0044519
ENSRNOG00000010543	ENSRNOT00000015177	315548	signal recognition particle receptor ('docking protein')|Srpr			48.8185	77.4454	0.665751	0.00105	0.00712562
ENSRNOG00000001238	ENSRNOT00000087905///ENSRNOT00000057788	360807	arginine/serine-rich coiled-coil 2|Rsrc2			110.48	175.248	0.665617	0.00105	0.00712562
ENSRNOG00000009250	ENSRNOT00000012434	29498	6-pyruvoyl-tetrahydropterin synthase|Pts			8.23522	13.0587	0.665137	0.00955	0.0420367
ENSRNOG00000002841	ENSRNOT00000003837///ENSRNOT00000082844	114116	CDC42 binding protein kinase alpha|Cdc42bpa			15.6577	24.8261	0.664985	0.0019	0.0115262
ENSRNOG00000010729	ENSRNOT00000015124	296121	ubiquitin specific peptidase 8|Usp8			20.0028	31.7092	0.664699	0.00215	0.0127406
ENSRNOG00000018353	ENSRNOT00000024801	310034	RAD17 checkpoint clamp loader component|Rad17			16.9902	26.9327	0.664652	0.0029	0.0163254
ENSRNOG00000010435	ENSRNOT00000013865	499974	nucleoporin like 2|Nupl2			5.79794	9.18889	0.66435	0.0074	0.0344941
ENSRNOG00000007014	ENSRNOT00000080512///ENSRNOT00000009802	59322	connector enhancer of kinase suppressor of Ras 2|Cnksr2			4.80275	7.61152	0.664325	0.00685	0.0324792
ENSRNOG00000023850	ENSRNOT00000039729	300521	transforming growth factor beta regulator 1|Tbrg1			22.1643	35.1151	0.663854	0.00425	0.0219329
ENSRNOG00000008934	ENSRNOT00000077440///ENSRNOT00000064122	500874	transmembrane protein 65|Tmem65			34.2926	54.3266	0.663759	0.00385	0.0203846
ENSRNOG00000052704	ENSRNOT00000087698///ENSRNOT00000083401///ENSRNOT00000084553	116455///689779	ATPase, H+ transporting, lysosomal V0 subunit A2|Atp6v0a2///ATPase, H+ transporting, lysosomal V0 subunit A2|Tctn2///tectonic family member 2|Atp6v0a2///tectonic family member 2|Tctn2			18.4213	29.1828	0.663741	0.0025	0.014408
ENSRNOG00000019971	ENSRNOT00000027053	498606	KxDL motif containing 1|Kxd1			51.5153	81.5908	0.663407	0.0022	0.0129931
ENSRNOG00000000546	ENSRNOT00000000657	294456	5'-nucleotidase domain containing 1|Nt5dc1			11.6563	18.4594	0.663249	0.0037	0.019724
ENSRNOG00000015217	ENSRNOT00000020453	361452	LTV1 ribosome biogenesis factor|Ltv1			62.2198	98.531	0.663204	0.00115	0.00770757
ENSRNOG00000005957	ENSRNOT00000068171///ENSRNOT00000008759///ENSRNOT00000049771	117955	solute carrier family 4, sodium bicarbonate cotransporter, member 7|Slc4a7			125.352	198.476	0.662977	0.00035	0.0028008
ENSRNOG00000017466	ENSRNOT00000023861	117550	kinesin family member 5B|Kif5b			211.92	335.542	0.662971	0.0002	0.00174541
ENSRNOG00000009102	ENSRNOT00000012400///ENSRNOT00000086368	289992	fermitin family member 2|Fermt2			91.9946	145.566	0.662047	0.0006	0.0044519
ENSRNOG00000033893	ENSRNOT00000043626	114862	calcium channel, voltage-dependent, T type, alpha 1H subunit|Cacna1h			12.5418	19.8382	0.661533	0.00175	0.0107931
ENSRNOG00000053811	ENSRNOT00000083433	29215	arginase 2|Arg2			13.9347	22.0396	0.661417	0.00595	0.0288239
ENSRNOG00000021359	ENSRNOT00000045586	311403	mitochondrial fission regulator 1|Mtfr1			13.4406	21.2574	0.661368	0.00805	0.0367567
ENSRNOG00000009513	ENSRNOT00000012879	24192	aldo-keto reductase family 1, member B1 (aldose reductase)|Akr1b1			155.213	245.42	0.661001	0.0011	0.00742553
ENSRNOG00000017346	ENSRNOT00000031448	362291	myelin transcription factor 1|Myt1			35.068	55.4328	0.660585	0.00055	0.00413323
ENSRNOG00000060687	ENSRNOT00000089098		|Slc24a3			7.45325	11.7767	0.659999	0.0094	0.0414933
ENSRNOG00000033351	ENSRNOT00000015611		|Zfp869			11.3544	17.9316	0.659251	0.00655	0.0312675
ENSRNOG00000024955	ENSRNOT00000002638///ENSRNOT00000082016	314717	SCY1-like, kinase-like 2|Scyl2			43.8472	69.2374	0.659066	0.0014	0.00903035
ENSRNOG00000020869	ENSRNOT00000028316	310653	mitochondrial ribosomal protein L9|mrpl9			27.3721	43.2175	0.658908	0.0031	0.0171764
ENSRNOG00000002778	ENSRNOT00000000258	114512	apoptosis antagonizing transcription factor|Aatf			67.5572	106.566	0.657568	0.0017	0.0105588
ENSRNOG00000009968	ENSRNOT00000013598///ENSRNOT00000077938	310071	excision repair cross-complementation group 8|Ercc8			22.0151	34.6998	0.656434	0.00275	0.0156059
ENSRNOG00000021931	ENSRNOT00000037509	305268	ubiquitin-like modifier activating enzyme 6|Uba6			10.9008	17.1793	0.656241	0.00265	0.0151177
ENSRNOG00000029336	ENSRNOT00000026077	246279	zinc finger protein 180|Zfp180			48.591	76.5732	0.65615	0.00095	0.00655449
ENSRNOG00000000572	ENSRNOT00000000697	84468	carbohydrate (chondroitin 6) sulfotransferase 3|Chst3			15.2163	23.9604	0.655033	0.002	0.0120085
ENSRNOG00000047605	ENSRNOT00000020988	360302	protein tyrosine phosphatase, receptor type, K|Ptprk			15.0984	23.76	0.65414	0.0038	0.0201578
ENSRNOG00000052959	ENSRNOT00000086879	266716	zinc finger and SCAN domain containing 12|Zscan12			5.86013	9.2193	0.653724	0.00845	0.0381865
ENSRNOG00000020361	ENSRNOT00000077078///ENSRNOT00000027584	59268	inositol hexakisphosphate kinase 2|Ip6k2			24.2217	38.1025	0.653585	0.00425	0.0219329
ENSRNOG00000001847	ENSRNOT00000002527	312863///103690009	coiled-coil domain containing 91|Ccdc91///coiled-coil domain containing 91|NEWGENE_1359502			13.1083	20.6179	0.653415	0.0034	0.0184891
ENSRNOG00000008642	ENSRNOT00000011474///ENSRNOT00000081348///ENSRNOT00000089146	303493	sorting nexin 11|Snx11			12.0194	18.9032	0.653262	0.0055	0.0271774
ENSRNOG00000036592	ENSRNOT00000054717	309478	zinc finger protein 518A|Zfp518a			3.14281	4.94252	0.653191	0.00475	0.0239595
ENSRNOG00000047067	ENSRNOT00000071701		|LOC100363537			102.499	161.178	0.653049	0.00315	0.0173849
ENSRNOG00000007141	ENSRNOT00000009565	58842	prolactin regulatory element binding|Preb			9.26758	14.5727	0.653007	0.0094	0.0414933
ENSRNOG00000025245	ENSRNOT00000034240	309145	similar to RIKEN cDNA 1810055G02|RGD1311946			13.4549	21.1492	0.652478	0.0038	0.0201578
ENSRNOG00000050933	ENSRNOT00000072286	364723///679983///680097///100360950///102548682///102551184///102557184	histone cluster 1, H2ao|Hist1h2ao///histone cluster 1, H2ao|Hist1h4a///histone cluster 1, H2ao|Hist1h4b///histone cluster 1, H2ao|Hist1h4m///histone cluster 1, H2ao|Hist2h4///histone cluster 1, H2ao|LOC100360950///histone cluster 1, H2ao|LOC100912489///histone cluster 1, H2ao|LOC102548682///histone cluster 1, H2ao|LOC102551184///histone cluster 1, H2ao|LOC102557184///histone cluster 1, H2ao|LOC68…			155.959	245.031	0.651799	0.0069	0.0326832
ENSRNOG00000025141	ENSRNOT00000036527	311502	kizuna centrosomal protein|Kiz			18.458	28.993	0.651463	0.00395	0.0207966
ENSRNOG00000034200	ENSRNOT00000044017	289615	ATPase, aminophospholipid transporter (APLT), class I, type 8A, member 1|Atp8a1			4.06646	6.38249	0.650345	0.00865	0.0388656
ENSRNOG00000022323	ENSRNOT00000010893	362479///498453	transcription elongation factor A (SII) 1|LOC498453///transcription elongation factor A (SII) 1|Tcea1///similar to transcription elongation factor A 1 isoform 2|LOC498453///similar to transcription elongation factor A 1 isoform 2|Tcea1			86.6401	135.964	0.650118	0.00115	0.00770757
ENSRNOG00000008620	ENSRNOT00000039730	25631	SMAD family member 3|Smad3			23.0746	36.2037	0.649827	0.00105	0.00712562
ENSRNOG00000059467	ENSRNOT00000087021					2.63825	4.13804	0.649363	0.0085	0.0383509
ENSRNOG00000018801	ENSRNOT00000025424					16.0001	25.0907	0.649065	0.00755	0.0350308
ENSRNOG00000001194	ENSRNOT00000001583	309673	ribosomal RNA processing 1B|Rrp1b			20.0068	31.3413	0.647575	0.00225	0.0132108
ENSRNOG00000045637	ENSRNOT00000075159	619577	ring finger protein 14|Rnf14			33.1054	51.8472	0.647198	0.00215	0.0127406
ENSRNOG00000003127	ENSRNOT00000004173	288772	SPRY domain containing 4|Spryd4			14.5748	22.8016	0.645652	0.0066	0.0314635
ENSRNOG00000020004	ENSRNOT00000027145	307956	RNA binding motif protein 34|Rbm34			16.2115	25.3555	0.645283	0.0042	0.0217466
ENSRNOG00000002100	ENSRNOT00000002862///ENSRNOT00000066382	498351	signal recognition particle 72|Srp72			77.8641	121.779	0.645239	0.0033	0.018078
ENSRNOG00000027906	ENSRNOT00000031389	365023	ankyrin repeat domain 11|Ankrd11			13.3568	20.8895	0.645198	0.00175	0.0107931
ENSRNOG00000004083	ENSRNOT00000040440///ENSRNOT00000039509///ENSRNOT00000078050	192359	zinc finger CCCH type containing 14|Zc3h14			46.4347	72.5686	0.644141	0.0038	0.0201578
ENSRNOG00000060729	ENSRNOT00000089340///ENSRNOT00000091598	288364	queuine tRNA-ribosyltransferase domain containing 1|Qtrtd1			16.1338	25.2134	0.644107	0.0088	0.0393761
ENSRNOG00000007299	ENSRNOT00000010173	500501	caspase activity and apoptosis inhibitor 1|Caap1			14.0565	21.9651	0.643973	0.00605	0.029268
ENSRNOG00000049137	ENSRNOT00000076137///ENSRNOT00000088353	307547	zinc finger protein 35|Zfp35			19.3597	30.2382	0.643316	0.0033	0.018078
ENSRNOG00000018279	ENSRNOT00000024707	364678	sideroflexin 1|Sfxn1			19.7574	30.8532	0.643031	0.0026	0.0148807
ENSRNOG00000016220	ENSRNOT00000021725		|Rpl12			543.429	848.583	0.642964	0.0013	0.00854199
ENSRNOG00000022736	ENSRNOT00000030519	306455	CDKN2A interacting protein|Cdkn2aip			24.5902	38.3936	0.642781	0.00335	0.0182879
ENSRNOG00000020470	ENSRNOT00000027765	310791	solute carrier family 25 (mitochondrial carrier, phosphate carrier), member 24|Slc25a24			12.2835	19.1751	0.642512	0.00405	0.0211962
ENSRNOG00000005551	ENSRNOT00000007484	362912	derlin 1|Derl1			92.6689	144.615	0.64206	0.00125	0.00825587
ENSRNOG00000056216	ENSRNOT00000080511	64026	caspase 7|Casp7			11.5073	17.9564	0.64194	0.00505	0.0252734
ENSRNOG00000004500	ENSRNOT00000006188	24577	myelocytomatosis oncogene|Myc			49.9177	77.8914	0.641912	0.0017	0.0105588
ENSRNOG00000061108	ENSRNOT00000082687	300674	archain 1|Arcn1			115.752	180.572	0.641542	0.00135	0.00876814
ENSRNOG00000031459	ENSRNOT00000006118		|LOC102553002			4.90278	7.64741	0.641371	0.0099	0.0433198
ENSRNOG00000060773	ENSRNOT00000077981///ENSRNOT00000083072	360899	SERTA domain containing 4|Sertad4			5.70291	8.89524	0.641334	0.00835	0.037844
ENSRNOG00000012204	ENSRNOT00000016493	100294508	dyslexia susceptibility 2-like|LOC100294508			13.5899	21.1769	0.639955	0.0031	0.0171764
ENSRNOG00000003177	ENSRNOT00000082076///ENSRNOT00000004269	683630	methionine adenosyltransferase II, beta|Mat2b			23.0802	35.9538	0.63949	0.00445	0.0227646
ENSRNOG00000011194	ENSRNOT00000078220///ENSRNOT00000085267///ENSRNOT00000015393	81815	tripeptidyl peptidase II|Tpp2			31.5139	49.0871	0.639356	0.00125	0.00825587
ENSRNOG00000049437	ENSRNOT00000074395	58920	glypican 1|Gpc1			187.273	291.693	0.639306	0.00075	0.00537768
ENSRNOG00000023176	ENSRNOT00000066593///ENSRNOT00000005858	116478	kinase D-interacting substrate 220|Kidins220			44.4977	69.2639	0.638373	0.0007	0.00508132
ENSRNOG00000050137	ENSRNOT00000071459	687031	adherens junction associated protein 1|Ajap1			4.4774	6.96235	0.636914	0.00995	0.043471
ENSRNOG00000000308	ENSRNOT00000057175	365590	zinc finger and BTB domain containing 24|Zbtb24			2.84662	4.42649	0.636911	0.01125	0.0479736
ENSRNOG00000000657	ENSRNOT00000090162///ENSRNOT00000000817	360850	NIMA-related kinase 7|Nek7			58.732	91.3248	0.63686	0.0043	0.0221179
ENSRNOG00000016156	ENSRNOT00000004703	81005	neuronal pentraxin receptor|Nptxr			134.62	208.926	0.634097	0.00075	0.00537768
ENSRNOG00000006941	ENSRNOT00000009464	500288	THUMP domain containing 3|Thumpd3			61.3076	95.1095	0.633522	0.00185	0.011291
ENSRNOG00000014808	ENSRNOT00000020030	291469	serum response factor binding protein 1|Srfbp1			46.7121	72.4069	0.632331	0.00195	0.0117585
ENSRNOG00000015552	ENSRNOT00000021437	361449	peptidylprolyl isomerase (cyclophilin)-like 4|Ppil4			29.611	45.8967	0.632258	0.00405	0.0211962
ENSRNOG00000017882	ENSRNOT00000024099	307124	calcium/calmodulin-dependent protein kinase ID|Camk1d			19.1349	29.6161	0.630174	0.0047	0.0237499
ENSRNOG00000001426	ENSRNOT00000001937	498171	Prkr interacting protein 1 (IL11 inducible)|Prkrip1			7.23625	11.1922	0.629183	0.00545	0.0269682
ENSRNOG00000013969	ENSRNOT00000019076	308923	Abelson helper integration site 1|Ahi1			96.7376	149.555	0.628532	0.00175	0.0107931
ENSRNOG00000050180	ENSRNOT00000075165	684755	zinc finger protein-like 1|Zfpl1			8.39247	12.9745	0.628513	0.0089	0.0397225
ENSRNOG00000011655	ENSRNOT00000016384	313242	DDB1 and CUL4 associated factor 10|Dcaf10			11.5519	17.8556	0.628249	0.0029	0.0163254
ENSRNOG00000005144	ENSRNOT00000006836///ENSRNOT00000079520	362722	transmembrane protein 18|Tmem18			8.50848	13.1463	0.627681	0.00785	0.0360424
ENSRNOG00000012360	ENSRNOT00000066791///ENSRNOT00000087920	361580	general transcription factor IIH, polypeptide 1|Gtf2h1			34.8556	53.827	0.62694	0.0042	0.0217466
ENSRNOG00000038406	ENSRNOT00000090944///ENSRNOT00000058492///ENSRNOT00000071104		|Tmem132b			14.7647	22.7987	0.626803	0.00925	0.0409211
ENSRNOG00000059202	ENSRNOT00000080170///ENSRNOT00000085600		|Mia3			35.6945	55.1153	0.626751	0.00255	0.0146542
ENSRNOG00000011310	ENSRNOT00000043474///ENSRNOT00000067142	63885	phosphodiesterase 10A|Pde10a			14.1702	21.8784	0.626646	0.0091	0.0403845
ENSRNOG00000008393	ENSRNOT00000011371///ENSRNOT00000041988	246244	Tax1 (human T-cell leukemia virus type I) binding protein 1|Tax1bp1			110.24	170.166	0.626287	0.0008	0.00566117
ENSRNOG00000018920	ENSRNOT00000025758	300083	solute carrier family 25 (mitochondrial carrier, peroxisomal membrane protein), member 17|Slc25a17			83.7759	129.22	0.625221	0.00235	0.0137064
ENSRNOG00000008987	ENSRNOT00000011891	315000	ring finger protein 139|Rnf139			46.1325	71.1364	0.624806	0.00265	0.0151177
ENSRNOG00000020497	ENSRNOT00000027836///ENSRNOT00000078244	361659	pleckstrin homology domain containing, family A (phosphoinositide binding specific) member 1|Plekha1			25.6122	39.4915	0.624712	0.009	0.0400417
ENSRNOG00000024104	ENSRNOT00000032202	291439	methyl-CpG binding domain protein 1|Mbd1			19.5085	30.0765	0.624536	0.00465	0.0235819
ENSRNOG00000003215	ENSRNOT00000004291	303212	zinc finger protein 287|Zfp287			14.1476	21.8103	0.624447	0.0057	0.0279399
ENSRNOG00000012994	ENSRNOT00000017648	315554	pseudouridylate synthase 3|Pus3			27.3135	42.1063	0.624422	0.0052	0.0258859
ENSRNOG00000003917	ENSRNOT00000076125///ENSRNOT00000090668///ENSRNOT00000005213	304944	uridine-cytidine kinase 2|Uck2			74.7248	115.189	0.62434	0.00395	0.0207966
ENSRNOG00000026293	ENSRNOT00000011731	24516	jun proto-oncogene|Jun			63.1605	97.2747	0.623041	0.00225	0.0132108
ENSRNOG00000012016	ENSRNOT00000016167	266732	Niemann-Pick disease, type C1|Npc1			46.77	71.9783	0.621976	0.0024	0.0139575
ENSRNOG00000032441	ENSRNOT00000050792	408200	PAN2 poly(A) specific ribonuclease subunit|Pan2			4.38346	6.74477	0.621699	0.01015	0.0441938
ENSRNOG00000008288	ENSRNOT00000010962	297968	akirin 2|Akirin2			61.431	94.5032	0.621395	0.0028	0.0158258
ENSRNOG00000046062	ENSRNOT00000073176	100909445///103690891///103694506	ubiquitin-conjugating enzyme E2W|///ubiquitin-conjugating enzyme E2 W|			16.5499	25.44	0.62027	0.0073	0.0340844
ENSRNOG00000001055	ENSRNOT00000001401///ENSRNOT00000090831	304469	Rab interacting lysosomal protein-like 1|Rilpl1			9.16336	14.0763	0.619323	0.0103	0.0446672
ENSRNOG00000046345	ENSRNOT00000073429	25596	ribophorin I|Rpn1			227.767	349.797	0.618957	0.0012	0.00799318
ENSRNOG00000047895	ENSRNOT00000075544	679091	methyltransferase like 1|Mettl1			7.40843	11.3734	0.618428	0.0117	0.049354
ENSRNOG00000009156	ENSRNOT00000012325	500116	transformer 2 alpha homolog (Drosophila)|Tra2a			49.964	76.7012	0.618358	0.00365	0.0195463
ENSRNOG00000025701	ENSRNOT00000061619	246042	nucleolar protein interacting with the FHA domain of MKI67|Nifk			129.329	198.525	0.61828	0.00185	0.011291
ENSRNOG00000011463	ENSRNOT00000015618	29675	proteasome subunit beta 2|Psmb2			187.364	287.58	0.618119	0.003	0.0167609
ENSRNOG00000056837	ENSRNOT00000084670///ENSRNOT00000080703	287537	active BCR-related|Abr			46.6998	71.6681	0.617914	0.00315	0.0173849
ENSRNOG00000050321	ENSRNOT00000080993///ENSRNOT00000071770	310958	zinc finger, ZZ-type containing 3|Zzz3			33.0046	50.6436	0.617713	0.0036	0.0193227
ENSRNOG00000031479	ENSRNOT00000085448///ENSRNOT00000051155///ENSRNOT00000086433	64474	high density lipoprotein binding protein|Hdlbp			99.0507	151.974	0.617584	0.00215	0.0127406
ENSRNOG00000059615	ENSRNOT00000091490///ENSRNOT00000086297	500233	exocyst complex component 6B|Exoc6b			14.2593	21.8678	0.616905	0.00295	0.0165737
ENSRNOG00000000664	ENSRNOT00000000831	288719	tyrosylprotein sulfotransferase 2|Tpst2			14.8413	22.7517	0.61635	0.0069	0.0326832
ENSRNOG00000016266	ENSRNOT00000038511	293828	M-phase phosphoprotein 10 (U3 small nucleolar ribonucleoprotein)|Mphosph10			53.0315	81.2888	0.616206	0.00315	0.0173849
ENSRNOG00000003901	ENSRNOT00000005306	289859	cilia and flagella associated protein 36|Cfap36			65.0436	99.5505	0.614023	0.00415	0.0215911
ENSRNOG00000039567	ENSRNOT00000002198	304012	tRNA methyltransferase 10 homolog C (S. cerevisiae)|Trmt10c			31.3801	48.0096	0.613473	0.0037	0.019724
ENSRNOG00000024647	ENSRNOT00000029115///ENSRNOT00000084158	297486	protein phosphatase 4, regulatory subunit 2|Ppp4r2			75.9298	116.13	0.613001	0.01005	0.0438534
ENSRNOG00000026690	ENSRNOT00000039689	689197	Kin17 DNA and RNA binding protein|Kin			13.9307	21.2721	0.610698	0.0109	0.0468074
ENSRNOG00000008399	ENSRNOT00000011378	362762	DDB1 and CUL4 associated factor 4|Dcaf4			11.6715	17.8156	0.610148	0.00775	0.0357114
ENSRNOG00000055853	ENSRNOT00000088097	113961	golgi reassembly stacking protein 2|Gorasp2			24.1396	36.8426	0.609974	0.0054	0.026749
ENSRNOG00000020753	ENSRNOT00000028173	140932	BCL2/adenovirus E1B interacting protein 1|Bnip1			33.1579	50.5994	0.609768	0.0072	0.0337857
ENSRNOG00000037238	ENSRNOT00000056278	360569	RNA methyltransferase like 1|Rnmtl1			21.0835	32.1642	0.609338	0.008	0.0365759
ENSRNOG00000012500	ENSRNOT00000017683	300710	DEAD (Asp-Glu-Ala-Asp) box polypeptide 10|Ddx10			25.4189	38.766	0.608891	0.0044	0.0225416
ENSRNOG00000019754	ENSRNOT00000026953	362004	ganglioside-induced differentiation-associated-protein 2|Gdap2			14.8675	22.6426	0.606876	0.00545	0.0269682
ENSRNOG00000024336	ENSRNOT00000015741	300860	SUMO1/sentrin specific peptidase 6|Senp6			46.6136	70.9244	0.605533	0.00165	0.0103211
ENSRNOG00000003691	ENSRNOT00000004942	252889	transmembrane p24 trafficking protein 7|Tmed7			159.75	243.03	0.60532	0.0013	0.00854199
ENSRNOG00000020318	ENSRNOT00000083551///ENSRNOT00000051640	308576	polynucleotide kinase 3'-phosphatase|Pnkp			23.7488	36.1259	0.605181	0.0072	0.0337857
ENSRNOG00000011956	ENSRNOT00000060865	291906	AKT interacting protein|Aktip			33.7721	51.3648	0.604949	0.0059	0.0286904
ENSRNOG00000002186	ENSRNOT00000002973	305149	nudix (nucleoside diphosphate linked moiety X)-type motif 9|Nudt9			31.9854	48.6431	0.604821	0.0056	0.0275554
ENSRNOG00000019638	ENSRNOT00000026705///ENSRNOT00000082174///ENSRNOT00000084455	60374	lamin A/C|Lmna			177.841	269.852	0.601584	0.00595	0.0288239
ENSRNOG00000013992	ENSRNOT00000019038	117051	ADP-ribosylation factor related protein 1|Arfrp1			25.852	39.224	0.601458	0.01145	0.0485762
ENSRNOG00000019272	ENSRNOT00000026070///ENSRNOT00000083408	361202	G kinase anchoring protein 1|Gkap1			22.9189	34.7644	0.601077	0.00775	0.0357114
ENSRNOG00000019953	ENSRNOT00000027050///ENSRNOT00000042082	363284	ubiquitin-conjugating enzyme E2F (putative)|Ube2f			68.1921	103.421	0.600852	0.011	0.0471075
ENSRNOG00000010418	ENSRNOT00000043100///ENSRNOT00000082712	290705	NIMA-related kinase 1|Nek1			6.92797	10.5033	0.600332	0.0084	0.0380339
ENSRNOG00000029447	ENSRNOT00000051953	362132	enhancer of polycomb homolog 2 (Drosophila)|Epc2			16.7468	25.3874	0.60023	0.0061	0.0294593
ENSRNOG00000005193	ENSRNOT00000080769///ENSRNOT00000007087	287420	phosphoribosylformylglycinamidine synthase|LOC100912917///phosphoribosylformylglycinamidine synthase|Pfas			56.8566	86.1295	0.59918	0.0038	0.0201578
ENSRNOG00000009781	ENSRNOT00000067729///ENSRNOT00000047243///ENSRNOT00000013400	116659	dynein cytoplasmic 1 intermediate chain 2|Dync1i2			76.4594	115.785	0.59868	0.0022	0.0129931
ENSRNOG00000001203	ENSRNOT00000001597	309674	ribosomal RNA processing 1|Rrp1			64.8843	98.1833	0.597609	0.00345	0.0187248
ENSRNOG00000001317	ENSRNOT00000001784///ENSRNOT00000079221	304337	zinc finger protein 68|Zfp68			29.4632	44.5376	0.596108	0.0041	0.0214101
ENSRNOG00000005971	ENSRNOT00000007882	117257	G protein-coupled receptor 176|Gpr176			30.0237	45.3759	0.595826	0.00325	0.0178528
ENSRNOG00000012959	ENSRNOT00000017813	64824	Ngfi-A binding protein 1|Nab1			16.4225	24.7982	0.594563	0.0057	0.0279399
ENSRNOG00000012927	ENSRNOT00000017469	363134	ribosomal RNA processing 9, small subunit (SSU) processome component, homolog (yeast)|Rrp9			35.8178	54.0807	0.594438	0.0065	0.0310605
ENSRNOG00000005350	ENSRNOT00000007549	362856	PWP1 homolog, endonuclein|Pwp1			60.9839	91.8965	0.591582	0.0036	0.0193227
ENSRNOG00000038597	ENSRNOT00000058885///ENSRNOT00000078737	25252	discs, large homolog 1 (Drosophila)|Dlg1			21.2814	32.0148	0.589148	0.00505	0.0252734
ENSRNOG00000005513	ENSRNOT00000007583	29667	serine/arginine-rich splicing factor 5|Srsf5			157.933	237.461	0.588378	0.0033	0.018078
ENSRNOG00000042467	ENSRNOT00000010229	362556	tetratricopeptide repeat domain 4|Ttc4			16.0544	24.1371	0.588284	0.00615	0.0296498
ENSRNOG00000018345	ENSRNOT00000024753	361390	ATP-binding cassette, subfamily E (OABP), member 1|Abce1			142.569	214.183	0.587186	0.0019	0.0115262
ENSRNOG00000002389	ENSRNOT00000003247	317413	mortality factor 4 like 2|Morf4l2			297.315	446.546	0.586816	0.00255	0.0146542
ENSRNOG00000013285	ENSRNOT00000066913	316317	IMP4, U3 small nucleolar ribonucleoprotein|Imp4			53.3554	80.1216	0.586556	0.005	0.0251214
ENSRNOG00000012266	ENSRNOT00000017156	500555	zinc finger, CCHC domain containing 17|Zcchc17			30.6285	45.9893	0.586423	0.0078	0.0359183
ENSRNOG00000017605	ENSRNOT00000023691	291095	GDP-mannose 4, 6-dehydratase|Gmds			24.4273	36.638	0.584847	0.0107	0.04616
ENSRNOG00000011027	ENSRNOT00000015240	300968	ubiquitin-like modifier activating enzyme 5|Uba5			22.1838	33.2631	0.584415	0.0077	0.0355509
ENSRNOG00000006139	ENSRNOT00000008410	360953	syntaxin 18|Stx18			23.7095	35.5392	0.583944	0.01175	0.0495204
ENSRNOG00000016596	ENSRNOT00000023628	266759	heat shock protein 4|Hspa4			245.086	367.246	0.583459	0.0015	0.00953978
ENSRNOG00000007662	ENSRNOT00000087407///ENSRNOT00000010223	500057	zinc finger protein 800|Zfp800			15.7163	23.5368	0.582656	0.00935	0.0413115
ENSRNOG00000006285	ENSRNOT00000066484	303592	tousled-like kinase 2|Tlk2			23.4721	35.1248	0.581546	0.0058	0.0282823
ENSRNOG00000053510	ENSRNOT00000086905	314704	host cell factor C2|Hcfc2			32.5787	48.6756	0.579272	0.00675	0.0320483
ENSRNOG00000051756	ENSRNOT00000085975	497894	zinc finger protein 62|Zfp62			24.3101	36.2916	0.578078	0.00715	0.0336296
ENSRNOG00000018574	ENSRNOT00000061735	681023	quiescin Q6 sulfhydryl oxidase 2|Qsox2			11.8547	17.6853	0.577087	0.0077	0.0355509
ENSRNOG00000004127	ENSRNOT00000079763///ENSRNOT00000005467					8.54449	12.7394	0.576232	0.01115	0.0476049
ENSRNOG00000003174	ENSRNOT00000004274		|Tapt1			29.0679	43.3278	0.575869	0.0058	0.0282823
ENSRNOG00000019768	ENSRNOT00000066062///ENSRNOT00000026803	619385	nuclear receptor coactivator 4|Ncoa4			123.465	183.881	0.574662	0.00225	0.0132108
ENSRNOG00000009873	ENSRNOT00000086271///ENSRNOT00000035888	361057	integrator complex subunit 6|Ints6			9.62951	14.3404	0.574549	0.0092	0.0407383
ENSRNOG00000010602	ENSRNOT00000014560	60371	baculoviral IAP repeat-containing 2|Birc2			16.3118	24.2895	0.574414	0.0092	0.0407383
ENSRNOG00000002129	ENSRNOT00000002897	305135	leucine rich repeat containing 8 family, member B|Lrrc8b			36.0023	53.5799	0.573601	0.00715	0.0336296
ENSRNOG00000009042	ENSRNOT00000012270///ENSRNOT00000084350///ENSRNOT00000090352	685144	SEC24 homolog C, COPII coat complex component|Sec24c			40.6444	60.4439	0.57254	0.00375	0.0199527
ENSRNOG00000009313	ENSRNOT00000012665	116565	low density lipoprotein receptor-related protein associated protein 1|Lrpap1			35.9979	53.4995	0.571612	0.0058	0.0282823
ENSRNOG00000031656	ENSRNOT00000049423	84389	cyclin H|Ccnh			63.5822	94.4328	0.570664	0.0075	0.0349024
ENSRNOG00000008749	ENSRNOT00000086352///ENSRNOT00000012334	85490	collagen, type V, alpha 1|Col5a1			9.47212	14.0599	0.56983	0.00995	0.043471
ENSRNOG00000003782	ENSRNOT00000005033	302640	acyl-CoA thioesterase 9|Acot9			33.3399	49.4504	0.56873	0.0108	0.0464916
ENSRNOG00000015097	ENSRNOT00000020671///ENSRNOT00000078956	684322	potassium channel modulatory factor 1|Kcmf1			57.5094	85.2933	0.568634	0.0056	0.0275554
ENSRNOG00000002353	ENSRNOT00000034888///ENSRNOT00000003216	289350	RAB3 GTPase activating protein subunit 2|Rab3gap2			32.1035	47.5952	0.568086	0.00575	0.0280872
ENSRNOG00000019276	ENSRNOT00000026273	307480	SEL1 domain containing protein RGD735029|RGD735029			20.3749	30.2053	0.568009	0.01035	0.0448702
ENSRNOG00000012354	ENSRNOT00000016649///ENSRNOT00000016596	81002	tripartite motif-containing 23|Trim23			23.0804	34.1991	0.567286	0.00895	0.039895
ENSRNOG00000023258	ENSRNOT00000036838	81736	nuclear factor of kappa light polypeptide gene enhancer in B-cells 1|Nfkb1			9.778	14.4866	0.567108	0.00985	0.0431279
ENSRNOG00000010552	ENSRNOT00000014027	362045	late endosomal/lysosomal adaptor, MAPK and MTOR activator 3|Lamtor3			51.495	76.2904	0.567068	0.00995	0.043471
ENSRNOG00000058572	ENSRNOT00000077518	299204	NIMA-related kinase 9|Nek9			29.6221	43.8596	0.566219	0.00755	0.0350308
ENSRNOG00000005916	ENSRNOT00000008238		|Ppm1a			39.3174	58.2121	0.56615	0.00795	0.0364064
ENSRNOG00000007688	ENSRNOT00000010135	363469	spermine synthase|Sms			40.4062	59.8234	0.566133	0.00935	0.0413115
ENSRNOG00000007237	ENSRNOT00000085925///ENSRNOT00000009491	25587	inhibitor of DNA binding 2|Id2			168.261	249.09	0.565964	0.00595	0.0288239
ENSRNOG00000012392	ENSRNOT00000016909	116456	DnaJ (Hsp40) homolog, subfamily C, member 2|Dnajc2			52.0419	76.9551	0.564345	0.0065	0.0310605
ENSRNOG00000021295	ENSRNOT00000038182	362281	ribonucleic acid export 1|Rae1			29.2406	43.2327	0.56415	0.0088	0.0393761
ENSRNOG00000017428	ENSRNOT00000023460	29456	microtubule-associated protein 1B|Map1b			93.3048	137.938	0.564001	0.00355	0.019142
ENSRNOG00000019450	ENSRNOT00000026398	307503	eukaryotic translation termination factor 1|Etf1			139.016	205.492	0.563836	0.00335	0.0182879
ENSRNOG00000008676	ENSRNOT00000011580///ENSRNOT00000079785	25314	epithelial membrane protein 1|Emp1			136.138	201.235	0.563809	0.00805	0.0367567
ENSRNOG00000032436	ENSRNOT00000013852	300838	tropomodulin 3|Tmod3			52.6845	77.8527	0.563367	0.0084	0.0380339
ENSRNOG00000001515	ENSRNOT00000002068	311743	sterile alpha motif and leucine zipper containing kinase AZK|Zak			46.5166	68.7364	0.563329	0.00825	0.0374874
ENSRNOG00000012574	ENSRNOT00000033724	499339	pumilio RNA-binding family member 3|Pum3			74.0525	109.375	0.562663	0.0065	0.0310605
ENSRNOG00000022485	ENSRNOT00000030782	309361	conserved helix-loop-helix ubiquitous kinase|Chuk			20.567	30.3382	0.560806	0.0077	0.0355509
ENSRNOG00000040297	ENSRNOT00000062017	294595	tetratricopeptide repeat domain 37|Ttc37			16.9934	25.0641	0.56065	0.0074	0.0344941
ENSRNOG00000017758	ENSRNOT00000046919///ENSRNOT00000089801	311934///361985	NS5A (hepatitis C virus) transactivated protein 4|LOC361985///similar to NICE-3|LOC361985			68.7499	101.377	0.5603	0.00675	0.0320483
ENSRNOG00000029441	ENSRNOT00000047223	290692	kelch-like family member 2|Klhl2			33.4448	49.2971	0.559721	0.0065	0.0310605
ENSRNOG00000015589	ENSRNOT00000020909	312503	SMYD family member 5|Smyd5			17.2517	25.4239	0.559451	0.0111	0.0474202
ENSRNOG00000018593	ENSRNOT00000025098	280671	thioredoxin domain containing 9|Txndc9			77.8361	114.704	0.559399	0.00785	0.0360424
ENSRNOG00000025528	ENSRNOT00000045357	362923	EFR3 homolog A|Efr3a			53.6541	79.023	0.558583	0.0036	0.0193227
ENSRNOG00000001350	ENSRNOT00000048984///ENSRNOT00000080418	360811	N(alpha)-acetyltransferase 25, NatB auxiliary subunit|Naa25			41.0379	60.411	0.557853	0.0059	0.0286904
ENSRNOG00000027860	ENSRNOT00000042506///ENSRNOT00000085728	360584	gametogenetin binding protein 2|Ggnbp2			67.7297	99.6937	0.557713	0.0043	0.0221179
ENSRNOG00000016591	ENSRNOT00000022259	310019	UTP15, U3 small nucleolar ribonucleoprotein, homolog (S. cerevisiae)|Utp15			38.1671	56.1569	0.557132	0.0067	0.0318646
ENSRNOG00000016831	ENSRNOT00000022983///ENSRNOT00000086091	29345	serpin peptidase inhibitor, clade H (heat shock protein 47), member 1, (collagen binding protein 1)|Serpinh1			76.4866	112.484	0.556437	0.0055	0.0271774
ENSRNOG00000030625	ENSRNOT00000012725///ENSRNOT00000045628	24825	transferrin|Tf			15.0525	22.1216	0.555446	0.01045	0.045248
ENSRNOG00000000804	ENSRNOT00000001058///ENSRNOT00000081904///ENSRNOT00000081673///ENSRNOT00000087613///ENSRNOT00000089978///ENSRNOT00000091461	294230	mitochondrial ribosomal protein S18B|Mrps18b			76.6949	112.516	0.552931	0.00995	0.043471
ENSRNOG00000018011	ENSRNOT00000048933	361269	family with sequence similarity 208, member B|Fam208b			17.8172	26.1363	0.552782	0.0059	0.0286904
ENSRNOG00000006833	ENSRNOT00000061884	312927	RB1-inducible coiled-coil 1|Rb1cc1			12.9894	19.0385	0.551582	0.00755	0.0350308
ENSRNOG00000014531	ENSRNOT00000019734///ENSRNOT00000086756	293408	HBS1-like translational GTPase|Hbs1l			44.3	64.8288	0.549327	0.00785	0.0360424
ENSRNOG00000020321	ENSRNOT00000027604	290235	NOP9 nucleolar protein|Nop9			30.2833	44.2938	0.548579	0.0109	0.0468074
ENSRNOG00000013965	ENSRNOT00000019056	361753	NOC3-like DNA replication regulator|Noc3l			27.1472	39.6823	0.547694	0.0099	0.0433198
ENSRNOG00000028198	ENSRNOT00000030583		|Sh2b3			40.5702	59.279	0.547101	0.00675	0.0320483
ENSRNOG00000026662	ENSRNOT00000037483	362484	pleckstrin homology domain containing, family F (with FYVE domain) member 2|Plekhf2			19.5106	28.5073	0.547075	0.01155	0.0488825
ENSRNOG00000037443	ENSRNOT00000056675	288731	phosphoglycerate mutase family member 5|Pgam5			53.0292	77.4435	0.546358	0.0114	0.0483932
ENSRNOG00000010958	ENSRNOT00000015186	64371	peroxiredoxin 3|Prdx3			73.7025	107.541	0.545099	0.0105	0.0454085
ENSRNOG00000050997	ENSRNOT00000073910	29596	interferon-related developmental regulator 1|Ifrd1			70.919	103.34	0.543156	0.00775	0.0357114
ENSRNOG00000019587	ENSRNOT00000026654	116660	protein tyrosine phosphatase, receptor type, N|Ptprn			120.435	175.44	0.542717	0.00535	0.0265481
ENSRNOG00000016948	ENSRNOT00000022788	307986	NHL repeat containing 2|Nhlrc2			17.7726	25.8271	0.539231	0.0113	0.0481285
ENSRNOG00000023383	ENSRNOT00000039551///ENSRNOT00000091448	317335	DEAD (Asp-Glu-Ala-Asp) box helicase 3, X-linked|Ddx3x			244.902	355.544	0.537823	0.0073	0.0340844
ENSRNOG00000046327	ENSRNOT00000071929	679028	recombination signal binding protein for immunoglobulin kappa J region|Rbpj			18.521	26.8413	0.535295	0.01095	0.0469219
ENSRNOG00000011384	ENSRNOT00000015213	114632	aminoacyl tRNA synthetase complex-interacting multifunctional protein 1|Aimp1			112.257	162.67	0.535138	0.0086	0.0386904
ENSRNOG00000003942	ENSRNOT00000059233	299507	asparagine synthetase domain containing 1|Asnsd1			70.3446	101.852	0.533969	0.00895	0.039895
ENSRNOG00000007202	ENSRNOT00000009489	246262	sema domain, immunoglobulin domain (Ig), short basic domain, secreted, (semaphorin) 3D|Sema3d			32.301	46.7553	0.533553	0.0077	0.0355509
ENSRNOG00000002153	ENSRNOT00000032156	305288	centrosomal protein 135|Cep135			16.4465	23.7805	0.532001	0.0108	0.0464916
ENSRNOG00000047611	ENSRNOT00000085354///ENSRNOT00000041390///ENSRNOT00000086260	64550///499179	topoisomerase (DNA) I|Top1///similar to topoisomerase (DNA) I|Top1			68.3377	98.7787	0.531518	0.0083	0.0376903
ENSRNOG00000006697	ENSRNOT00000009375	362490	transmembrane protein 55A|Tmem55a			47.9269	69.2327	0.530617	0.0101	0.0440443
ENSRNOG00000020730	ENSRNOT00000028149///ENSRNOT00000077942	303554	neighbor of Brca1 gene 1|Nbr1			136.434	196.914	0.529356	0.0041	0.0214101
ENSRNOG00000028105	ENSRNOT00000039291	307492	histidyl-tRNA synthetase|Hars			131.858	190.131	0.528008	0.0076	0.0352396
ENSRNOG00000052963	ENSRNOT00000078834	305031	BRO1 domain and CAAX motif containing|Brox			51.2025	73.7186	0.525814	0.00775	0.0357114
ENSRNOG00000049128	ENSRNOT00000071152	100364165	natural killer cell triggering receptor|Nktr			22.5376	32.418	0.524465	0.01065	0.0459866
ENSRNOG00000003343	ENSRNOT00000049942	29144	calnexin|Canx			464.824	667.805	0.522741	0.0037	0.019724
ENSRNOG00000007134	ENSRNOT00000009923	297699	serine/threonine kinase receptor associated protein|Strap			101.276	145.45	0.522233	0.00835	0.037844
ENSRNOG00000008090	ENSRNOT00000010700	298370	thioredoxin domain containing 12 (endoplasmic reticulum)|Txndc12			80.9731	116.286	0.522168	0.0114	0.0483932
ENSRNOG00000052113	ENSRNOT00000089497	84686	protein phosphatase 1, regulatory subunit 9B|Ppp1r9b			42.2392	60.6229	0.521283	0.00955	0.0420367
ENSRNOG00000028493	ENSRNOT00000037039	304799	protein phosphatase 1, regulatory subunit 15B|Ppp1r15b			38.1877	54.7958	0.520958	0.009	0.0400417
ENSRNOG00000008187	ENSRNOT00000010873	315579	ubiquitin associated and SH3 domain containing, B|Ubash3b			128.285	184.071	0.520908	0.00575	0.0280872
ENSRNOG00000052758	ENSRNOT00000082616	298890	family with sequence similarity 49, member A|Fam49a			32.9615	47.238	0.519165	0.0103	0.0446672
ENSRNOG00000016698	ENSRNOT00000022410	291534	RNA (guanine-7-) methyltransferase|Rnmt			32.8914	47.1364	0.519133	0.01135	0.0482392
ENSRNOG00000010330	ENSRNOT00000014395///ENSRNOT00000088784///ENSRNOT00000080304	170577	MAP/microtubule affinity-regulating kinase 3|Mark3			87.1084	124.664	0.517167	0.0091	0.0403845
ENSRNOG00000003625	ENSRNOT00000004878	304766	UBX domain protein 4|Ubxn4			39.8412	57.0036	0.516789	0.0114	0.0483932
ENSRNOG00000011815	ENSRNOT00000083452///ENSRNOT00000040736///ENSRNOT00000061157///ENSRNOT00000016121	29517	serum/glucocorticoid regulated kinase 1|Sgk1			95.3219	135.975	0.512461	0.01125	0.0479736
ENSRNOG00000003679	ENSRNOT00000035280	303403	mediator complex subunit 13|Med13			48.8584	69.4027	0.506387	0.0117	0.049354
ENSRNOG00000001893	ENSRNOT00000002599		|LOC100362453			202.162	286.981	0.505442	0.00945	0.0416748
ENSRNOG00000005333	ENSRNOT00000007999///ENSRNOT00000079644	58961	antizyme inhibitor 1|Azin1			140.287	198.146	0.49818	0.00855	0.0385394
ENSRNOG00000007744	ENSRNOT00000084773///ENSRNOT00000010419	192249	EH-domain containing 3|Ehd3			203.916	287.254	0.494348	0.0102	0.0443703
ENSRNOG00000003289	ENSRNOT00000004770	289668	leucine aminopeptidase 3|Lap3			135.19	189.673	0.488522	0.01095	0.0469219
ENSRNOG00000010117	ENSRNOT00000066947	292148	eukaryotic translation initiation factor 3, subunit A|Eif3a			135.747	190.215	0.486706	0.00855	0.0385394
ENSRNOG00000004291	ENSRNOT00000005987	54241	clathrin, heavy chain (Hc)|Cltc			323.789	448.975	0.471582	0.00845	0.0381865
ENSRNOG00000046005	ENSRNOT00000075397	83792	stearoyl-Coenzyme A desaturase 2|Scd2			632.835	453.38	-0.481108	0.00595	0.0288239
ENSRNOG00000023148	ENSRNOT00000068413	25654	collagen, type XI, alpha 1|Col11a1			92.0204	65.2899	-0.495093	0.0089	0.0397225
ENSRNOG00000030871	ENSRNOT00000046240		|Calm2			473.01	334.661	-0.499171	0.0114	0.0483932
ENSRNOG00000023150	ENSRNOT00000032613	292804	glucose-6-phosphate isomerase|Gpi			229.186	161.971	-0.500788	0.0105	0.0454085
ENSRNOG00000000902	ENSRNOT00000001201	288444	heat shock 105/110 protein 1|Hsph1			121.843	85.892	-0.504433	0.0111	0.0474202
ENSRNOG00000004438	ENSRNOT00000006219///ENSRNOT00000080621	117258	contactin 1|Cntn1			352.497	247.451	-0.51047	0.0062	0.0298398
ENSRNOG00000014241	ENSRNOT00000067616///ENSRNOT00000077742	94204	endothelin converting enzyme 1|Ece1			56.8736	39.8151	-0.514443	0.01085	0.0466497
ENSRNOG00000007665	ENSRNOT00000010210	362273	CSE1 chromosome segregation 1-like (yeast)|Cse1l			109.448	76.4911	-0.516881	0.0095	0.041869
ENSRNOG00000011175	ENSRNOT00000015152///ENSRNOT00000015325	362361	heterogeneous nuclear ribonucleoprotein A2/B1|Hnrnpa2b1			344.392	239.925	-0.52147	0.01135	0.0482392
ENSRNOG00000010964	ENSRNOT00000014802	293024	A kinase (PRKA) anchor protein 13|Akap13			28.9658	20.1184	-0.525834	0.0073	0.0340844
ENSRNOG00000002886	ENSRNOT00000065895	79433	myosin, heavy chain 10, non-muscle|Myh10			27.3455	18.9772	-0.52704	0.0092	0.0407383
ENSRNOG00000008652	ENSRNOT00000011864	315843	pleckstrin homology domain interacting protein|Phip			24.0677	16.6631	-0.530444	0.01175	0.0495204
ENSRNOG00000027049	ENSRNOT00000033537	689271///690441	similar to ATP synthase, H+ transporting, mitochondrial Fo complex, subunit f, isoform 2|Atp5j2///ATP synthase, H+ transporting, mitochondrial Fo complex, subunit F2|Atp5j2			513.669	354.102	-0.536674	0.01105	0.047264
ENSRNOG00000017895	ENSRNOT00000081579///ENSRNOT00000024106	24333	enolase 1, (alpha)|Eno1			396.262	272.991	-0.537602	0.00515	0.0256734
ENSRNOG00000014509	ENSRNOT00000019551	305940	sacsin molecular chaperone|Sacs			14.8842	10.2539	-0.537603	0.00845	0.0381865
ENSRNOG00000003269	ENSRNOT00000004653///ENSRNOT00000077386	94170	ATPase, H+ transporting, lysosomal, V0 subunit e1|Atp6v0e1			162.463	111.861	-0.538396	0.00885	0.0395621
ENSRNOG00000005828	ENSRNOT00000007676///ENSRNOT00000085463	287280	S-phase kinase-associated protein 1|Skp1			794.153	546.389	-0.53949	0.00425	0.0219329
ENSRNOG00000024934	ENSRNOT00000049076///ENSRNOT00000090114	315666	nuclear protein, ataxia-telangiectasia locus|Npat			17.4802	12.0254	-0.53964	0.0115	0.0487148
ENSRNOG00000052080	ENSRNOT00000081607///ENSRNOT00000085265///ENSRNOT00000067162	24245	calcium/calmodulin-dependent protein kinase II beta|Camk2b			41.7635	28.7295	-0.539713	0.0113	0.0481285
ENSRNOG00000050655	ENSRNOT00000070897	64475	prolyl 4-hydroxylase, alpha polypeptide I|P4ha1			123.803	85.0896	-0.540992	0.00695	0.0328868
ENSRNOG00000020185	ENSRNOT00000027411	301007	WD repeat domain 6|Wdr6			49.3102	33.823	-0.543879	0.01135	0.0482392
ENSRNOG00000007330	ENSRNOT00000083577///ENSRNOT00000010308	298584	capping protein (actin filament) muscle Z-line, beta|Capzb			80.1089	54.8756	-0.545798	0.01045	0.045248
ENSRNOG00000043377	ENSRNOT00000033917///ENSRNOT00000080185///ENSRNOT00000065065	83791	farnesyl diphosphate synthase|Fdps///farnesyl diphosphate synthase|LOC100360417			334.49	228.784	-0.547975	0.0053	0.0263371
ENSRNOG00000018630	ENSRNOT00000050443	24383	glyceraldehyde-3-phosphate dehydrogenase|Gapdh			653.035	445.2	-0.552708	0.0043	0.0221179
ENSRNOG00000032840	ENSRNOT00000049609	682787	small ubiquitin-like modifier 4|Sumo4			291.409	198.651	-0.55281	0.00835	0.037844
ENSRNOG00000030954	ENSRNOT00000081023///ENSRNOT00000067486	83720	FAT atypical cadherin 1|Fat1			12.9252	8.81036	-0.552915	0.01025	0.0445465
ENSRNOG00000002248	ENSRNOT00000003061	364144	FRY-like|Fryl			26.6119	18.1363	-0.553189	0.0059	0.0286904
ENSRNOG00000057556	ENSRNOT00000090506	312607	PDZ domain containing RING finger 3|Pdzrn3			33.6834	22.9306	-0.554761	0.00825	0.0374874
ENSRNOG00000002106	ENSRNOT00000002879///ENSRNOT00000083100	289584	ubiquitin specific peptidase 46|Usp46			24.5498	16.7044	-0.555483	0.008	0.0365759
ENSRNOG00000017496	ENSRNOT00000023872	25275	2',3'-cyclic nucleotide 3' phosphodiesterase|Cnp			632.072	429.523	-0.557356	0.0022	0.0129931
ENSRNOG00000021151	ENSRNOT00000051749	259225	protein phosphatase 1, regulatory (inhibitor) subunit 14B|Ppp1r14b			193.54	131.376	-0.55893	0.00825	0.0374874
ENSRNOG00000011413	ENSRNOT00000015466///ENSRNOT00000015420///ENSRNOT00000088049	25541	sterol carrier protein 2|Podn///sterol carrier protein 2|Scp2			45.5606	30.8808	-0.561073	0.00975	0.0427432
ENSRNOG00000013411	ENSRNOT00000082694///ENSRNOT00000046069	117021	nucleoporin 155|Nup155			42.5315	28.8276	-0.561084	0.0067	0.0318646
ENSRNOG00000060168	ENSRNOT00000090932	501563	protein kinase, X-linked|Prkx			20.0767	13.6022	-0.561687	0.0088	0.0393761
ENSRNOG00000000632	ENSRNOT00000000783///ENSRNOT00000086806///ENSRNOT00000081113	54237	cyclin-dependent kinase 1|Cdk1			95.8114	64.802	-0.564158	0.00975	0.0427432
ENSRNOG00000038035	ENSRNOT00000003789///ENSRNOT00000078233	84393	kinesin family member 4A|Kif4a			15.001	10.1453	-0.564246	0.01085	0.0466497
ENSRNOG00000057116	ENSRNOT00000088996///ENSRNOT00000085377	289233	peroxisomal biogenesis factor 19|LOC100911356///peroxisomal biogenesis factor 19|Pex19			25.4488	17.2089	-0.564439	0.0091	0.0403845
ENSRNOG00000028629	ENSRNOT00000031164	24185	v-akt murine thymoma viral oncogene homolog 1|Akt1			53.7868	36.3664	-0.564647	0.00715	0.0336296
ENSRNOG00000011417	ENSRNOT00000015498	29516	phosphodiesterase 3B, cGMP-inhibited|Pde3b			13.2566	8.94887	-0.566935	0.0103	0.0446672
ENSRNOG00000013009	ENSRNOT00000017468	24533	lactate dehydrogenase A|Ldha			683.735	460.592	-0.569948	0.00275	0.0156059
ENSRNOG00000002941	ENSRNOT00000003950		|RGD1561897///|Uhmk1			41.1019	27.6831	-0.570198	0.0073	0.0340844
ENSRNOG00000008870	ENSRNOT00000011803	312800	activating transcription factor 7 interacting protein|Atf7ip			20.3943	13.7332	-0.5705	0.00815	0.0371651
ENSRNOG00000000417	ENSRNOT00000055249///ENSRNOT00000000474	308870	nuclear mitotic apparatus protein 1|Numa1			15.9853	10.7586	-0.571259	0.00805	0.0367567
ENSRNOG00000030630	ENSRNOT00000081456///ENSRNOT00000085701///ENSRNOT00000090125///ENSRNOT00000047370	361798	euchromatic histone lysine N-methyltransferase 2|Ehmt2			16.1015	10.8337	-0.571675	0.01115	0.0476049
ENSRNOG00000008510	ENSRNOT00000085760///ENSRNOT00000029922	171440	ankyrin repeat and BTB (POZ) domain containing 2|Abtb2			21.1986	14.2629	-0.5717	0.0103	0.0446672
ENSRNOG00000023079	ENSRNOT00000039572	24605	neuroblastoma ras oncogene|Nras			62.9179	42.3236	-0.572009	0.01025	0.0445465
ENSRNOG00000049219	ENSRNOT00000073082	360533	ring finger protein 187|Rnf187			203.951	137.175	-0.572205	0.004	0.020997
ENSRNOG00000007419	ENSRNOT00000059780	360511	pantothenate kinase 3|Pank3			94.6701	63.6675	-0.572351	0.0034	0.0184891
ENSRNOG00000050849	ENSRNOT00000007859	56766	leptin receptor overlapping transcript|Leprot			38.7315	26.0344	-0.573087	0.01185	0.0498522
ENSRNOG00000016474	ENSRNOT00000022419	300733	tetraspanin 3|Tspan3			556.619	373.833	-0.574295	0.003	0.0167609
ENSRNOG00000047896	ENSRNOT00000073019	494521	potassium channel tetramerization domain containing 10|Kctd10			25.9154	17.3642	-0.577691	0.0083	0.0376903
ENSRNOG00000010922	ENSRNOT00000064290	315648	protein phosphatase 2, regulatory subunit A, beta|Ppp2r1b			32.8504	21.9885	-0.579159	0.0059	0.0286904
ENSRNOG00000011814	ENSRNOT00000044407///ENSRNOT00000015828	297093	chromobox homolog 3|Cbx3			241.746	161.788	-0.579388	0.0028	0.0158258
ENSRNOG00000001135	ENSRNOT00000001499	288692	WD repeat and SOCS box-containing 2|Wsb2			36.2424	24.2392	-0.580339	0.0104	0.0450592
ENSRNOG00000003864	ENSRNOT00000005374	83823	GIPC PDZ domain containing family, member 1|Gipc1			46.4651	31.0759	-0.580353	0.00715	0.0336296
ENSRNOG00000011887	ENSRNOT00000016084		|RGD1307929			65.3608	43.6812	-0.581413	0.0025	0.014408
ENSRNOG00000003248	ENSRNOT00000004376	360871	myelin protein zero-like 1|Mpzl1			46.5126	31.0464	-0.583195	0.0064	0.0306764
ENSRNOG00000019692	ENSRNOT00000026676	287151	meteorin, glial cell differentiation regulator|Metrn			84.2958	56.2534	-0.583521	0.0102	0.0443703
ENSRNOG00000010379	ENSRNOT00000014484	362160	CUGBP, Elav-like family member 1|Celf1			53.4443	35.6453	-0.584323	0.00795	0.0364064
ENSRNOG00000010711	ENSRNOT00000014405	299284	dicer 1, ribonuclease type III|Dicer1			8.68625	5.786	-0.586167	0.0097	0.0425771
ENSRNOG00000050510	ENSRNOT00000042711	100126191///100363782///102555167	RAB1B, member RAS oncogene family|LOC100363782///RAB1B, member RAS oncogene family|LOC102555167///RAB1B, member RAS oncogene family|Rab1b///RAB1B, member RAS oncogene family-like|LOC100363782///RAB1B, member RAS oncogene family-like|LOC102555167///RAB1B, member RAS oncogene family-like|Rab1b///ras-related protein Rab-1B-like|LOC100363782///ras-related protein Rab-1B-like|LOC102555167///ras-relate…			47.3943	31.5348	-0.587766	0.00565	0.0277432
ENSRNOG00000013545	ENSRNOT00000018169	690966	polymerase (RNA) II (DNA directed) polypeptide E|Polr2e			56.64	37.6264	-0.590076	0.00945	0.0416748
ENSRNOG00000014844	ENSRNOT00000038946///ENSRNOT00000044092///ENSRNOT00000066528///ENSRNOT00000045553///ENSRNOT00000046744///ENSRNOT00000055742	300158	kinesin family member 21A|Kif21a			98.1139	65.1762	-0.590112	0.0061	0.0294593
ENSRNOG00000025155	ENSRNOT00000046381///ENSRNOT00000092637	304286	lemur tyrosine kinase 2|Lmtk2			22.0765	14.6522	-0.591397	0.00505	0.0252734
ENSRNOG00000019212	ENSRNOT00000026280	83534	tripeptidyl peptidase I|Tpp1			13.6815	9.06847	-0.593294	0.01185	0.0498522
ENSRNOG00000021776	ENSRNOT00000031074	305270	centromere protein C|Cenpc			16.8566	11.169	-0.593824	0.00915	0.040568
ENSRNOG00000006375	ENSRNOT00000008477	83529	voltage-dependent anion channel 1|Vdac1			201.934	133.734	-0.594523	0.0021	0.0124917
ENSRNOG00000012802	ENSRNOT00000017624	306451	teneurin transmembrane protein 3|Tenm3			15.0029	9.93401	-0.594789	0.0066	0.0314635
ENSRNOG00000042499	ENSRNOT00000022846///ENSRNOT00000041880	50665///100364435	thymosin, beta 10|LOC100364435///thymosin, beta 10|Tmsb10///thymosin, beta 10-like|LOC100364435///thymosin, beta 10-like|Tmsb10			656.156	434.199	-0.595684	0.0036	0.0193227
ENSRNOG00000003897	ENSRNOT00000005311	29393	collagen, type I, alpha 1|Col1a1			13.4975	8.93154	-0.595716	0.0089	0.0397225
ENSRNOG00000061216	ENSRNOT00000079854///ENSRNOT00000084917	29214	tubulin, beta 5 class I|Tubb5			537.841	355.869	-0.595834	0.0022	0.0129931
ENSRNOG00000020881	ENSRNOT00000028331	309172	FERM domain containing 8|Frmd8			192.561	127.392	-0.596039	0.00205	0.0122616
ENSRNOG00000014087	ENSRNOT00000066032	307644	kinesin family member C3|Kifc3			22.4781	14.8635	-0.596748	0.00755	0.0350308
ENSRNOG00000009920	ENSRNOT00000013159	689955	similar to heat shock protein 8|LOC680121			119.642	79.099	-0.596989	0.0037	0.019724
ENSRNOG00000009192	ENSRNOT00000012231	361056	ribonuclease H2, subunit B|Rnaseh2b			32.3763	21.4035	-0.59709	0.0117	0.049354
ENSRNOG00000010580	ENSRNOT00000000079///ENSRNOT00000014213	26759	acyl-CoA thioesterase 7|Acot7			28.5667	18.8377	-0.600711	0.0085	0.0383509
ENSRNOG00000047374	ENSRNOT00000071215///ENSRNOT00000090989		|Gnas			142.985	94.2782	-0.600869	0.0072	0.0337857
ENSRNOG00000047712	ENSRNOT00000074322	84394	doublecortin|Dcx			4.43215	2.92193	-0.601087	0.01095	0.0469219
ENSRNOG00000018295	ENSRNOT00000024895	306007	cell cycle and apoptosis regulator 2|Ccar2			24.4079	16.0784	-0.602225	0.0072	0.0337857
ENSRNOG00000003520	ENSRNOT00000004799	29338	peroxiredoxin 2|Prdx2			489.319	322.309	-0.602328	0.00255	0.0146542
ENSRNOG00000017940	ENSRNOT00000024443	116665	arginine-glutamic acid dipeptide (RE) repeats|Rere			8.60438	5.6662	-0.602689	0.0117	0.049354
ENSRNOG00000007732	ENSRNOT00000087884///ENSRNOT00000067509	311204	solute carrier family 35 (GDP-fucose transporter), member C1|Slc35c1			10.8274	7.1251	-0.603702	0.011	0.0471075
ENSRNOG00000025028	ENSRNOT00000035247	360748	protein kinase, DNA activated, catalytic polypeptide|Prkdc			5.25904	3.45551	-0.605899	0.00505	0.0252734
ENSRNOG00000009538	ENSRNOT00000013262	295143	electron-transferring-flavoprotein dehydrogenase|Etfdh			18.9976	12.4675	-0.607639	0.0094	0.0414933
ENSRNOG00000049681	ENSRNOT00000075444		|Mapre2			22.7482	14.9242	-0.608106	0.00885	0.0395621
ENSRNOG00000004672	ENSRNOT00000006542	116486	SEC14-like lipid binding 2|Sec14l2			28.5275	18.7026	-0.609116	0.0046	0.0233789
ENSRNOG00000009512	ENSRNOT00000013324///ENSRNOT00000078013	290401	esterase D|Esd			64.544	42.3141	-0.609144	0.00625	0.0300496
ENSRNOG00000055277	ENSRNOT00000089792	298098///100362333	polymerase (DNA directed), epsilon 3, accessory subunit|LOC100362333///polymerase (DNA directed), epsilon 3, accessory subunit|Pole3///DNA-directed DNA polymerase epsilon 3|LOC100362333///DNA-directed DNA polymerase epsilon 3|Pole3			34.2243	22.4206	-0.610194	0.0042	0.0217466
ENSRNOG00000009481	ENSRNOT00000032704	305816	DDHD domain containing 1|Ddhd1			16.0436	10.5044	-0.61101	0.0067	0.0318646
ENSRNOG00000014079	ENSRNOT00000019465///ENSRNOT00000080522///ENSRNOT00000020032///ENSRNOT00000083514	25124///367264	signal transducer and activator of transcription 1|Stat1///signal transducer and activator of transcription 1|Stat4///signal transducer and activator of transcription 4|Stat1///signal transducer and activator of transcription 4|Stat4			8.37357	5.48017	-0.61162	0.00745	0.0347042
ENSRNOG00000042411	ENSRNOT00000077248///ENSRNOT00000068634	81771	ribosomal protein S6 kinase, polypeptide A1|Rps6ka1			33.9538	22.2197	-0.611738	0.00445	0.0227646
ENSRNOG00000025160	ENSRNOT00000032324	365924	transmembrane protein 56|Tmem56			25.0874	16.401	-0.613178	0.01145	0.0485762
ENSRNOG00000007033	ENSRNOT00000009960///ENSRNOT00000089334	305438	sortilin-related VPS10 domain containing receptor 2|Sorcs2			16.7916	10.9563	-0.615978	0.0047	0.0237499
ENSRNOG00000012061	ENSRNOT00000016442///ENSRNOT00000016418///ENSRNOT00000078705	25023	protein kinase C, beta|Prkcb			54.3541	35.4428	-0.616895	0.0036	0.0193227
ENSRNOG00000005285	ENSRNOT00000059316	314157	F-box protein 33|Fbxo33			19.0964	12.4515	-0.61698	0.00505	0.0252734
ENSRNOG00000000145	ENSRNOT00000000157	60664	phosphoinositide-3-kinase, regulatory subunit 3 (gamma)|Pik3r3			17.3642	11.3191	-0.617351	0.0075	0.0349024
ENSRNOG00000015529	ENSRNOT00000020803	297594	cell division cycle associated 3|Cdca3			20.4288	13.3156	-0.617488	0.01155	0.0488825
ENSRNOG00000019609	ENSRNOT00000026591	313536	UDP-Gal:betaGlcNAc beta 1,4- galactosyltransferase, polypeptide 2|B4galt2			10.6394	6.93396	-0.617668	0.0109	0.0468074
ENSRNOG00000018586	ENSRNOT00000057330///ENSRNOT00000078260	363252	family with sequence similarity 134, member A|Fam134a			12.7703	8.32209	-0.617775	0.0096	0.0422172
ENSRNOG00000024266	ENSRNOT00000031044	100362495	HAUS augmin-like complex, subunit 5|Haus5			4.58026	2.98467	-0.617857	0.0111	0.0474202
ENSRNOG00000061099	ENSRNOT00000089762					61.7255	40.2108	-0.618284	0.0041	0.0214101
ENSRNOG00000038909	ENSRNOT00000050922///ENSRNOT00000077111		|Pou3f3			13.7505	8.94556	-0.620238	0.0067	0.0318646
ENSRNOG00000016810	ENSRNOT00000076864///ENSRNOT00000076052///ENSRNOT00000076736///ENSRNOT00000022574	29332	stathmin 1|Stmn1			286.091	186.04	-0.620866	0.003	0.0167609
ENSRNOG00000004968	ENSRNOT00000035255	362798	non-SMC condensin II complex, subunit G2|Ncapg2			15.5657	10.1201	-0.62115	0.00305	0.0169796
ENSRNOG00000014690	ENSRNOT00000019761	296360	phosphatidylinositol glycan anchor biosynthesis, class T|Pigt			35.4576	23.0523	-0.621184	0.0038	0.0201578
ENSRNOG00000009837	ENSRNOT00000013260	679811	similar to RIKEN cDNA D930015E06|LOC679811			9.72064	6.31902	-0.621352	0.0057	0.0279399
ENSRNOG00000005802	ENSRNOT00000029228	313427	ubiquitin specific peptidase 24|Usp24			28.9105	18.7873	-0.621834	0.0013	0.00854199
ENSRNOG00000022623	ENSRNOT00000037710	300105	tubulin tyrosine ligase-like family, member 12|Ttll12			31.5315	20.4827	-0.622385	0.0046	0.0233789
ENSRNOG00000018020	ENSRNOT00000024402///ENSRNOT00000090181	29722	amyloid beta (A4) precursor protein-binding, family B, member 1 (Fe65)|Apbb1			17.9016	11.6284	-0.622429	0.00635	0.0304783
ENSRNOG00000014415	ENSRNOT00000019443	286899	heat shock factor binding protein 1|Hsbp1			150.622	97.818	-0.622764	0.00225	0.0132108
ENSRNOG00000027833	ENSRNOT00000090152///ENSRNOT00000038543	310538	folliculin interacting protein 2|Fnip2			8.46025	5.49243	-0.623258	0.00935	0.0413115
ENSRNOG00000019100	ENSRNOT00000025903///ENSRNOT00000068395///ENSRNOT00000079371	171529	kinesin family member 2C|Kif2c			19.5716	12.6968	-0.624291	0.0065	0.0310605
ENSRNOG00000014130	ENSRNOT00000019234	498709	CDC28 protein kinase regulatory subunit 2|Cks2			88.5048	57.3841	-0.625105	0.00995	0.043471
ENSRNOG00000017600	ENSRNOT00000023831///ENSRNOT00000091128	266611	protein tyrosine phosphatase, non-receptor type 9|Ptpn9			80.022	51.7883	-0.627772	0.0034	0.0184891
ENSRNOG00000054780	ENSRNOT00000084038					23.2763	15.0588	-0.628255	0.00875	0.0392272
ENSRNOG00000016478	ENSRNOT00000022343	287444	eukaryotic translation initiation factor 5A|Eif5a			432.53	279.774	-0.62854	0.003	0.0167609
ENSRNOG00000019734	ENSRNOT00000087528///ENSRNOT00000026716	301250	mitochondrial ribosomal protein L14|Mrpl14			29.9813	19.3854	-0.629096	0.0117	0.049354
ENSRNOG00000026455	ENSRNOT00000033976	363159	glycerol-3-phosphate dehydrogenase 1-like|Gpd1l			12.9641	8.38125	-0.629285	0.0052	0.0258859
ENSRNOG00000012985	ENSRNOT00000017794	300257	prefoldin subunit 5|Pfdn5			277.453	179.284	-0.629996	0.0032	0.0176194
ENSRNOG00000050410	ENSRNOT00000075517	687711	small nuclear ribonucleoprotein D3|Snrpd3			71.1865	45.9784	-0.630647	0.0075	0.0349024
ENSRNOG00000018087	ENSRNOT00000024430	81818	vimentin|Vim			1871.35	1208.55	-0.630807	0.00055	0.00413323
ENSRNOG00000019532	ENSRNOT00000026445	292878	ER membrane protein complex subunit 10|Emc10			16.306	10.5221	-0.631983	0.0084	0.0380339
ENSRNOG00000008810	ENSRNOT00000042100///ENSRNOT00000061303///ENSRNOT00000048137///ENSRNOT00000048353///ENSRNOT00000012129	117536	NMDA receptor synaptonuclear signaling and neuronal migration factor|Nsmf			18.8194	12.1362	-0.632901	0.0081	0.036949
ENSRNOG00000017608	ENSRNOT00000023802	293148	C2 calcium-dependent domain containing 3|C2cd3			3.14699	2.02791	-0.633976	0.01055	0.0455827
ENSRNOG00000028335	ENSRNOT00000038703	310341	FAT atypical cadherin 4|Fat4			3.68467	2.37407	-0.634177	0.00485	0.0244289
ENSRNOG00000013013	ENSRNOT00000018467	84424	transducin-like enhancer of split 3|Tle3			19.5949	12.6075	-0.6362	0.0032	0.0176194
ENSRNOG00000003670	ENSRNOT00000004867	690244	small ubiquitin-like modifier 2|			921.268	592.25	-0.637416	0.00385	0.0203846
ENSRNOG00000022657	ENSRNOT00000011808	303330	transmembrane protein 97|Tmem97			209.467	134.625	-0.637775	0.00205	0.0122616
ENSRNOG00000001237	ENSRNOT00000001659	94165	calcineurin binding protein 1|Cabin1			8.60797	5.53213	-0.637837	0.00515	0.0256734
ENSRNOG00000031824	ENSRNOT00000049973	363024	solute carrier family 44 (choline transporter), member 2|Slc44a2			19.2115	12.3437	-0.63819	0.00405	0.0211962
ENSRNOG00000019240	ENSRNOT00000088657///ENSRNOT00000026051	362015	adenosine monophosphate deaminase 2|Ampd2			16.0888	10.3362	-0.638358	0.0045	0.0229619
ENSRNOG00000004377	ENSRNOT00000005863///ENSRNOT00000084155	313977	lipin 1|Lpin1			14.7375	9.46708	-0.6385	0.0082	0.0373326
ENSRNOG00000053469	ENSRNOT00000077495					16.5153	10.6083	-0.638609	0.00625	0.0300496
ENSRNOG00000018276	ENSRNOT00000024701	367252	mannosyl (alpha-1,3-)-glycoprotein beta-1,4-N-acetylglucosaminyltransferase, isozyme A|Mgat4a			5.57754	3.58251	-0.63866	0.0046	0.0233789
ENSRNOG00000015553	ENSRNOT00000021502///ENSRNOT00000086285	310614	GATA zinc finger domain containing 2B|Gatad2b			21.743	13.9627	-0.63897	0.00715	0.0336296
ENSRNOG00000002826	ENSRNOT00000003812	29540	hydroxysteroid (17-beta) dehydrogenase 7|Hsd17b7			14.1501	9.08547	-0.639175	0.00475	0.0239595
ENSRNOG00000007462	ENSRNOT00000091236///ENSRNOT00000083162///ENSRNOT00000065229	303135	septin 8|Sept8			76.9787	49.4146	-0.639522	0.01125	0.0479736
ENSRNOG00000055089	ENSRNOT00000082108///ENSRNOT00000083983	85254	solute carrier family 44 (choline transporter), member 1|Slc44a1			241.144	154.775	-0.63972	0.00075	0.00537768
ENSRNOG00000022593	ENSRNOT00000038452	307852	pyruvate dehydrogenase phosphatase regulatory subunit|Pdpr			20.6172	13.2309	-0.639938	0.00495	0.024888
ENSRNOG00000010199	ENSRNOT00000014170	25456	glycine receptor, beta|Glrb			5.8309	3.7416	-0.640064	0.00965	0.0424106
ENSRNOG00000023197	ENSRNOT00000033254	307296	zinc finger protein 608|Zfp608			9.46963	6.07485	-0.640461	0.00365	0.0195463
ENSRNOG00000007152	ENSRNOT00000009563	79431	basic helix-loop-helix family, member e40|Bhlhe40			24.484	15.6941	-0.641616	0.0056	0.0275554
ENSRNOG00000010701	ENSRNOT00000014270	310074	DEP domain containing 1B|Depdc1b			8.07725	5.17642	-0.64191	0.0097	0.0425771
ENSRNOG00000018212	ENSRNOT00000024576	299617	abhydrolase domain containing 17A|Abhd17a			19.863	12.7236	-0.64258	0.0095	0.041869
ENSRNOG00000022373	ENSRNOT00000049810	361987	DENN/MADD domain containing 4B|Dennd4b			3.49171	2.2364	-0.642759	0.0085	0.0383509
ENSRNOG00000004246	ENSRNOT00000005653	303260	sperm associated antigen 7|Spag7			26.4732	16.9422	-0.643917	0.00555	0.027386
ENSRNOG00000016534	ENSRNOT00000057851					7.42768	4.753	-0.644072	0.01165	0.0492317
ENSRNOG00000057760	ENSRNOT00000081075		|Stil			7.84547	5.01899	-0.644461	0.00595	0.0288239
ENSRNOG00000034066	ENSRNOT00000044608		|Hspa8			1402.17	897.008	-0.644471	0.00065	0.00476509
ENSRNOG00000010777	ENSRNOT00000014661	362481	thymocyte selection-associated high mobility group box|Tox			8.89155	5.68763	-0.644608	0.0073	0.0340844
ENSRNOG00000013618	ENSRNOT00000018870	361183	ankyrin repeat domain 10|Ankrd10			18.3307	11.7227	-0.644954	0.00705	0.0332482
ENSRNOG00000009746	ENSRNOT00000039809	313434	A kinase (PRKA) anchor protein 17B|Akap17b			3.63513	2.32414	-0.645312	0.0086	0.0386904
ENSRNOG00000012486	ENSRNOT00000060452///ENSRNOT00000016828	301323	primase, DNA, polypeptide 2|Prim2			25.5057	16.3	-0.64595	0.0045	0.0229619
ENSRNOG00000007018	ENSRNOT00000009430	362197	mitogen activated protein kinase binding protein 1|Mapkbp1			4.84244	3.09405	-0.646237	0.00615	0.0296498
ENSRNOG00000003562	ENSRNOT00000052407	289335	sushi domain containing 4|Susd4			16.4952	10.5371	-0.646562	0.00435	0.0223179
ENSRNOG00000025742	ENSRNOT00000022336	299625	lamin B2|Lmnb2			12.5265	7.9982	-0.647237	0.007	0.0330789
ENSRNOG00000042118	ENSRNOT00000063899		|RGD1310081			20.9675	13.3772	-0.648379	0.00145	0.00928898
ENSRNOG00000017708	ENSRNOT00000023806					79.7216	50.8538	-0.648616	0.00285	0.0160761
ENSRNOG00000012616	ENSRNOT00000017998	29411	palmitoyl-protein thioesterase 1|Ppt1			58.0777	37.0338	-0.649144	0.00415	0.0215911
ENSRNOG00000003948	ENSRNOT00000005366	54265	lethal giant larvae homolog 1 (Drosophila)|Llgl1			16.9618	10.8096	-0.649976	0.0044	0.0225416
ENSRNOG00000017225	ENSRNOT00000023247	361774	family with sequence similarity 160, member B1|Fam160b1			11.5572	7.36453	-0.650129	0.00595	0.0288239
ENSRNOG00000032401	ENSRNOT00000049001	100360868	H3 histone, family 3C|H3f3c			452.064	288.03	-0.650306	0.00135	0.00876814
ENSRNOG00000005564	ENSRNOT00000064175	312248	ubinuclein 2|Ubn2			7.94975	5.06486	-0.650388	0.00805	0.0367567
ENSRNOG00000005659	ENSRNOT00000008492///ENSRNOT00000091016	114592	aurora kinase B|Aurkb			34.0892	21.7147	-0.650644	0.0072	0.0337857
ENSRNOG00000001088	ENSRNOT00000001444	288414	replication factor C (activator 1) 3|Rfc3			42.7438	27.2267	-0.650693	0.0047	0.0237499
ENSRNOG00000004980	ENSRNOT00000006883	287419	RAN guanine nucleotide release factor|Rangrf			26.5665	16.8966	-0.652871	0.01135	0.0482392
ENSRNOG00000007089	ENSRNOT00000010101	63865	legumain|Lgmn			61.8723	39.3331	-0.65355	0.00145	0.00928898
ENSRNOG00000009183	ENSRNOT00000045226	500575	SUZ RNA binding domain containing 1|Szrd1			25.2721	16.0637	-0.65374	0.00295	0.0165737
ENSRNOG00000011387	ENSRNOT00000015296	680576	tet methylcytosine dioxygenase 3|Tet3			8.11487	5.15593	-0.654335	0.00915	0.040568
ENSRNOG00000013624	ENSRNOT00000045719	691172	UEV and lactate/malate dehyrogenase domains|Uevld			6.55784	4.16463	-0.655033	0.0105	0.0454085
ENSRNOG00000001185	ENSRNOT00000050782	288704	similar to RIKEN cDNA 2210016L21 gene|RGD1311899			54.6612	34.7099	-0.655172	0.00375	0.0199527
ENSRNOG00000006028	ENSRNOT00000007954	362980	tubulin, gamma complex associated protein 6|Tubgcp6			9.53505	6.05186	-0.655862	0.0079	0.0362128
ENSRNOG00000003235	ENSRNOT00000004323	303100	mannosyl (alpha-1,3-)-glycoprotein beta-1,4-N-acetylglucosaminyltransferase, isozyme B|Mgat4b			12.1885	7.7325	-0.656508	0.00495	0.024888
ENSRNOG00000011909	ENSRNOT00000016327	25597	RAS p21 protein activator 2|Rasa2			10.4778	6.64359	-0.657297	0.0026	0.0148807
ENSRNOG00000003268	ENSRNOT00000004361	303101	mastermind-like transcriptional coactivator 1|Maml1			7.20173	4.56059	-0.659125	0.0047	0.0237499
ENSRNOG00000003213	ENSRNOT00000030300	287773	helicase with zinc finger|Helz			10.5024	6.65003	-0.659286	0.004	0.020997
ENSRNOG00000016566	ENSRNOT00000052227	500901	Rho GTPase activating protein 39|Arhgap39			20.5504	13.0093	-0.659625	0.0021	0.0124917
ENSRNOG00000000062	ENSRNOT00000000071	305624	polycomb group ring finger 3|Pcgf3			14.6537	9.27471	-0.659894	0.00715	0.0336296
ENSRNOG00000027739	ENSRNOT00000034970	307212	carnosine dipeptidase 1 (metallopeptidase M20 family)|Cndp1			7.71477	4.88218	-0.660096	0.00605	0.029268
ENSRNOG00000019048	ENSRNOT00000025794	24787	superoxide dismutase 2, mitochondrial|Sod2			38.6211	24.4396	-0.660173	0.00275	0.0156059
ENSRNOG00000004337	ENSRNOT00000006018	304885	family with sequence similarity 20, member B|Fam20b			54.3492	34.3902	-0.660262	0.0029	0.0163254
ENSRNOG00000023991	ENSRNOT00000031109	689377	RAB20, member RAS oncogene family|Rab20			8.50623	5.38144	-0.660527	0.01	0.0436623
ENSRNOG00000002537	ENSRNOT00000082177///ENSRNOT00000047444	317420	WNK lysine deficient protein kinase 3|Wnk3			5.78577	3.66017	-0.660599	0.0052	0.0258859
ENSRNOG00000020424	ENSRNOT00000027681	309014	phosphatidic acid phosphatase type 2 domain containing 1A|Ppapdc1a			44.7291	28.2931	-0.660766	0.0047	0.0237499
ENSRNOG00000001124	ENSRNOT00000001486	304521	ring finger protein, transmembrane 2|Rnft2			5.47265	3.45826	-0.662194	0.00615	0.0296498
ENSRNOG00000001129	ENSRNOT00000064900	360818	F-box protein 21|Fbxo21			15.4714	9.76769	-0.663517	0.0043	0.0221179
ENSRNOG00000002125	ENSRNOT00000002924	289500	cyclin I|Ccni			48.55	30.6509	-0.663541	0.0021	0.0124917
ENSRNOG00000050547	ENSRNOT00000074225	89815	synaptogyrin 2|Syngr2			49.1474	31.0074	-0.664503	0.00515	0.0256734
ENSRNOG00000031801	ENSRNOT00000044896	287989	Eph receptor B3|Ephb3			4.57099	2.88314	-0.664864	0.0096	0.0422172
ENSRNOG00000056148	ENSRNOT00000083191		|Nudcd3			39.4533	24.884	-0.66493	0.00905	0.0402133
ENSRNOG00000015063	ENSRNOT00000066733	65156	dihydroorotate dehydrogenase (quinone)|Dhodh			7.22431	4.55577	-0.665167	0.0057	0.0279399
ENSRNOG00000005184	ENSRNOT00000006887	691534	NOP10 ribonucleoprotein|Nop10			92.4632	58.2355	-0.666981	0.003	0.0167609
ENSRNOG00000025604	ENSRNOT00000008508	314993	ATPase family, AAA domain containing 2|Atad2			47.2858	29.7803	-0.667051	0.0016	0.010062
ENSRNOG00000060707	ENSRNOT00000090100	689688	autophagy related 2A|Atg2a			3.12908	1.97046	-0.667208	0.00785	0.0360424
ENSRNOG00000011599	ENSRNOT00000067612///ENSRNOT00000089073	309312	glycine dehydrogenase (decarboxylating)|Gldc			8.10784	5.10424	-0.66762	0.0057	0.0279399
ENSRNOG00000019180	ENSRNOT00000026057	113976	acyl-CoA synthetase long-chain family member 4|Acsl4			156.919	98.7798	-0.667728	0.00035	0.0028008
ENSRNOG00000047356	ENSRNOT00000042495	311860///100909750	ABL proto-oncogene 1, non-receptor tyrosine kinase|Abl1///ABL proto-oncogene 1, non-receptor tyrosine kinase|LOC100909750///tyrosine-protein kinase ABL1-like|Abl1///tyrosine-protein kinase ABL1-like|LOC100909750			5.35881	3.37327	-0.667766	0.00575	0.0280872
ENSRNOG00000001453	ENSRNOT00000001975	368002	bromodomain adjacent to zinc finger domain, 1B|Baz1b			33.1684	20.8783	-0.667805	0.00055	0.00413323
ENSRNOG00000051056	ENSRNOT00000076105					36.8497	23.1941	-0.667895	0.00305	0.0169796
ENSRNOG00000018671	ENSRNOT00000084009///ENSRNOT00000064903	363068	COMM domain containing 4|Commd4			44.3646	27.9205	-0.668084	0.0039	0.0206105
ENSRNOG00000022533	ENSRNOT00000078925///ENSRNOT00000036744	288515	MICAL-like 2|Micall2			15.3734	9.67201	-0.668549	0.004	0.020997
ENSRNOG00000007990	ENSRNOT00000010556	312670	adiponectin receptor 2|Adipor2			20.9202	13.157	-0.669065	0.0068	0.032253
ENSRNOG00000052025	ENSRNOT00000092061	29466	amino-terminal enhancer of split|Aes			147.267	92.5939	-0.669447	0.00245	0.0141955
ENSRNOG00000019949	ENSRNOT00000027029	292758	mitochondrial ribosomal protein S12|Mrps12			24.6479	15.4909	-0.670048	0.00785	0.0360424
ENSRNOG00000003338	ENSRNOT00000081415///ENSRNOT00000041606	24660	peripheral myelin protein 22|Pmp22			61.8418	38.8416	-0.670979	0.00175	0.0107931
ENSRNOG00000054515	ENSRNOT00000077666	500824	FYVE, RhoGEF and PH domain containing 6|Fgd6			2.80933	1.76402	-0.671363	0.0097	0.0425771
ENSRNOG00000017641	ENSRNOT00000089885///ENSRNOT00000060822	361212	ring finger protein 44|Rnf44			9.44809	5.93178	-0.671557	0.0061	0.0294593
ENSRNOG00000007574	ENSRNOT00000010183	29511	peptidyl arginine deiminase, type II|Padi2			40.4078	25.3586	-0.67216	0.00115	0.00770757
ENSRNOG00000000852	ENSRNOT00000092646///ENSRNOT00000092322///ENSRNOT00000001133	294250	proline-rich coiled-coil 2A|Prrc2a			25.4449	15.9412	-0.674614	0.0056	0.0275554
ENSRNOG00000020296	ENSRNOT00000027496	171069///103693430	up-regulated during skeletal muscle growth 5 homolog (mouse)|LOC103693430///up-regulated during skeletal muscle growth 5 homolog (mouse)|Usmg5///up-regulated during skeletal muscle growth protein 5|LOC103693430///up-regulated during skeletal muscle growth protein 5|Usmg5			2357.93	1476.84	-0.675009	0.0036	0.0193227
ENSRNOG00000015733	ENSRNOT00000048125	50685	myosin, light chain 12B, regulatory|Myl12b			53.0165	33.1996	-0.675275	0.0039	0.0206105
ENSRNOG00000007418	ENSRNOT00000011105	304817	importin 9|Ipo9			50.7872	31.8029	-0.675305	0.0015	0.00953978
ENSRNOG00000001886	ENSRNOT00000002581	287954	DGCR8 microprocessor complex subunit|Dgcr8			27.7377	17.3671	-0.67549	0.00115	0.00770757
ENSRNOG00000011654	ENSRNOT00000086653///ENSRNOT00000016946	310344	polo-like kinase 4|Plk4			22.3927	14.0198	-0.675559	0.00225	0.0132108
ENSRNOG00000059878	ENSRNOT00000088333	689055	RAD51 associated protein 1|Rad51ap1			12.0516	7.54283	-0.676042	0.0078	0.0359183
ENSRNOG00000059276	ENSRNOT00000090120///ENSRNOT00000087487	498265	similar to hypothetical protein FLJ10706|LOC498265			7.90573	4.94721	-0.676283	0.00705	0.0332482
ENSRNOG00000008421	ENSRNOT00000004003	305351	kelch-like family member 5|Klhl5			25.5393	15.9804	-0.676418	0.002	0.0120085
ENSRNOG00000015558	ENSRNOT00000020873	311721	zinc finger protein 512B|Zfp512b			4.84126	3.02883	-0.676621	0.006	0.0290561
ENSRNOG00000007806	ENSRNOT00000010429	79117	ADP-ribosylation factor 5|Arf5			28.582	17.8755	-0.677125	0.00515	0.0256734
ENSRNOG00000009085	ENSRNOT00000067183	373545	protein kinase, AMP-activated, gamma 2 non-catalytic subunit|Prkag2			3.33679	2.08677	-0.677188	0.01095	0.0469219
ENSRNOG00000024845	ENSRNOT00000034074///ENSRNOT00000083086	689432	mitochondrial ribosomal protein S21|Mrps21			151.709	94.844	-0.677682	0.00365	0.0195463
ENSRNOG00000021156	ENSRNOT00000050891	89811	vascular endothelial growth factor B|Vegfb			10.8766	6.79967	-0.677687	0.00655	0.0312675
ENSRNOG00000051528	ENSRNOT00000079340	316767	DEAD/H (Asp-Glu-Ala-Asp/His) box helicase 11|Ddx11			10.4351	6.52316	-0.677796	0.0069	0.0326832
ENSRNOG00000006813	ENSRNOT00000009008	362409	sulfatase modifying factor 1|Sumf1			6.91235	4.31723	-0.679069	0.0058	0.0282823
ENSRNOG00000048891	ENSRNOT00000072368	305466	proline rich 14-like|Prr14l			10.0337	6.26391	-0.679719	0.0018	0.0110675
ENSRNOG00000004160	ENSRNOT00000005615	24689	phosphoribosyl pyrophosphate synthetase 2|Prps2			16.3987	10.2368	-0.679816	0.00245	0.0141955
ENSRNOG00000008994	ENSRNOT00000011937	297518	actin related protein 2/3 complex, subunit 4|Arpc4			94.5928	59.0478	-0.679848	0.00135	0.00876814
ENSRNOG00000009495	ENSRNOT00000080516///ENSRNOT00000012739	83805	SRC proto-oncogene, non-receptor tyrosine kinase|Src			39.2392	24.4878	-0.680235	0.004	0.020997
ENSRNOG00000005667	ENSRNOT00000076284///ENSRNOT00000075976///ENSRNOT00000076644///ENSRNOT00000007660		|Astn1			20.6889	12.9108	-0.680275	0.0087	0.0390528
ENSRNOG00000050483	ENSRNOT00000073135	686393	protease-associated domain containing 1|Pradc1			10.0129	6.24836	-0.680315	0.0098	0.0429223
ENSRNOG00000007076	ENSRNOT00000009270		|LOC691422			7.85839	4.90283	-0.680619	0.0086	0.0386904
ENSRNOG00000032699	ENSRNOT00000068459	292597	tweety family member 1|Ttyh1			7.74893	4.834	-0.68078	0.00425	0.0219329
ENSRNOG00000021032	ENSRNOT00000028549	308589	sphingosine kinase 2|Sphk2			6.7225	4.19347	-0.680854	0.00755	0.0350308
ENSRNOG00000033057	ENSRNOT00000047750		|Gapdh-ps2///|RGD1560797			37.2694	23.2406	-0.681341	0.0031	0.0171764
ENSRNOG00000010984	ENSRNOT00000014941	290527	annexin A11|Anxa11			9.69443	6.04511	-0.681387	0.00465	0.0235819
ENSRNOG00000006570	ENSRNOT00000008573		|Plekhg3			4.37264	2.72654	-0.681432	0.00595	0.0288239
ENSRNOG00000010765	ENSRNOT00000015179///ENSRNOT00000085126	305679	vinculin|Vcl			13.5515	8.43977	-0.683173	0.0021	0.0124917
ENSRNOG00000039859	ENSRNOT00000064932///ENSRNOT00000067325	84350	DNA (cytosine-5-)-methyltransferase 1|Dnmt1			81.7536	50.8853	-0.684033	0.00055	0.00413323
ENSRNOG00000024751	ENSRNOT00000033529	361844	H2A histone family, member Y2|H2afy2			6.69596	4.16557	-0.684776	0.00645	0.0309055
ENSRNOG00000013064	ENSRNOT00000017575	362558	low density lipoprotein receptor-related protein 8, apolipoprotein e receptor|Lrp8			8.37486	5.20945	-0.684934	0.0035	0.0189377
ENSRNOG00000014960	ENSRNOT00000087870///ENSRNOT00000020414	64557	BRCA1 associated RING domain 1|Bard1			11.9733	7.44591	-0.685296	0.0079	0.0362128
ENSRNOG00000042944	ENSRNOT00000065677	681382///689399	hypothetical protein LOC681382|Cenpw///centromere protein W|Cenpw			10.2645	6.3811	-0.685784	0.008	0.0365759
ENSRNOG00000024008	ENSRNOT00000037368	307511	cell division cycle 25C|Cdc25c			10.0866	6.26843	-0.686266	0.00355	0.019142
ENSRNOG00000042286	ENSRNOT00000068623	498310	NSL1, MIS12 kinetochore complex component|Nsl1			7.77127	4.82724	-0.68695	0.0074	0.0344941
ENSRNOG00000020353	ENSRNOT00000082799///ENSRNOT00000027574	309460	SH3 and PX domains 2A|Sh3pxd2a			89.8765	55.828	-0.686955	0.00095	0.00655449
ENSRNOG00000008733	ENSRNOT00000011557	297455	LSM3 homolog, U6 small nuclear RNA and mRNA degradation associated|Lsm3			97.3124	60.4403	-0.687113	0.00235	0.0137064
ENSRNOG00000050636	ENSRNOT00000074074///ENSRNOT00000075382///ENSRNOT00000074378		|Arhgef10l			7.27668	4.51878	-0.687349	0.0039	0.0206105
ENSRNOG00000002541	ENSRNOT00000003437	305343	PDS5 cohesin associated factor A|Pds5a			14.6475	9.09223	-0.687951	0.008	0.0365759
ENSRNOG00000006877	ENSRNOT00000009635	25186	ephrin B1|Efnb1			2.78232	1.72692	-0.688083	0.01085	0.0466497
ENSRNOG00000017060	ENSRNOT00000067949///ENSRNOT00000023601	689560	ryanodine receptor 2, cardiac|Ryr2			0.636209	0.394862	-0.688153	0.0092	0.0407383
ENSRNOG00000018417	ENSRNOT00000025096///ENSRNOT00000090032	64472	N(alpha)-acetyltransferase 35, NatC auxiliary subunit|Naa35			22.1834	13.7617	-0.688823	0.00415	0.0215911
ENSRNOG00000006551	ENSRNOT00000008786	304653	DDB1 and CUL4 associated factor 15|Dcaf15			10.5384	6.53522	-0.689355	0.00505	0.0252734
ENSRNOG00000010959	ENSRNOT00000014553	293023	kelch-like family member 25|Klhl25			8.14122	5.04511	-0.690358	0.00505	0.0252734
ENSRNOG00000031202	ENSRNOT00000078058	102554102	tripartite motif-containing protein 30A-like|LOC102554102			21.0858	13.0654	-0.690522	0.0115	0.0487148
ENSRNOG00000048915	ENSRNOT00000074683	684352	twinfilin actin-binding protein 2|Twf2			10.9167	6.75834	-0.691792	0.0066	0.0314635
ENSRNOG00000017751	ENSRNOT00000024648///ENSRNOT00000092274///ENSRNOT00000092366	293551	ADP-ribosylation factor-like 6 interacting protein 1|Arl6ip1			157.494	97.4968	-0.69187	0.0005	0.00380216
ENSRNOG00000011946	ENSRNOT00000016088	24924	pleiotrophin|Ptn			275.256	170.204	-0.69351	0.0007	0.00508132
ENSRNOG00000000378	ENSRNOT00000049437	361839	catenin (cadherin associated protein), alpha 3|Ctnna3			11.6887	7.2274	-0.693567	0.01015	0.0441938
ENSRNOG00000054605	ENSRNOT00000092043	302987	unkempt family zinc finger-like|Unkl			2.84211	1.75734	-0.69357	0.0116	0.0490498
ENSRNOG00000024798	ENSRNOT00000039344	306102	bora, aurora kinase A activator|Bora			5.2816	3.26469	-0.69403	0.007	0.0330789
ENSRNOG00000001309	ENSRNOT00000001774	83506	calcium/calmodulin-dependent protein kinase kinase 2, beta|Camkk2			4.70163	2.90527	-0.69449	0.00935	0.0413115
ENSRNOG00000019977	ENSRNOT00000078302///ENSRNOT00000027271	360406	protein tyrosine phosphatase, receptor type, F|Ptprf			16.6631	10.2939	-0.694865	0.004	0.020997
ENSRNOG00000012406	ENSRNOT00000017139	363133	poly(rC) binding protein 4|Pcbp4			63.1692	39.0114	-0.695324	0.00165	0.0103211
ENSRNOG00000013907	ENSRNOT00000018629	307740	spalt-like transcription factor 1|Sall1			21.4915	13.2713	-0.695462	0.00175	0.0107931
ENSRNOG00000055281	ENSRNOT00000084060	155696	discoidin, CUB and LCCL domain containing 2|Dcbld2			13.2903	8.2069	-0.695466	0.00425	0.0219329
ENSRNOG00000016031	ENSRNOT00000090647///ENSRNOT00000048653	306809	bicaudal D homolog 2 (Drosophila)|Bicd2			21.3512	13.1845	-0.695472	0.0017	0.0105588
ENSRNOG00000010475	ENSRNOT00000014095	25402	caspase 3|Casp3			88.5292	54.659	-0.695693	0.00065	0.00476509
ENSRNOG00000000848	ENSRNOT00000001124///ENSRNOT00000076738	415064	G patch domain and ankyrin repeats 1|Gpank1			8.01319	4.945	-0.696407	0.00895	0.039895
ENSRNOG00000022720	ENSRNOT00000032719	100361658	ubiquitin specific peptidase 37|Usp37			34.381	21.2155	-0.69649	0.00065	0.00476509
ENSRNOG00000010370	ENSRNOT00000013864///ENSRNOT00000086456	363599	TNFAIP3 interacting protein 1|Tnip1			13.8549	8.54946	-0.69649	0.00205	0.0122616
ENSRNOG00000031440	ENSRNOT00000050372///ENSRNOT00000083277	298992	neuro-oncological ventral antigen 1|Nova1			19.7192	12.1667	-0.696659	0.00335	0.0182879
ENSRNOG00000019374	ENSRNOT00000026358///ENSRNOT00000091223	315707	c-src tyrosine kinase|Csk			24.5389	15.1386	-0.696839	0.0036	0.0193227
ENSRNOG00000007104	ENSRNOT00000040255///ENSRNOT00000064025///ENSRNOT00000041130///ENSRNOT00000043646///ENSRNOT00000082723	25262	inositol 1,4,5-trisphosphate receptor, type 1|Itpr1			8.49285	5.23865	-0.697053	0.00155	0.00980459
ENSRNOG00000008524	ENSRNOT00000011138///ENSRNOT00000086735	296884	glucocorticoid induced 1|Glcci1			44.8646	27.6616	-0.697693	0.0007	0.00508132
ENSRNOG00000010421	ENSRNOT00000014010	312225	WD repeat domain 91|Wdr91			7.26776	4.48037	-0.697891	0.00455	0.0231834
ENSRNOG00000053468	ENSRNOT00000081355	500929	tubulin, alpha 1B|Tuba1b			335.401	206.762	-0.697917	0.00035	0.0028008
ENSRNOG00000010447	ENSRNOT00000014124	58814	tropomodulin 2|Tmod2			39.9598	24.6333	-0.697937	0.0025	0.014408
ENSRNOG00000060509	ENSRNOT00000079320					6.77962	4.17829	-0.698293	0.0037	0.019724
ENSRNOG00000002610	ENSRNOT00000003514	260416	calcium regulated heat stable protein 1|Carhsp1			37.8195	23.3058	-0.698442	0.0016	0.010062
ENSRNOG00000027012	ENSRNOT00000083467///ENSRNOT00000029615	408223	ubiquitin specific peptidase 54|Usp54			8.01158	4.93684	-0.6985	0.0031	0.0171764
ENSRNOG00000053258	ENSRNOT00000085033	246274	Fas apoptotic inhibitory molecule 2|Faim2			15.3252	9.44292	-0.6986	0.0022	0.0129931
ENSRNOG00000023280	ENSRNOT00000088729///ENSRNOT00000035209	363235	amyotrophic lateral sclerosis 2 (juvenile)|Als2			19.3239	11.8984	-0.699614	0.0012	0.00799318
ENSRNOG00000013517	ENSRNOT00000066739	296762	putative homeodomain transcription factor 2|Phtf2			8.79028	5.4099	-0.700308	0.0021	0.0124917
ENSRNOG00000024089	ENSRNOT00000034096	294925	fibronectin type III domain containing 3B|Fndc3b			21.0572	12.9554	-0.700754	0.002	0.0120085
ENSRNOG00000016770	ENSRNOT00000022603	24244	calmodulin 3|Calm1///calmodulin 3|Calm3///calmodulin 3|Calm2			112.178	69.0076	-0.700964	0.0014	0.00903035
ENSRNOG00000050695	ENSRNOT00000046227///ENSRNOT00000064873	315101///100910444	zinc finger protein 7|Zfp7///zinc finger protein 7|Znf7			3.34389	2.05676	-0.701151	0.0065	0.0310605
ENSRNOG00000045843	ENSRNOT00000072869		|Rusc2			5.27477	3.24197	-0.702236	0.00425	0.0219329
ENSRNOG00000048738	ENSRNOT00000009295	84581///103689963	histone deacetylase 6|Hdac6///histone deacetylase 6|LOC103689963			1.48037	0.909269	-0.703175	0.01135	0.0482392
ENSRNOG00000001004	ENSRNOT00000001334///ENSRNOT00000084236	360801	nuclear receptor co-repressor 2|Ncor2			13.749	8.44316	-0.703475	0.00775	0.0357114
ENSRNOG00000001111	ENSRNOT00000001475	360254	breast cancer 2, early onset|Brca2			2.62556	1.61231	-0.703493	0.0036	0.0193227
ENSRNOG00000005275	ENSRNOT00000007092	287379	serine hydroxymethyltransferase 1 (soluble)|Shmt1			35.4009	21.7328	-0.70391	0.0015	0.00953978
ENSRNOG00000017373	ENSRNOT00000023876	306004	Rho-related BTB domain containing 2|Rhobtb2			6.73409	4.13387	-0.703992	0.00225	0.0132108
ENSRNOG00000054770	ENSRNOT00000085927///ENSRNOT00000078436	362757	retinol dehydrogenase 11 (all-trans/9-cis/11-cis)|Rdh11			37.2766	22.8671	-0.704997	0.00185	0.011291
ENSRNOG00000042536	ENSRNOT00000015138///ENSRNOT00000066384///ENSRNOT00000067546	24627	phosphodiesterase 4D, cAMP-specific|Pde4d			15.5466	9.53384	-0.705467	0.0044	0.0225416
ENSRNOG00000015026	ENSRNOT00000091336///ENSRNOT00000020717	78966	Rho guanine nucleotide exchange factor (GEF) 11|Arhgef11			10.7716	6.6048	-0.70565	0.00515	0.0256734
ENSRNOG00000016034	ENSRNOT00000021548	301513	Rcd1 required for cell differentiation1 homolog (S. pombe)|Rqcd1			36.0236	22.084	-0.705944	0.001	0.00684574
ENSRNOG00000045771	ENSRNOT00000073039	89828	cell adhesion molecule L1-like|Chl1			4.89756	3.00179	-0.70624	0.00485	0.0244289
ENSRNOG00000033835	ENSRNOT00000064039///ENSRNOT00000047921	140694	dynamin 1|Dnm1			19.8156	12.142	-0.706632	0.00265	0.0151177
ENSRNOG00000020792	ENSRNOT00000028213///ENSRNOT00000084311	360635	ets variant 4|Etv4			26.0373	15.946	-0.707381	0.00165	0.0103211
ENSRNOG00000007584	ENSRNOT00000010701	192204	EH-domain containing 4|Ehd4			21.7021	13.2854	-0.707994	0.00115	0.00770757
ENSRNOG00000015852	ENSRNOT00000090519///ENSRNOT00000021223	306400	Rho GTPase activating protein 35|Arhgap35			50.82	31.0996	-0.7085	0.0011	0.00742553
ENSRNOG00000025702	ENSRNOT00000044071		|Kdm2b			11.3316	6.93388	-0.708615	0.0023	0.0134706
ENSRNOG00000005195	ENSRNOT00000007175	25307	cystatin C|Cst3			371.636	227.378	-0.708802	0.00065	0.00476509
ENSRNOG00000007241	ENSRNOT00000078278///ENSRNOT00000009687	311183	formin binding protein 4|Fnbp4			14.5647	8.91003	-0.708976	0.0021	0.0124917
ENSRNOG00000019316	ENSRNOT00000026312	64634	SH3-domain binding protein 4|Sh3bp4			7.09341	4.33872	-0.709209	0.00275	0.0156059
ENSRNOG00000006148	ENSRNOT00000008119///ENSRNOT00000087555	303122	similar to HTGN29 protein; keratinocytes associated transmembrane protein 2|RGD1310352			244.647	149.62	-0.709404	0.00045	0.00348218
ENSRNOG00000006802	ENSRNOT00000008879	500280	leucine rich repeat neuronal 1|Lrrn1			1.8086	1.10533	-0.710403	0.01175	0.0495204
ENSRNOG00000021265	ENSRNOT00000028888	114101	CDP-diacylglycerol synthase (phosphatidate cytidylyltransferase) 2|Cds2			11.5952	7.08489	-0.710714	0.00495	0.024888
ENSRNOG00000018929	ENSRNOT00000085880///ENSRNOT00000054753	309523	kinesin family member 20B|Kif20b			10.5836	6.46621	-0.710843	0.00135	0.00876814
ENSRNOG00000037720	ENSRNOT00000057242	288683	RBPJ interacting and tubulin associated 1|Rita1			6.57024	4.0139	-0.710942	0.0087	0.0390528
ENSRNOG00000022980	ENSRNOT00000059169	363061	succinate dehydrogenase complex, subunit D, integral membrane protein|Sdhd			125.526	76.6786	-0.711092	0.0008	0.00566117
ENSRNOG00000003220	ENSRNOT00000004329	100361558	histone H3.3B-like|H3f3a///histone H3.3B-like|H3f3b			569.596	347.781	-0.711761	0.0007	0.00508132
ENSRNOG00000007493	ENSRNOT00000010025	499966	X-ray repair complementing defective repair in Chinese hamster cells 2|Xrcc2			6.27848	3.83334	-0.711815	0.0031	0.0171764
ENSRNOG00000009274	ENSRNOT00000012300	286971	fucosyltransferase 11 (alpha (1,3) fucosyltransferase)|Fut11			10.7345	6.55275	-0.712081	0.0061	0.0294593
ENSRNOG00000053576	ENSRNOT00000074178					16.2861	9.93489	-0.713064	0.0072	0.0337857
ENSRNOG00000001056	ENSRNOT00000001398	304204	small nuclear RNA activating complex, polypeptide 2|Snapc2			10.1298	6.1794	-0.713069	0.00465	0.0235819
ENSRNOG00000004693	ENSRNOT00000043004///ENSRNOT00000027996		|Pbx1			5.79049	3.5313	-0.713485	0.01095	0.0469219
ENSRNOG00000016255	ENSRNOT00000021826	297433	podocalyxin-like 2|Podxl2			15.7405	9.59755	-0.713742	0.003	0.0167609
ENSRNOG00000012175	ENSRNOT00000065615	311658	nuclear factor of activated T-cells, cytoplasmic, calcineurin-dependent 2|Nfatc2			5.4009	3.29232	-0.714092	0.00395	0.0207966
ENSRNOG00000020350	ENSRNOT00000027632	171444	phosphofurin acidic cluster sorting protein 1|Pacs1			5.27652	3.21497	-0.714781	0.0088	0.0393761
ENSRNOG00000007254	ENSRNOT00000009513///ENSRNOT00000087090	500689	tetratricopeptide repeat domain 9|Ttc9			17.9328	10.9191	-0.715747	0.0016	0.010062
ENSRNOG00000013322	ENSRNOT00000075997///ENSRNOT00000076359///ENSRNOT00000018147		|Pola1			35.5745	21.644	-0.716875	0.00575	0.0280872
ENSRNOG00000010332	ENSRNOT00000013759	313211	nipsnap homolog 3B (C. elegans)|Nipsnap3b			6.9407	4.22118	-0.717435	0.00895	0.039895
ENSRNOG00000059344	ENSRNOT00000079639///ENSRNOT00000083890		|Tpcn1			14.6328	8.89826	-0.717606	0.0017	0.0105588
ENSRNOG00000010248	ENSRNOT00000013904	116459	serpin peptidase inhibitor, clade I (neuroserpin), member 1|Serpini1			8.45967	5.14164	-0.718373	0.00315	0.0173849
ENSRNOG00000012818	ENSRNOT00000048407	360573	kinase suppressor of ras 1|Ksr1			3.17742	1.93016	-0.719134	0.0046	0.0233789
ENSRNOG00000018462	ENSRNOT00000025043	80754	rabaptin, RAB GTPase binding effector protein 2|Rabep2			3.37337	2.04916	-0.719156	0.00765	0.0354247
ENSRNOG00000023643	ENSRNOT00000035881	288626	matrix metallopeptidase 17|Mmp17			4.94949	3.00658	-0.719158	0.0046	0.0233789
ENSRNOG00000012318	ENSRNOT00000016797	289054	abnormal spindle microtubule assembly|Aspm			13.6268	8.27723	-0.719221	0.001	0.00684574
ENSRNOG00000001455	ENSRNOT00000066447	308173	kinesin family member 13A|Kif13a			10.5312	6.3964	-0.719344	0.00095	0.00655449
ENSRNOG00000014625	ENSRNOT00000077301///ENSRNOT00000020670	245965	ATP synthase, H+ transporting, mitochondrial F1 complex, delta subunit|Atp5d			85.7943	52.1081	-0.719373	0.0027	0.0153531
ENSRNOG00000030616	ENSRNOT00000051979	689625	solute carrier family 25, member 45|Slc25a45			3.28179	1.99241	-0.719969	0.00725	0.0339637
ENSRNOG00000029038	ENSRNOT00000048155	363462	gem (nuclear organelle) associated protein 8|Gemin8			15.7055	9.52955	-0.72079	0.0051	0.0254964
ENSRNOG00000053011	ENSRNOT00000088521					25.3347	15.3656	-0.721409	0.00835	0.037844
ENSRNOG00000005393	ENSRNOT00000007162	498423	SERTA domain containing 2|Sertad2			6.97585	4.23087	-0.721416	0.0073	0.0340844
ENSRNOG00000019900	ENSRNOT00000026929	501103	solute carrier family 35 (adenosine 3'-phospho 5'-phosphosulfate transporter), member B2|Slc35b2			29.429	17.8402	-0.722108	0.0012	0.00799318
ENSRNOG00000008781	ENSRNOT00000012327	299207	similar to HSPC288|RGD1310769			10.7933	6.54269	-0.722183	0.0045	0.0229619
ENSRNOG00000005257	ENSRNOT00000041717	25636	protein kinase, cAMP-dependent, catalytic, alpha|Prkaca			58.0189	35.1591	-0.722624	0.00025	0.00212636
ENSRNOG00000011592	ENSRNOT00000015468	305880	low-density lipoprotein receptor-related protein 10|Lrp10			15.9259	9.63875	-0.724457	0.0017	0.0105588
ENSRNOG00000019698	ENSRNOT00000026713	364534	single stranded DNA binding protein 4|Ssbp4			11.81	7.14613	-0.724774	0.0037	0.019724
ENSRNOG00000019688	ENSRNOT00000060432	307483	diaphanous-related formin 1|Diaph1			9.19946	5.56504	-0.725159	0.00595	0.0288239
ENSRNOG00000006800	ENSRNOT00000008883	362518	transmembrane protein 246|Tmem246			6.08808	3.68135	-0.725752	0.0056	0.0275554
ENSRNOG00000052795	ENSRNOT00000090925	25679	inositol 1,4,5-trisphosphate receptor, type 3|Itpr3			2.3468	1.4186	-0.726221	0.00455	0.0231834
ENSRNOG00000002903	ENSRNOT00000080682///ENSRNOT00000057798	303208	sperm antigen with calponin homology and coiled-coil domains 1|Specc1			80.979	48.9372	-0.726616	0.001	0.00684574
ENSRNOG00000024272	ENSRNOT00000035879	316440	INO80 complex subunit D|Ino80d			4.67706	2.8257	-0.726996	0.00855	0.0385394
ENSRNOG00000019785	ENSRNOT00000026863	252962	putative homeodomain transcription factor 1|Phtf1			21.7916	13.1605	-0.727551	0.00145	0.00928898
ENSRNOG00000061373	ENSRNOT00000081196	312478	lysyl oxidase-like 3|Loxl3			4.14858	2.50474	-0.727956	0.0041	0.0214101
ENSRNOG00000053406	ENSRNOT00000088880///ENSRNOT00000082533		|Gramd1c			1.32793	0.801711	-0.728024	0.01095	0.0469219
ENSRNOG00000014819	ENSRNOT00000090702///ENSRNOT00000020603	29430	huntingtin-associated protein 1|Hap1			95.8838	57.8733	-0.728389	0.00025	0.00212636
ENSRNOG00000004831	ENSRNOT00000006970	366980	AT rich interactive domain 2 (Arid-rfx like)|Arid2			17.4102	10.5054	-0.728807	0.0015	0.00953978
ENSRNOG00000011863	ENSRNOT00000015795	307639	GINS complex subunit 3 (Psf3 homolog)|Gins3			10.7012	6.45463	-0.729364	0.00335	0.0182879
ENSRNOG00000024535	ENSRNOT00000036278	287476	zinc finger, ZZ-type with EF hand domain 1|Zzef1			22.9006	13.8108	-0.729587	0.0015	0.00953978
ENSRNOG00000015329	ENSRNOT00000020795	85245	karyopherin alpha 2|Kpna2			82.1109	49.5171	-0.729646	0.0003	0.00246807
ENSRNOG00000005096	ENSRNOT00000007414	171439	basic leucine zipper and W2 domains 2|Bzw2			74.8258	45.1195	-0.729784	0.0007	0.00508132
ENSRNOG00000020440	ENSRNOT00000027756		|Fads2			85.7453	51.6927	-0.730097	0.00055	0.00413323
ENSRNOG00000006235	ENSRNOT00000008985///ENSRNOT00000087376	81734	neural EGFL like 2|Nell2			20.754	12.5115	-0.730131	0.00105	0.00712562
ENSRNOG00000007984	ENSRNOT00000051132	501584	APC membrane recruitment protein 1|Amer1			2.88964	1.74168	-0.730407	0.00655	0.0312675
ENSRNOG00000008088	ENSRNOT00000010835	311462	BTB (POZ) domain containing 3|Btbd3			11.5315	6.94606	-0.731311	0.00325	0.0178528
ENSRNOG00000024757	ENSRNOT00000033969		|Endod1			2.83987	1.70954	-0.73222	0.01135	0.0482392
ENSRNOG00000015713	ENSRNOT00000021671	57341	parvin, alpha|Parva			8.24414	4.95958	-0.733151	0.00145	0.00928898
ENSRNOG00000020667	ENSRNOT00000077236///ENSRNOT00000056199	301013	shisa family member 5|Shisa5			30.0594	18.0808	-0.733359	0.00195	0.0117585
ENSRNOG00000057291	ENSRNOT00000084024					68.2028	41.0231	-0.733395	0.00235	0.0137064
ENSRNOG00000016454	ENSRNOT00000022170	298441	nuclear autoantigenic sperm protein (histone-binding)|Nasp			58.5676	35.208	-0.734197	0.0003	0.00246807
ENSRNOG00000012685	ENSRNOT00000016962	366698	aarF domain containing kinase 1|Adck1			5.80377	3.48829	-0.73447	0.0055	0.0271774
ENSRNOG00000046159	ENSRNOT00000006566	100909505	N-acetylglucosamine-6-sulfatase-like|Gns///N-acetylglucosamine-6-sulfatase-like|LOC100909505			14.4637	8.6893	-0.735125	0.001	0.00684574
ENSRNOG00000008017	ENSRNOT00000011052	140908	cyclin-dependent kinase 5|Cdk5			11.4079	6.85308	-0.735215	0.00245	0.0141955
ENSRNOG00000010457	ENSRNOT00000014017	503052	vasohibin 1|Vash1			36.2385	21.7674	-0.735352	0.00095	0.00655449
ENSRNOG00000027175	ENSRNOT00000033288	363886	canopy FGF signaling regulator 4|Cnpy4			12.93	7.76335	-0.735975	0.00395	0.0207966
ENSRNOG00000014323	ENSRNOT00000091001///ENSRNOT00000019190	310803	exostosin-like glycosyltransferase 2|Extl2			22.2906	13.3765	-0.736731	0.0014	0.00903035
ENSRNOG00000016358	ENSRNOT00000022049	83610	amyloid beta (A4) precursor protein-binding, family A, member 2|Apba2			12.3857	7.42626	-0.737972	0.0012	0.00799318
ENSRNOG00000013045	ENSRNOT00000017736	689954	SET domain containing (lysine methyltransferase) 7|Setd7			13.5733	8.13401	-0.738729	0.00255	0.0146542
ENSRNOG00000017967	ENSRNOT00000024200	361268	ankyrin repeat and SOCS box-containing 13|Asb13			4.97232	2.97781	-0.739669	0.01105	0.047264
ENSRNOG00000015275	ENSRNOT00000020637	291441	spindle and kinetochore associated complex subunit 1|Ska1			6.34883	3.79943	-0.740708	0.0054	0.026749
ENSRNOG00000012164	ENSRNOT00000016790	300443	lipid phosphate phosphatase-related protein type 2|Lppr2			6.80396	4.07094	-0.741013	0.00265	0.0151177
ENSRNOG00000008479	ENSRNOT00000042230///ENSRNOT00000043870///ENSRNOT00000070918///ENSRNOT00000046246///ENSRNOT00000052367///ENSRNOT00000042251	29715	solute carrier family 8 (sodium/calcium exchanger), member 1|Slc8a1			5.09	3.04324	-0.742056	0.00495	0.024888
ENSRNOG00000050796	ENSRNOT00000072930					402.595	240.66	-0.742332	0.005	0.0251214
ENSRNOG00000009431	ENSRNOT00000012600///ENSRNOT00000064942	306117	TBC1 domain family, member 4|Tbc1d4			5.57725	3.33252	-0.74294	0.00165	0.0103211
ENSRNOG00000026502	ENSRNOT00000036399	299933	DNA replication and sister chromatid cohesion 1|Dscc1			18.9141	11.2991	-0.743252	0.0025	0.014408
ENSRNOG00000048250	ENSRNOT00000075003	378467	transmembrane protein 159|Tmem159			5.58185	3.33386	-0.74355	0.0058	0.0282823
ENSRNOG00000002882	ENSRNOT00000003870///ENSRNOT00000061814///ENSRNOT00000086167	304695	zinc finger, CCHC domain containing 2|Zcchc2			11.1181	6.63976	-0.7437	0.00135	0.00876814
ENSRNOG00000007853	ENSRNOT00000010423	500964	PR domain containing 10|Prdm10			2.24413	1.3402	-0.743713	0.0034	0.0184891
ENSRNOG00000059013	ENSRNOT00000086066					4.34748	2.59626	-0.743747	0.0101	0.0440443
ENSRNOG00000010224	ENSRNOT00000092066///ENSRNOT00000013851	308821	RAB30, member RAS oncogene family|Rab30			4.82466	2.88116	-0.743775	0.0091	0.0403845
ENSRNOG00000029726	ENSRNOT00000047139	24423	glutathione S-transferase mu 1|Gstm1			4.97546	2.96981	-0.744459	0.00955	0.0420367
ENSRNOG00000002312	ENSRNOT00000003146	360932	ATPase, class V, type 10D|Atp10d			4.01292	2.39462	-0.744857	0.0031	0.0171764
ENSRNOG00000028834	ENSRNOT00000068013	363633	polymerase (RNA) II (DNA directed) polypeptide A|Polr2a			33.4825	19.9783	-0.744976	0.00605	0.029268
ENSRNOG00000007426	ENSRNOT00000009759	689176	transmembrane protein 64|Tmem64			5.74862	3.42999	-0.745013	0.00825	0.0374874
ENSRNOG00000008113	ENSRNOT00000010688	500552	similar to mKIAA1522 protein|RGD1561149			2.03105	1.21091	-0.746128	0.00535	0.0265481
ENSRNOG00000022615	ENSRNOT00000010691	287550	tumor protein p53 inducible protein 13|Tp53i13			3.77319	2.24955	-0.746145	0.00725	0.0339637
ENSRNOG00000045752	ENSRNOT00000074058	685579	ribonucleotide reductase M1|Rrm1			102.609	61.1729	-0.746191	0.0001	0.000959618
ENSRNOG00000002039	ENSRNOT00000061630	100360066	ecotropic viral integration site 5|Evi5			15.0411	8.96258	-0.746924	0.0007	0.00508132
ENSRNOG00000014742	ENSRNOT00000056110///ENSRNOT00000019946	360575	ankyrin repeat domain 13B|Ankrd13b			15.3561	9.14788	-0.747304	0.00205	0.0122616
ENSRNOG00000017069	ENSRNOT00000023392///ENSRNOT00000084882	680407	MAP/microtubule affinity-regulating kinase 4|Mark4			3.96112	2.35765	-0.748557	0.0051	0.0254964
ENSRNOG00000056106	ENSRNOT00000086577	300231	disco-interacting protein 2 homolog B|Dip2b			17.8566	10.6281	-0.748578	0.0011	0.00742553
ENSRNOG00000053285	ENSRNOT00000092122		|Mllt6			6.95435	4.1387	-0.748738	0.002	0.0120085
ENSRNOG00000028521	ENSRNOT00000037147	303584	pleckstrin homology domain containing, family M (with RUN domain) member 1|Plekhm1			5.72873	3.40684	-0.749782	0.0027	0.0153531
ENSRNOG00000014520	ENSRNOT00000019454		|Ing1			22.3415	13.278	-0.750693	0.00115	0.00770757
ENSRNOG00000052391	ENSRNOT00000082172	117186	SH3-domain binding protein 5 (BTK-associated)|Sh3bp5			54.1632	32.1818	-0.751068	0.0003	0.00246807
ENSRNOG00000011714	ENSRNOT00000079617///ENSRNOT00000015769	360547	spermidine/spermine N1-acetyltransferase family member 2|Sat2			10.4275	6.1944	-0.751356	0.00575	0.0280872
ENSRNOG00000017595	ENSRNOT00000057827	680419	Ras suppressor protein 1|Rsu1			40.2991	23.9374	-0.751481	0.0011	0.00742553
ENSRNOG00000007686	ENSRNOT00000010491	56003	septin 3|Sept3			12.1396	7.2086	-0.751931	0.00405	0.0211962
ENSRNOG00000029450	ENSRNOT00000076800///ENSRNOT00000076127///ENSRNOT00000076380///ENSRNOT00000015578///ENSRNOT00000087578		|Adgrb1			12.3544	7.33537	-0.752082	0.0118	0.0496864
ENSRNOG00000023509	ENSRNOT00000032918	29376	insulin receptor substrate 2|Irs2			11.0559	6.56005	-0.753037	0.0012	0.00799318
ENSRNOG00000008622	ENSRNOT00000031365///ENSRNOT00000086473	500131	cAMP responsive element binding protein 5|Creb5			7.98949	4.74019	-0.753158	0.00415	0.0215911
ENSRNOG00000017051	ENSRNOT00000023314	361110	transmembrane protein 110|Tmem110			9.65383	5.72664	-0.753413	0.0034	0.0184891
ENSRNOG00000006460	ENSRNOT00000008537	302972	amidohydrolase domain containing 2|Amdhd2			3.66736	2.17506	-0.753688	0.01055	0.0455827
ENSRNOG00000025151	ENSRNOT00000031367///ENSRNOT00000072897///ENSRNOT00000064168///ENSRNOT00000074954///ENSRNOT00000073696///ENSRNOT00000072244	685277	immunoglobulin-like domain containing receptor 2|Ildr2			13.2145	7.83721	-0.753708	0.00425	0.0219329
ENSRNOG00000018232	ENSRNOT00000061430	501099	serum response factor|Srf			9.71166	5.7594	-0.753798	0.00175	0.0107931
ENSRNOG00000008061	ENSRNOT00000010636	299694	NUAK family, SNF1-like kinase, 1|Nuak1			1.14708	0.680156	-0.754023	0.00755	0.0350308
ENSRNOG00000000122	ENSRNOT00000000134	24184	adenylate kinase 2|Ak2			107.976	64.0062	-0.754432	0.00035	0.0028008
ENSRNOG00000053196	ENSRNOT00000079388	300191	solute carrier family 48 (heme transporter), member 1|Slc48a1			26.0283	15.4289	-0.754442	0.00165	0.0103211
ENSRNOG00000029773	ENSRNOT00000086812///ENSRNOT00000050555	300711	ATM serine/threonine kinase|Atm			14.148	8.38553	-0.75462	0.00045	0.00348218
ENSRNOG00000011967	ENSRNOT00000066623	313749	nephronophthisis 4|Nphp4			1.32499	0.785291	-0.754685	0.0072	0.0337857
ENSRNOG00000038970	ENSRNOT00000003443	363460	FYVE, RhoGEF and PH domain containing 1|Fgd1			1.4969	0.88675	-0.755377	0.0077	0.0355509
ENSRNOG00000013215	ENSRNOT00000017670///ENSRNOT00000059459	290741	dCMP deaminase|Dctd			8.45735	5.00916	-0.755637	0.0041	0.0214101
ENSRNOG00000002471	ENSRNOT00000063995	288079	polymerase (DNA directed), theta|Polq			2.90447	1.72021	-0.755693	0.00225	0.0132108
ENSRNOG00000017581	ENSRNOT00000046174	310377	similar to 4833420G17Rik protein|RGD1306227			8.68427	5.1424	-0.755963	0.0024	0.0139575
ENSRNOG00000010512	ENSRNOT00000014091	298312	Yip1 domain family, member 1|Yipf1			40.1667	23.7763	-0.756477	0.00115	0.00770757
ENSRNOG00000008553	ENSRNOT00000011384	362657	methylenetetrahydrofolate reductase (NAD(P)H)|Mthfr			1.24894	0.738794	-0.757459	0.01135	0.0482392
ENSRNOG00000004281	ENSRNOT00000086154///ENSRNOT00000064483	305497	cordon-bleu WH2 repeat protein|Cobl			3.33666	1.97359	-0.757581	0.0024	0.0139575
ENSRNOG00000049370	ENSRNOT00000071471	498934///100360750	LSM6 homolog, U6 small nuclear RNA and mRNA degradation associated|LOC100360750///LSM6 homolog, U6 small nuclear RNA and mRNA degradation associated|Lsm6///Sm protein F-like|LOC100360750///Sm protein F-like|Lsm6			10.6709	6.30876	-0.758248	0.00215	0.0127406
ENSRNOG00000027220	ENSRNOT00000026967		|Pcdhgb8			20.7532	12.2623	-0.759107	0.00095	0.00655449
ENSRNOG00000045779	ENSRNOT00000073685					207.893	122.818	-0.759321	0.0001	0.000959618
ENSRNOG00000011452	ENSRNOT00000015535///ENSRNOT00000046388///ENSRNOT00000086036	24191	aldolase C, fructose-bisphosphate|Aldoc			395.446	233.592	-0.759488	0.00015	0.00135704
ENSRNOG00000003148	ENSRNOT00000004290	29543	TIMP metallopeptidase inhibitor 2|Timp2			71.821	42.4187	-0.759706	0.0003	0.00246807
ENSRNOG00000054757	ENSRNOT00000088323///ENSRNOT00000082699	25289	adenylate cyclase 6|Adcy6			16.4233	9.69826	-0.759945	0.0003	0.00246807
ENSRNOG00000021031	ENSRNOT00000028557///ENSRNOT00000040472	29143	granulin|Grn			44.2254	26.0992	-0.760872	0.0008	0.00566117
ENSRNOG00000009473	ENSRNOT00000085830///ENSRNOT00000067665	303497	oxysterol binding protein-like 7|Osbpl7			8.7106	5.13978	-0.761067	0.00135	0.00876814
ENSRNOG00000018358	ENSRNOT00000024840	290558	5'-nucleotidase domain containing 2|Nt5dc2			19.9487	11.749	-0.763752	0.00195	0.0117585
ENSRNOG00000011189	ENSRNOT00000015851	300981	aminoacylase 1|Acy1			22.1049	13.0134	-0.76437	0.00155	0.00980459
ENSRNOG00000053881	ENSRNOT00000079383		|Baz2a			6.89926	4.06037	-0.764832	0.002	0.0120085
ENSRNOG00000016327	ENSRNOT00000021884	293829	methylmalonyl CoA epimerase|Mcee			10.89	6.40632	-0.765431	0.00575	0.0280872
ENSRNOG00000025808	ENSRNOT00000031549	301254	alanyl-tRNA synthetase 2, mitochondrial|Aars2			3.6857	2.16586	-0.766996	0.00255	0.0146542
ENSRNOG00000020822	ENSRNOT00000028246	685152	ATPase, class I, type 8B, member 2|Atp8b2			34.726	20.4028	-0.767246	0.0001	0.000959618
ENSRNOG00000017911	ENSRNOT00000024428	362353	TRPM8 channel-associated factor 1|Tcaf1			32.6163	19.1578	-0.767664	0.0002	0.00174541
ENSRNOG00000012060	ENSRNOT00000064930	25202	guanylate cyclase 1, soluble, beta 3|Gucy1b3			12.1586	7.14149	-0.767683	0.00125	0.00825587
ENSRNOG00000004169	ENSRNOT00000005624	314642	fizzy/cell division cycle 20 related 1|Fzr1			8.02215	4.71108	-0.767931	0.0032	0.0176194
ENSRNOG00000030830	ENSRNOT00000040170	299613	mex-3 RNA binding family member D|Mex3d			2.22791	1.30827	-0.768026	0.00765	0.0354247
ENSRNOG00000015461	ENSRNOT00000020919///ENSRNOT00000077331	29366	serpin peptidase inhibitor, clade E (nexin, plasminogen activator inhibitor type 1), member 2|Serpine2			447.428	262.687	-0.76831	5e-05	0.000516446
ENSRNOG00000004466	ENSRNOT00000005901	296408	family with sequence similarity 210, member B|Fam210b			3.25638	1.91115	-0.768833	0.0066	0.0314635
ENSRNOG00000006487	ENSRNOT00000009228///ENSRNOT00000079656	313128	caspase 8 associated protein 2|Casp8ap2			23.8033	13.9645	-0.769392	5e-05	0.000516446
ENSRNOG00000009805	ENSRNOT00000077807///ENSRNOT00000077083///ENSRNOT00000067801	313024	WAS protein family, member 2|Wasf2			8.01376	4.7013	-0.76942	0.00455	0.0231834
ENSRNOG00000007415	ENSRNOT00000010218	24693	prostaglandin-endoperoxide synthase 1|Ptgs1			1.63234	0.957499	-0.769602	0.00725	0.0339637
ENSRNOG00000001009	ENSRNOT00000092487///ENSRNOT00000092432///ENSRNOT00000092576///ENSRNOT00000092687///ENSRNOT00000092249///ENSRNOT00000001336	304284	brain protein I3|Bri3			32.3149	18.946	-0.770306	0.0028	0.0158258
ENSRNOG00000042471	ENSRNOT00000065365///ENSRNOT00000086481	295072	similar to hypothetical protein C130079G13|RGD1560324			33.914	19.8831	-0.770337	0.0008	0.00566117
ENSRNOG00000014343	ENSRNOT00000019601///ENSRNOT00000071846		|Anln			15.9202	9.32861	-0.771122	0.0007	0.00508132
ENSRNOG00000060293	ENSRNOT00000091288		|Ndufa3			182.69	107.04	-0.771247	0.0028	0.0158258
ENSRNOG00000023851	ENSRNOT00000080176///ENSRNOT00000018895	295325	immunoglobulin superfamily, member 3|Igsf3			14.582	8.53633	-0.772497	0.0003	0.00246807
ENSRNOG00000056490	ENSRNOT00000074243					4.9158	2.87704	-0.77284	0.00305	0.0169796
ENSRNOG00000037211	ENSRNOT00000012038		|Kif14			6.37793	3.73162	-0.773287	0.0015	0.00953978
ENSRNOG00000010390	ENSRNOT00000014127///ENSRNOT00000079275	25709	hydroxymethylbilane synthase|Hmbs			15.5281	9.08181	-0.773832	0.0015	0.00953978
ENSRNOG00000033169	ENSRNOT00000064832///ENSRNOT00000089460	303010	cytoplasmic polyadenylation element binding protein 4|Cpeb4			15.3862	8.99799	-0.773962	0.0047	0.0237499
ENSRNOG00000001329	ENSRNOT00000001797	288529	gap junction protein, gamma 3|Gjc3			18.0761	10.5706	-0.77402	0.0043	0.0221179
ENSRNOG00000015205	ENSRNOT00000020446	64001	cytochrome b5 type A (microsomal)|Cyb5a			13.325	7.79029	-0.77439	0.003	0.0167609
ENSRNOG00000009566	ENSRNOT00000056234	303274	PHD finger protein 12|Phf12			5.88518	3.43967	-0.774815	0.0023	0.0134706
ENSRNOG00000018373	ENSRNOT00000024885///ENSRNOT00000081450///ENSRNOT00000012026///ENSRNOT00000064613///ENSRNOT00000031988	315776	talin 2|Tln2			15.89	9.2861	-0.774974	0.0062	0.0298398
ENSRNOG00000015810	ENSRNOT00000081471///ENSRNOT00000021532	292206	thyroid hormone receptor interactor 13|Trip13			14.9905	8.75954	-0.775125	0.0011	0.00742553
ENSRNOG00000015134	ENSRNOT00000020437	25579	mitogen activated protein kinase kinase kinase 12|Map3k12			12.7264	7.43255	-0.775899	0.0017	0.0105588
ENSRNOG00000000064	ENSRNOT00000000072	140608	ATP synthase, H+ transporting, mitochondrial Fo complex, subunit E|Atp5i			1144.75	668.536	-0.775952	0.00035	0.0028008
ENSRNOG00000027125	ENSRNOT00000036978	498741	membrane bound O-acyltransferase domain containing 1|Mboat1			1.53623	0.896801	-0.776534	0.0074	0.0344941
ENSRNOG00000010478	ENSRNOT00000033897///ENSRNOT00000082680///ENSRNOT00000078064///ENSRNOT00000084685///ENSRNOT00000087017///ENSRNOT00000077517///ENSRNOT00000013961///ENSRNOT00000014073	24795	serine (or cysteine) peptidase inhibitor, clade A, member 3N|LOC299282///serine (or cysteine) peptidase inhibitor, clade A, member 3N|LOC500712///serine (or cysteine) peptidase inhibitor, clade A, member 3N|Serpina3n			5.78777	3.37692	-0.7773	0.00405	0.0211962
ENSRNOG00000002341	ENSRNOT00000055674	494338	tripartite motif-containing 25|Trim25			1.43215	0.835548	-0.777391	0.00925	0.0409211
ENSRNOG00000033556	ENSRNOT00000055791///ENSRNOT00000067517	690911	spen family transcriptional repressor|Spen			6.64149	3.87259	-0.778207	0.0022	0.0129931
ENSRNOG00000027257	ENSRNOT00000039607	306357	Gem-interacting protein|Gmip			1.95525	1.13953	-0.77891	0.00415	0.0215911
ENSRNOG00000007029	ENSRNOT00000010061	65028	DnaJ (Hsp40) homolog, subfamily A, member 1|Dnaja1			390.779	227.555	-0.780139	5e-05	0.000516446
ENSRNOG00000057326	ENSRNOT00000077794					12.4109	7.2206	-0.781422	0.0073	0.0340844
ENSRNOG00000010124	ENSRNOT00000085382///ENSRNOT00000067618	361970	tripartite motif-containing 2|Trim2			50.3608	29.2624	-0.783252	0.0003	0.00246807
ENSRNOG00000018237	ENSRNOT00000024601	24426	glutathione S-transferase pi 1|Gstp1			559.269	324.917	-0.783471	5e-05	0.000516446
ENSRNOG00000005038	ENSRNOT00000006747	360847	ubiquitin-conjugating enzyme E2T|Ube2t			31.7341	18.4328	-0.783762	0.00295	0.0165737
ENSRNOG00000027016	ENSRNOT00000001607	311088	cordon-bleu WH2 repeat protein-like 1|Cobll1			20.3889	11.8424	-0.783824	0.0006	0.0044519
ENSRNOG00000054118	ENSRNOT00000082963	361301	tubulin polyglutamylase complex subunit 2|Tpgs2			47.6588	27.6777	-0.784019	0.0009	0.00627413
ENSRNOG00000003590	ENSRNOT00000083093///ENSRNOT00000067866	360537	target of myb1 like 2 membrane trafficking protein|Tom1l2			21.8836	12.7052	-0.784439	0.0006	0.0044519
ENSRNOG00000025970	ENSRNOT00000006672					98.1978	56.9824	-0.785175	0.0003	0.00246807
ENSRNOG00000005708	ENSRNOT00000050137	65205	matrix metallopeptidase 16|Mmp16			79.3442	46.0413	-0.785196	0.0001	0.000959618
[truncated: 1,346 more rows]
