# Supplementary material for: Reduced Expression of Oligodendrocyte Linage-Enriched Transcripts During the Endoplasmic Reticulum Stress/Integrated Stress Response
Source: ASN Neuro. 2024 Jul 16;16(1):2371162. doi: 10.1080/17590914.2024.2371162 (PMC11262469; doi:10.1080/17590914.2024.2371162)
Supplement: Supplemental Material [file TASN_A_2371162_SM1832.xlsx]

## Sheet: Supplementary Table S4
Table S4a: Myelination-associated GOs among 499 downregulated genes in DA2 MOL5/6 OL subtype (log2FC DA2 MOL5/6 vs. MOL5/6 <-0.6).
The gene list was taken from the TableS2 as published by Pandey et al. (PMID:36001972)
GO TERM	term_name	term_id		adjusted_p_value	negative_log10_of_adjusted_p_value	term_size	query_size	intersection_size	effective_domain_size	intersections
GO:CC	myelin sheath	GO:0043209		5.21067e-18	17.2831	210	489	32	27262	ENSMUSG00000040276,ENSMUSG00000026879,ENSMUSG00000043448,ENSMUSG00000030246,ENSMUSG00000031425,ENSMUSG00000032679,ENSMUSG00000027669,ENSMUSG00000018398,ENSMUSG00000030739,ENSMUSG00000037625,ENSMUSG00000035441,ENSMUSG00000062591,ENSMUSG00000029581,ENSMUSG00000018217,ENSMUSG00000037217,ENSMUSG00000053024,ENSMUSG00000022048,ENSMUSG00000021573,ENSMUSG00000032517,ENSMUSG00000006782,ENSMUSG00000020536,…
GO:BP	lipid biosynthetic process	GO:0008610		1.8217e-17	16.7395	690	479	55	27205	ENSMUSG00000027358,ENSMUSG00000036585,ENSMUSG00000045625,ENSMUSG00000050103,ENSMUSG00000026435,ENSMUSG00000034926,ENSMUSG00000035237,ENSMUSG00000056220,ENSMUSG00000041828,ENSMUSG00000033579,ENSMUSG00000031425,ENSMUSG00000026170,ENSMUSG00000032854,ENSMUSG00000058454,ENSMUSG00000068762,ENSMUSG00000038936,ENSMUSG00000021696,ENSMUSG00000032038,ENSMUSG00000026944,ENSMUSG00000026447,ENSMUSG00000029330,…
GO:BP	neuron projection development	GO:0031175		3.44633e-17	16.4626	1110	479	70	27205	ENSMUSG00000023959,ENSMUSG00000028519,ENSMUSG00000040276,ENSMUSG00000029602,ENSMUSG00000062960,ENSMUSG00000024044,ENSMUSG00000035910,ENSMUSG00000032064,ENSMUSG00000068740,ENSMUSG00000031425,ENSMUSG00000032012,ENSMUSG00000032854,ENSMUSG00000044287,ENSMUSG00000024077,ENSMUSG00000038453,ENSMUSG00000032537,ENSMUSG00000034570,ENSMUSG00000042589,ENSMUSG00000060279,ENSMUSG00000033174,ENSMUSG00000033039,…
GO:BP	plasma membrane bounded cell projection morphogenesis	GO:0120039		1.12064e-14	13.9505	714	479	52	27205	ENSMUSG00000028519,ENSMUSG00000040276,ENSMUSG00000029602,ENSMUSG00000062960,ENSMUSG00000024044,ENSMUSG00000035910,ENSMUSG00000032064,ENSMUSG00000068740,ENSMUSG00000032012,ENSMUSG00000032854,ENSMUSG00000044287,ENSMUSG00000038453,ENSMUSG00000032537,ENSMUSG00000042589,ENSMUSG00000033174,ENSMUSG00000003070,ENSMUSG00000063063,ENSMUSG00000027254,ENSMUSG00000001313,ENSMUSG00000032340,ENSMUSG00000006651,…
GO:BP	axon development	GO:0061564		1.26886e-06	5.89659	534	479	33	27205	ENSMUSG00000028519,ENSMUSG00000024044,ENSMUSG00000032064,ENSMUSG00000031425,ENSMUSG00000032012,ENSMUSG00000032537,ENSMUSG00000033174,ENSMUSG00000003070,ENSMUSG00000063063,ENSMUSG00000022548,ENSMUSG00000027254,ENSMUSG00000001313,ENSMUSG00000032340,ENSMUSG00000006651,ENSMUSG00000053024,ENSMUSG00000022048,ENSMUSG00000037032,ENSMUSG00000022636,ENSMUSG00000022995,ENSMUSG00000006782,ENSMUSG00000019899,…
GO:BP	glial cell differentiation	GO:0010001		1.58687e-05	4.79946	257	479	21	27205	ENSMUSG00000028519,ENSMUSG00000027358,ENSMUSG00000026435,ENSMUSG00000033579,ENSMUSG00000010086,ENSMUSG00000031425,ENSMUSG00000020758,ENSMUSG00000035413,ENSMUSG00000063065,ENSMUSG00000053024,ENSMUSG00000021573,ENSMUSG00000079055,ENSMUSG00000032517,ENSMUSG00000006782,ENSMUSG00000028969,ENSMUSG00000026842,ENSMUSG00000036634,ENSMUSG00000005125,ENSMUSG00000027375,ENSMUSG00000072235,ENSMUSG00000053398
GO:BP	sphingolipid metabolic process	GO:0006665		1.78076e-05	4.74939	147	479	16	27205	ENSMUSG00000041828,ENSMUSG00000033579,ENSMUSG00000032854,ENSMUSG00000021696,ENSMUSG00000026944,ENSMUSG00000041220,ENSMUSG00000021759,ENSMUSG00000029413,ENSMUSG00000006390,ENSMUSG00000052544,ENSMUSG00000049721,ENSMUSG00000052151,ENSMUSG00000024687,ENSMUSG00000024887,ENSMUSG00000055373,ENSMUSG00000031708
GO:BP	axon ensheathment	GO:0008366		3.42143e-05	4.46579	175	479	17	27205	ENSMUSG00000024044,ENSMUSG00000033579,ENSMUSG00000031425,ENSMUSG00000032854,ENSMUSG00000020758,ENSMUSG00000035413,ENSMUSG00000037625,ENSMUSG00000018217,ENSMUSG00000049721,ENSMUSG00000053024,ENSMUSG00000021573,ENSMUSG00000079055,ENSMUSG00000032517,ENSMUSG00000033208,ENSMUSG00000036634,ENSMUSG00000005125,ENSMUSG00000027375
GO:BP	ensheathment of neurons	GO:0007272		3.42143e-05	4.46579	175	479	17	27205	ENSMUSG00000024044,ENSMUSG00000033579,ENSMUSG00000031425,ENSMUSG00000032854,ENSMUSG00000020758,ENSMUSG00000035413,ENSMUSG00000037625,ENSMUSG00000018217,ENSMUSG00000049721,ENSMUSG00000053024,ENSMUSG00000021573,ENSMUSG00000079055,ENSMUSG00000032517,ENSMUSG00000033208,ENSMUSG00000036634,ENSMUSG00000005125,ENSMUSG00000027375
GO:BP	membrane lipid biosynthetic process	GO:0046467		5.32925e-05	4.27333	138	479	15	27205	ENSMUSG00000045625,ENSMUSG00000041828,ENSMUSG00000033579,ENSMUSG00000032854,ENSMUSG00000038936,ENSMUSG00000021696,ENSMUSG00000032038,ENSMUSG00000026944,ENSMUSG00000041220,ENSMUSG00000006390,ENSMUSG00000052544,ENSMUSG00000049721,ENSMUSG00000024687,ENSMUSG00000024887,ENSMUSG00000055373
GO:BP	myelination	GO:0042552		0.000166906	3.77753	172	479	16	27205	ENSMUSG00000024044,ENSMUSG00000033579,ENSMUSG00000031425,ENSMUSG00000032854,ENSMUSG00000020758,ENSMUSG00000035413,ENSMUSG00000018217,ENSMUSG00000049721,ENSMUSG00000053024,ENSMUSG00000021573,ENSMUSG00000079055,ENSMUSG00000032517,ENSMUSG00000033208,ENSMUSG00000036634,ENSMUSG00000005125,ENSMUSG00000027375
Table S4b: DA2-associated downregulation of 32 myelin sheath component genes from the GO:CC myelin sheath.
Gene ID	Gene symbol	log2FC DA2 MOL5/6 vs. MOL5/6
ENSMUSG00000040276	Pacsin1	-1.66325
ENSMUSG00000026879	Gsn	-1.37514
ENSMUSG00000043448	Gjc2	-1.28613
ENSMUSG00000030246	Ldhb	-1.15833
ENSMUSG00000031425	Plp1	-1.08533
ENSMUSG00000032679	Cd59a	-1.00908
ENSMUSG00000027669	Gnb4	-1.00107
ENSMUSG00000018398	Septin8	-0.885347
ENSMUSG00000030739	Myh14	-0.869957
ENSMUSG00000037625	Cldn11	-0.850074
ENSMUSG00000035441	Myo1d	-0.816519
ENSMUSG00000062591	Tubb4a	-0.811024
ENSMUSG00000029581	Fscn1	-0.806845
ENSMUSG00000018217	Pmp22	-0.795369
ENSMUSG00000037217	Syn1	-0.756532
ENSMUSG00000053024	Cntn2	-0.73903
ENSMUSG00000022048	Dpysl2	-0.734989
ENSMUSG00000021573	Tppp	-0.722525
ENSMUSG00000032517	Mobp	-0.701658
ENSMUSG00000006782	Cnp	-0.685681
ENSMUSG00000020536	Llgl1	-0.660626
ENSMUSG00000007097	Atp1a2	-0.626936
ENSMUSG00000028691	Prdx1	-0.625254
ENSMUSG00000029053	Prkcz	-0.624532
ENSMUSG00000036634	Mag	-0.624007
ENSMUSG00000005125	Ndrg1	-0.623095
ENSMUSG00000027375	Mal	-0.621118
ENSMUSG00000027562	Car2	-0.620832
ENSMUSG00000068798	Rap1a	-0.615274
ENSMUSG00000015291	Gdi1	-0.60681
ENSMUSG00000072235	Tuba1a	-0.60243
ENSMUSG00000053398	Phgdh	-0.602117
